# Supplementary material for: Chloroplast translational regulation uncovers nonessential photosynthesis genes as key players in plant cold acclimation
Source: Plant Cell. 2022 Feb 16;34(5):2056–79. doi: 10.1093/plcell/koac056 (PMC9048916; doi:10.1093/plcell/koac056)
Supplement: koac056_supplementary_data [file koac056_supplementary_data.zip]

Archive with 5 entries (5 files):
- TPC2021RA00599R2 Suppl DS1.xlsx
- TPC2021RA00599R2 Suppl DS2.xlsx
- TPC2021RA00599R2 Suppl DS3.xlsx
- TPC2021RA00599R2 Suppl DS4.xlsx
- TPC2021RA00599R2 Supplemental Figures and Tables Final_updated.pdf
