# Supplementary material for: Chloroplast translational regulation uncovers nonessential photosynthesis genes as key players in plant cold acclimation
Source: Plant Cell. 2022 Feb 16;34(5):2056–79. doi: 10.1093/plcell/koac056 (PMC9048916; doi:10.1093/plcell/koac056)
Supplement: koac056_supplementary_data [file koac056_supplementary_data.zip › TPC2021RA00599R2 Suppl DS1.xlsx]

## Sheet: Figure 1B
Supplemental Data, Gao et al., (2022). Cold acclimation by plastid translation. The Plant Cell
Supplemental Data Set S1. Student’s t test analyses.
Maximum quantum efficiency of PSII in the dark-adapted state (FV/FM) of acclimating (12 °C) and control (24 °C) plants after cold shift
0 h time point				1 h time point				5 h time point				1 d time point				2 d time point
F-Test Two-Sample for Variances				F-Test Two-Sample for Variances				F-Test Two-Sample for Variances				F-Test Two-Sample for Variances				F-Test Two-Sample for Variances
	12 °C	24 °C			12 °C	24 °C			12 °C	24 °C			12 °C	24 °C			12 °C	24 °C
Mean	0.78425	0.787		Mean	0.756125	0.771375		Mean	0.690375	0.781875		Mean	0.65225	0.78425		Mean	0.6485	0.760625
Variance	0.0002185	3.88571e-05		Variance	7.09821e-05	6.59821e-05		Variance	0.000335125	3.83929e-06		Variance	0.0005845	3.73571e-05		Variance	0.000958857	0.000109125
Observations	8	8		Observations	8	8		Observations	8	8		Observations	8	8		Observations	8	8
df	7	7		df	7	7		df	7	7		df	7	7		df	7	7
F	5.62316			F	1.07578			F	87.2884			F	15.6463			F	8.78678
P(F<=f) one-tail	0.0182602			P(F<=f) one-tail	0.462857			P(F<=f) one-tail	2.81738e-06			P(F<=f) one-tail	0.000878317			P(F<=f) one-tail	0.00516751
F Critical one-tail	3.78704			F Critical one-tail	3.78704			F Critical one-tail	3.78704			F Critical one-tail	3.78704			F Critical one-tail	3.78704
t-Test: Two-Sample Assuming Unequal Variances				t-Test: Two-Sample Assuming Equal Variances				t-Test: Two-Sample Assuming Unequal Variances				t-Test: Two-Sample Assuming Unequal Variances				t-Test: Two-Sample Assuming Unequal Variances
	12 °C	24 °C			12 °C	24 °C			12 °C	24 °C			12 °C	24 °C			12 °C	24 °C
Mean	0.78425	0.787		Mean	0.756125	0.771375		Mean	0.690375	0.781875		Mean	0.65225	0.78425		Mean	0.6485	0.760625
Variance	0.0002185	3.88571e-05		Variance	7.09821e-05	6.59821e-05		Variance	0.000335125	3.83929e-06		Variance	0.0005845	3.73571e-05		Variance	0.000958857	0.000109125
Observations	8	8		Observations	8	8		Observations	8	8		Observations	8	8		Observations	8	8
Hypothesized Mean Difference	0			Pooled Variance	6.84821e-05			Hypothesized Mean Difference	0			Hypothesized Mean Difference	0			Hypothesized Mean Difference	0
df	9			Hypothesized Mean Difference	0			df	7			df	8			df	9
t Stat	-0.484852			df	14			t Stat	-14.0569			t Stat	-14.9718			t Stat	-9.70433
P(T<=t) one-tail	0.319682			t Stat	-3.68563			P(T<=t) one-tail	1.09262e-06			P(T<=t) one-tail	1.95504e-07			P(T<=t) one-tail	2.29555e-06
t Critical one-tail	1.83311			P(T<=t) one-tail	0.00122298			t Critical one-tail	1.89458			t Critical one-tail	1.85955			t Critical one-tail	1.83311
P(T<=t) two-tail	0.639364			t Critical one-tail	1.76131			P(T<=t) two-tail	2.18523e-06			P(T<=t) two-tail	3.91009e-07			P(T<=t) two-tail	4.5911e-06
t Critical two-tail	2.26216			P(T<=t) two-tail	0.00244596			t Critical two-tail	2.36462			t Critical two-tail	2.306			t Critical two-tail	2.26216
				t Critical two-tail	2.14479

## Sheet: Figure 2D
Supplemental Data, Gao et al., (2022). Cold acclimation by plastid translation. The Plant Cell
Supplemental Data Set S1. Student’s t test analyses.
The ratio of polysomal to monosomal rRNAs as a measure of global cytosolic and chloroplast translation initiation activity at 12 °C and 24 °C
Cytosolic				Chloroplast
F-Test Two-Sample for Variances				F-Test Two-Sample for Variances
	12 °C	24 °C			12 °C	24 °C
Mean	3.05706	4.63372		Mean	3.16562	4.39341
Variance	0.22572	0.0638145		Variance	0.124413	0.125849
Observations	3	3		Observations	3	3
df	2	2		df	2	2
F	3.53713			F	0.988592
P(F<=f) one-tail	0.220404			P(F<=f) one-tail	0.497132
F Critical one-tail	19			F Critical one-tail	0.0526316
t-Test: Two-Sample Assuming Equal Variances				t-Test: Two-Sample Assuming Equal Variances
	12 °C	24 °C			12 °C	24 °C
Mean	3.05706	4.63372		Mean	3.16562	4.39341
Variance	0.22572	0.0638145		Variance	0.124413	0.125849
Observations	3	3		Observations	3	3
Pooled Variance	0.144767			Pooled Variance	0.125131
Hypothesized Mean Difference	0			Hypothesized Mean Difference	0
df	4			df	4
t Stat	-5.07512			t Stat	-4.25098
P(T<=t) one-tail	0.00355246			P(T<=t) one-tail	0.0065739
t Critical one-tail	2.13185			t Critical one-tail	2.13185
P(T<=t) two-tail	0.00710491			P(T<=t) two-tail	0.0131478
t Critical two-tail	2.77645			t Critical two-tail	2.77645

## Sheet: Figure 3
Supplemental Data, Gao et al., (2022). Cold acclimation by plastid translation. The Plant Cell
Supplemental Data Set S1. Student’s t test analyses.
Relative accumulation of cytosolic and chloroplast rRNAs as a measure for the accumulation of the corresponding ribosomal subunits at 12 °C and 24 °C
20 min time point
23SM1/25S				23SM2/25S				16S/25S				18S/25S
F-Test Two-Sample for Variances				F-Test Two-Sample for Variances				F-Test Two-Sample for Variances				F-Test Two-Sample for Variances
	12 °C	24 °C			12 °C	24 °C			12 °C	24 °C			12 °C	24 °C
Mean	0.790649	1		Mean	0.787225	1		Mean	0.943681	1		Mean	0.984163	1
Variance	0.016406	0.000509868		Variance	0.0181682	0.000670612		Variance	0.00189171	0.00179445		Variance	2.29991e-05	0.0019355
Observations	3	3		Observations	3	3		Observations	3	3		Observations	3	3
df	2	2		df	2	2		df	2	2		df	2	2
F	32.177			F	27.092			F	1.0542			F	0.0118828
P(F<=f) one-tail	0.0301413			P(F<=f) one-tail	0.0355973			P(F<=f) one-tail	0.486807			P(F<=f) one-tail	0.0117433
F Critical one-tail	19			F Critical one-tail	19			F Critical one-tail	19			F Critical one-tail	0.0526316
t-Test: Two-Sample Assuming Unequal Variances				t-Test: Two-Sample Assuming Unequal Variances				t-Test: Two-Sample Assuming Equal Variances				t-Test: Two-Sample Assuming Unequal Variances
	12 °C	24 °C			12 °C	24 °C			12 °C	24 °C			12 °C	24 °C
Mean	0.790649	1		Mean	0.787225	1		Mean	0.943681	1		Mean	0.984163	1
Variance	0.016406	0.000509868		Variance	0.0181682	0.000670612		Variance	0.00189171	0.00179445		Variance	2.29991e-05	0.0019355
Observations	3	3		Observations	3	3		Observations	3	3		Observations	3	3
Hypothesized Mean Difference	0			Hypothesized Mean Difference	0			Pooled Variance	0.00184308			Hypothesized Mean Difference	0
df	2			df	2			Hypothesized Mean Difference	0			df	2
t Stat	-2.78796			t Stat	-2.68506			df	4			t Stat	-0.619842
P(T<=t) one-tail	0.0540882			P(T<=t) one-tail	0.0576106			t Stat	-1.60667			P(T<=t) one-tail	0.299285
t Critical one-tail	2.91999			t Critical one-tail	2.91999			P(T<=t) one-tail	0.0917009			t Critical one-tail	2.91999
P(T<=t) two-tail	0.108176			P(T<=t) two-tail	0.115221			t Critical one-tail	2.13185			P(T<=t) two-tail	0.598571
t Critical two-tail	4.30265			t Critical two-tail	4.30265			P(T<=t) two-tail	0.183402			t Critical two-tail	4.30265
								t Critical two-tail	2.77645
2 d time point
23SM1/25S				23SM2/25S				16S/25S				18S/25S
F-Test Two-Sample for Variances				F-Test Two-Sample for Variances				F-Test Two-Sample for Variances				F-Test Two-Sample for Variances
	12 °C	24 °C			12 °C	24 °C			12 °C	24 °C			12 °C	24 °C
Mean	0.79581	1		Mean	0.952234	1		Mean	0.949108	1		Mean	1.02691	1
Variance	0.00094485	0.0230451		Variance	0.00854664	0.0093647		Variance	0.0164278	0.00689259		Variance	0.0032213	0.000997873
Observations	3	3		Observations	3	3		Observations	3	3		Observations	3	3
df	2	2		df	2	2		df	2	2		df	2	2
F	0.0410001			F	0.912645			F	2.3834			F	3.22816
P(F<=f) one-tail	0.0393853			P(F<=f) one-tail	0.477164			P(F<=f) one-tail	0.295561			P(F<=f) one-tail	0.236509
F Critical one-tail	0.0526316			F Critical one-tail	0.0526316			F Critical one-tail	19			F Critical one-tail	19
t-Test: Two-Sample Assuming Unequal Variances				t-Test: Two-Sample Assuming Equal Variances				t-Test: Two-Sample Assuming Equal Variances				t-Test: Two-Sample Assuming Equal Variances
	12 °C	24 °C			12 °C	24 °C			12 °C	24 °C			12 °C	24 °C
Mean	0.79581	1		Mean	0.952234	1		Mean	0.949108	1		Mean	1.02691	1
Variance	0.00094485	0.0230451		Variance	0.00854664	0.0093647		Variance	0.0164278	0.00689259		Variance	0.0032213	0.000997873
Observations	3	3		Observations	3	3		Observations	3	3		Observations	3	3
Hypothesized Mean Difference	0			Pooled Variance	0.00895567			Pooled Variance	0.0116602			Pooled Variance	0.00210959
df	2			Hypothesized Mean Difference	0			Hypothesized Mean Difference	0			Hypothesized Mean Difference	0
t Stat	-2.2834			df	4			df	4			df	4
P(T<=t) one-tail	0.0749242			t Stat	-0.61818			t Stat	-0.57722			t Stat	0.717558
t Critical one-tail	2.91999			P(T<=t) one-tail	0.284959			P(T<=t) one-tail	0.297361			P(T<=t) one-tail	0.256352
P(T<=t) two-tail	0.149848			t Critical one-tail	2.13185			t Critical one-tail	2.13185			t Critical one-tail	2.13185
t Critical two-tail	4.30265			P(T<=t) two-tail	0.569918			P(T<=t) two-tail	0.594722			P(T<=t) two-tail	0.512703
				t Critical two-tail	2.77645			t Critical two-tail	2.77645			t Critical two-tail	2.77645

## Sheet: Figure 9
Supplemental Data, Gao et al., (2022). Cold acclimation by plastid translation. The Plant Cell
Supplemental Data Set S1. Student’s t test analyses.
Relative accumulation of of PetL, PetB and AtpB at 12 °C and 24 °C
8 d time point
PetL				PetB				AtpB
F-Test Two-Sample for Variances				F-Test Two-Sample for Variances				F-Test Two-Sample for Variances
	12 °C	24 °C			12 °C	24 °C			12 °C	24 °C
Mean	12.1687	4.73387		Mean	6.7506	8.07996		Mean	8.24717	7.57938
Variance	5.65195	3.24691		Variance	0.539902	0.042933		Variance	2.9228	0.377784
Observations	3	3		Observations	3	3		Observations	3	3
df	2	2		df	2	2		df	2	2
F	1.74071			F	12.5755			F	7.7367
P(F<=f) one-tail	0.364868			P(F<=f) one-tail	0.0736623			P(F<=f) one-tail	0.11446
F Critical one-tail	19			F Critical one-tail	19			F Critical one-tail	19
t-Test: Two-Sample Assuming Equal Variances				t-Test: Two-Sample Assuming Equal Variances				t-Test: Two-Sample Assuming Equal Variances
	12 °C	24 °C			12 °C	24 °C			12 °C	24 °C
Mean	12.1687	4.73387		Mean	6.7506	8.07996		Mean	8.24717	7.57938
Variance	5.65195	3.24691		Variance	0.539902	0.042933		Variance	2.9228	0.377784
Observations	3	3		Observations	3	3		Observations	3	3
Pooled Variance	4.44943			Pooled Variance	0.291417			Pooled Variance	1.65029
Hypothesized Mean Difference	0			Hypothesized Mean Difference	0			Hypothesized Mean Difference	0
df	4			df	4			df	4
t Stat	4.31683			t Stat	-3.016			t Stat	0.636651
P(T<=t) one-tail	0.00623927			P(T<=t) one-tail	0.0196589			P(T<=t) one-tail	0.279481
t Critical one-tail	2.13185			t Critical one-tail	2.13185			t Critical one-tail	2.13185
P(T<=t) two-tail	0.0124785			P(T<=t) two-tail	0.0393177			P(T<=t) two-tail	0.558962
t Critical two-tail	2.77645			t Critical two-tail	2.77645			t Critical two-tail	2.77645
14 d time point
PetL				PetB				AtpB
F-Test Two-Sample for Variances				F-Test Two-Sample for Variances				F-Test Two-Sample for Variances
	12 °C	24 °C			12 °C	24 °C			12 °C	24 °C
Mean	12.6684	7.66751		Mean	7.10192	7.82776		Mean	8.83841	7.08332
Variance	4.58688	3.22233		Variance	0.805585	1.34067		Variance	1.67727	0.677688
Observations	3	3		Observations	3	3		Observations	3	3
df	2	2		df	2	2		df	2	2
F	1.42347			F	0.600883			F	2.47499
P(F<=f) one-tail	0.412632			P(F<=f) one-tail	0.375345			P(F<=f) one-tail	0.287771
F Critical one-tail	19			F Critical one-tail	0.0526316			F Critical one-tail	19
t-Test: Two-Sample Assuming Equal Variances				t-Test: Two-Sample Assuming Equal Variances				t-Test: Two-Sample Assuming Equal Variances
	12 °C	24 °C			12 °C	24 °C			12 °C	24 °C
Mean	12.6684	7.66751		Mean	7.10192	7.82776		Mean	8.83841	7.08332
Variance	4.58688	3.22233		Variance	0.805585	1.34067		Variance	1.67727	0.677688
Observations	3	3		Observations	3	3		Observations	3	3
Pooled Variance	3.90461			Pooled Variance	1.07313			Pooled Variance	1.17748
Hypothesized Mean Difference	0			Hypothesized Mean Difference	0			Hypothesized Mean Difference	0
df	4			df	4			df	4
t Stat	3.0996			t Stat	-0.858144			t Stat	1.98092
P(T<=t) one-tail	0.0181176			P(T<=t) one-tail	0.219596			P(T<=t) one-tail	0.0593384
t Critical one-tail	2.13185			t Critical one-tail	2.13185			t Critical one-tail	2.13185
P(T<=t) two-tail	0.0362352			P(T<=t) two-tail	0.439191			P(T<=t) two-tail	0.118677
t Critical two-tail	2.77645			t Critical two-tail	2.77645			t Critical two-tail	2.77645

## Sheet: Figure 10K
Supplemental Data, Gao et al., (2022). Cold acclimation by plastid translation. The Plant Cell
Supplemental Data Set S1. Student’s t test analyses.
The ratios (ΔpetL/WT) for accumulations of PsbA, PetB, PSAD, AtpB, LHCB1 and ACTIN after cold shift
2 d time point
PsbA				PetB				PSAD				AtpB				LHCB1				ACTIN
F-Test Two-Sample for Variances				F-Test Two-Sample for Variances				F-Test Two-Sample for Variances				F-Test Two-Sample for Variances				F-Test Two-Sample for Variances				F-Test Two-Sample for Variances
	12 °C	24 °C			12 °C	24 °C			12 °C	24 °C			12 °C	24 °C			12 °C	24 °C			12 °C	24 °C
Mean	0.903077	0.786573		Mean	0.679508	0.89934		Mean	0.986643	0.869134		Mean	0.971162	0.972349		Mean	0.72754	0.709763		Mean	1.06772	1.0437
Variance	0.328469	0.103233		Variance	0.0427727	0.0305601		Variance	0.296801	0.0651805		Variance	0.332819	0.0316283		Variance	0.151866	0.0351827		Variance	0.0738889	0.049409
Observations	3	3		Observations	3	3		Observations	3	3		Observations	3	3		Observations	3	3		Observations	3	3
df	2	2		df	2	2		df	2	2		df	2	2		df	2	2		df	2	2
F	3.18183			F	1.39963			F	4.55352			F	10.5228			F	4.3165			F	1.49546
P(F<=f) one-tail	0.23913			P(F<=f) one-tail	0.416732			P(F<=f) one-tail	0.180066			P(F<=f) one-tail	0.0867843			P(F<=f) one-tail	0.188094			P(F<=f) one-tail	0.400728
F Critical one-tail	19			F Critical one-tail	19			F Critical one-tail	19			F Critical one-tail	19			F Critical one-tail	19			F Critical one-tail	19
t-Test: Two-Sample Assuming Equal Variances				t-Test: Two-Sample Assuming Equal Variances				t-Test: Two-Sample Assuming Equal Variances				t-Test: Two-Sample Assuming Equal Variances				t-Test: Two-Sample Assuming Equal Variances				t-Test: Two-Sample Assuming Equal Variances
	12 °C	24 °C			12 °C	24 °C			12 °C	24 °C			12 °C	24 °C			12 °C	24 °C			12 °C	24 °C
Mean	0.903077	0.786573		Mean	0.679508	0.89934		Mean	0.986643	0.869134		Mean	0.971162	0.972349		Mean	0.72754	0.709763		Mean	1.06772	1.0437
Variance	0.328469	0.103233		Variance	0.0427727	0.0305601		Variance	0.296801	0.0651805		Variance	0.332819	0.0316283		Variance	0.151866	0.0351827		Variance	0.0738889	0.049409
Observations	3	3		Observations	3	3		Observations	3	3		Observations	3	3		Observations	3	3		Observations	3	3
Pooled Variance	0.215851			Pooled Variance	0.0366664			Pooled Variance	0.180991			Pooled Variance	0.182224			Pooled Variance	0.0935245			Pooled Variance	0.0616489
Hypothesized Mean Difference	0			Hypothesized Mean Difference	0			Hypothesized Mean Difference	0			Hypothesized Mean Difference	0			Hypothesized Mean Difference	0			Hypothesized Mean Difference	0
df	4			df	4			df	4			df	4			df	4			df	4
t Stat	0.307121			t Stat	-1.40605			t Stat	0.338291			t Stat	-0.00340604			t Stat	0.0711928			t Stat	0.118468
P(T<=t) one-tail	0.387038			P(T<=t) one-tail	0.116216			P(T<=t) one-tail	0.376077			P(T<=t) one-tail	0.498723			P(T<=t) one-tail	0.473331			P(T<=t) one-tail	0.455704
t Critical one-tail	2.13185			t Critical one-tail	2.13185			t Critical one-tail	2.13185			t Critical one-tail	2.13185			t Critical one-tail	2.13185			t Critical one-tail	2.13185
P(T<=t) two-tail	0.774076			P(T<=t) two-tail	0.232431			P(T<=t) two-tail	0.752155			P(T<=t) two-tail	0.997445			P(T<=t) two-tail	0.946662			P(T<=t) two-tail	0.911408
t Critical two-tail	2.77645			t Critical two-tail	2.77645			t Critical two-tail	2.77645			t Critical two-tail	2.77645			t Critical two-tail	2.77645			t Critical two-tail	2.77645
8 d time point
PsbA				PetB				PSAD				AtpB				LHCB1				ACTIN
F-Test Two-Sample for Variances				F-Test Two-Sample for Variances				F-Test Two-Sample for Variances				F-Test Two-Sample for Variances				F-Test Two-Sample for Variances				F-Test Two-Sample for Variances
	12 °C	24 °C			12 °C	24 °C			12 °C	24 °C			12 °C	24 °C			12 °C	24 °C			12 °C	24 °C
Mean	0.512695	0.786573		Mean	0.440107	0.89934		Mean	0.769312	0.869134		Mean	0.812188	0.972349		Mean	0.197747	0.709763		Mean	1.07163	1.0437
Variance	0.112574	0.103233		Variance	0.0244019	0.0305601		Variance	0.140468	0.0651805		Variance	0.236822	0.0316283		Variance	0.00781999	0.0351827		Variance	0.0142432	0.049409
Observations	3	3		Observations	3	3		Observations	3	3		Observations	3	3		Observations	3	3		Observations	3	3
df	2	2		df	2	2		df	2	2		df	2	2		df	2	2		df	2	2
F	1.09049			F	0.798491			F	2.15507			F	7.48765			F	0.222268			F	0.288271
P(F<=f) one-tail	0.478358			P(F<=f) one-tail	0.443978			P(F<=f) one-tail	0.31695			P(F<=f) one-tail	0.117818			P(F<=f) one-tail	0.181849			P(F<=f) one-tail	0.223766
F Critical one-tail	19			F Critical one-tail	0.0526316			F Critical one-tail	19			F Critical one-tail	19			F Critical one-tail	0.0526316			F Critical one-tail	0.0526316
t-Test: Two-Sample Assuming Equal Variances				t-Test: Two-Sample Assuming Equal Variances				t-Test: Two-Sample Assuming Equal Variances				t-Test: Two-Sample Assuming Equal Variances				t-Test: Two-Sample Assuming Equal Variances				t-Test: Two-Sample Assuming Equal Variances
	12 °C	24 °C			12 °C	24 °C			12 °C	24 °C			12 °C	24 °C			12 °C	24 °C			12 °C	24 °C
Mean	0.512695	0.786573		Mean	0.440107	0.89934		Mean	0.769312	0.869134		Mean	0.812188	0.972349		Mean	0.197747	0.709763		Mean	1.07163	1.0437
Variance	0.112574	0.103233		Variance	0.0244019	0.0305601		Variance	0.140468	0.0651805		Variance	0.236822	0.0316283		Variance	0.00781999	0.0351827		Variance	0.0142432	0.049409
Observations	3	3		Observations	3	3		Observations	3	3		Observations	3	3		Observations	3	3		Observations	3	3
Pooled Variance	0.107903			Pooled Variance	0.027481			Pooled Variance	0.102824			Pooled Variance	0.134225			Pooled Variance	0.0215014			Pooled Variance	0.0318261
Hypothesized Mean Difference	0			Hypothesized Mean Difference	0			Hypothesized Mean Difference	0			Hypothesized Mean Difference	0			Hypothesized Mean Difference	0			Hypothesized Mean Difference	0
df	4			df	4			df	4			df	4			df	4			df	4
t Stat	-1.02114			t Stat	-3.39283			t Stat	-0.381261			t Stat	-0.535407			t Stat	-4.27658			t Stat	0.191729
P(T<=t) one-tail	0.182461			P(T<=t) one-tail	0.0137291			P(T<=t) one-tail	0.361198			P(T<=t) one-tail	0.310375			P(T<=t) one-tail	0.0064413			P(T<=t) one-tail	0.428647
t Critical one-tail	2.13185			t Critical one-tail	2.13185			t Critical one-tail	2.13185			t Critical one-tail	2.13185			t Critical one-tail	2.13185			t Critical one-tail	2.13185
P(T<=t) two-tail	0.364921			P(T<=t) two-tail	0.0274582			P(T<=t) two-tail	0.722395			P(T<=t) two-tail	0.62075			P(T<=t) two-tail	0.0128826			P(T<=t) two-tail	0.857294
t Critical two-tail	2.77645			t Critical two-tail	2.77645			t Critical two-tail	2.77645			t Critical two-tail	2.77645			t Critical two-tail	2.77645			t Critical two-tail	2.77645
14 d time point
PsbA				PetB				PSAD				AtpB				LHCB1				ACTIN
F-Test Two-Sample for Variances				F-Test Two-Sample for Variances				F-Test Two-Sample for Variances				F-Test Two-Sample for Variances				F-Test Two-Sample for Variances				F-Test Two-Sample for Variances
	12 °C	24 °C			12 °C	24 °C			12 °C	24 °C			12 °C	24 °C			12 °C	24 °C			12 °C	24 °C
Mean	0.31869	0.786573		Mean	0.3421	0.89934		Mean	0.356553	0.869134		Mean	0.711129	0.972349		Mean	0.0809482	0.709763		Mean	1.42427	1.0437
Variance	0.0307731	0.103233		Variance	0.011746	0.0305601		Variance	0.00602492	0.0651805		Variance	0.137935	0.0316283		Variance	0.00362055	0.0351827		Variance	0.050673	0.049409
Observations	3	3		Observations	3	3		Observations	3	3		Observations	3	3		Observations	3	3		Observations	3	3
df	2	2		df	2	2		df	2	2		df	2	2		df	2	2		df	2	2
F	0.298094			F	0.384357			F	0.0924344			F	4.36112			F	0.102907			F	1.02558
P(F<=f) one-tail	0.22964			P(F<=f) one-tail	0.277643			P(F<=f) one-tail	0.0846132			P(F<=f) one-tail	0.186528			P(F<=f) one-tail	0.0933052			P(F<=f) one-tail	0.493685
F Critical one-tail	0.0526316			F Critical one-tail	0.0526316			F Critical one-tail	0.0526316			F Critical one-tail	19			F Critical one-tail	0.0526316			F Critical one-tail	19
t-Test: Two-Sample Assuming Equal Variances				t-Test: Two-Sample Assuming Equal Variances				t-Test: Two-Sample Assuming Equal Variances				t-Test: Two-Sample Assuming Equal Variances				t-Test: Two-Sample Assuming Equal Variances				t-Test: Two-Sample Assuming Equal Variances
	12 °C	24 °C			12 °C	24 °C			12 °C	24 °C			12 °C	24 °C			12 °C	24 °C			12 °C	24 °C
Mean	0.31869	0.786573		Mean	0.3421	0.89934		Mean	0.356553	0.869134		Mean	0.711129	0.972349		Mean	0.0809482	0.709763		Mean	1.42427	1.0437
Variance	0.0307731	0.103233		Variance	0.011746	0.0305601		Variance	0.00602492	0.0651805		Variance	0.137935	0.0316283		Variance	0.00362055	0.0351827		Variance	0.050673	0.049409
Observations	3	3		Observations	3	3		Observations	3	3		Observations	3	3		Observations	3	3		Observations	3	3
Pooled Variance	0.0670029			Pooled Variance	0.021153			Pooled Variance	0.0356027			Pooled Variance	0.0847816			Pooled Variance	0.0194016			Pooled Variance	0.050041
Hypothesized Mean Difference	0			Hypothesized Mean Difference	0			Hypothesized Mean Difference	0			Hypothesized Mean Difference	0			Hypothesized Mean Difference	0			Hypothesized Mean Difference	0
df	4			df	4			df	4			df	4			df	4			df	4
t Stat	-2.21379			t Stat	-4.69247			t Stat	-3.32711			t Stat	-1.09875			t Stat	-5.52904			t Stat	2.08359
P(T<=t) one-tail	0.0456204			P(T<=t) one-tail	0.00468028			P(T<=t) one-tail	0.0145921			P(T<=t) one-tail	0.166783			P(T<=t) one-tail	0.00261389			P(T<=t) one-tail	0.0527969
t Critical one-tail	2.13185			t Critical one-tail	2.13185			t Critical one-tail	2.13185			t Critical one-tail	2.13185			t Critical one-tail	2.13185			t Critical one-tail	2.13185
P(T<=t) two-tail	0.0912408			P(T<=t) two-tail	0.00936056			P(T<=t) two-tail	0.0291843			P(T<=t) two-tail	0.333567			P(T<=t) two-tail	0.00522779			P(T<=t) two-tail	0.105594
t Critical two-tail	2.77645			t Critical two-tail	2.77645			t Critical two-tail	2.77645			t Critical two-tail	2.77645			t Critical two-tail	2.77645			t Critical two-tail	2.77645
35 d time point
PsbA				PetB				PSAD				AtpB				LHCB1				ACTIN
F-Test Two-Sample for Variances				F-Test Two-Sample for Variances				F-Test Two-Sample for Variances				F-Test Two-Sample for Variances				F-Test Two-Sample for Variances				F-Test Two-Sample for Variances
	12 °C	24 °C			12 °C	24 °C			12 °C	24 °C			12 °C	24 °C			12 °C	24 °C			12 °C	24 °C
Mean	0.239097	0.786573		Mean	0.378108	0.89934		Mean	0.248022	0.869134		Mean	0.651825	0.972349		Mean	0.0462386	0.709763		Mean	1.68792	1.0437
Variance	0.00524304	0.103233		Variance	0.0098999	0.0305601		Variance	0.00559864	0.0651805		Variance	0.00217384	0.0316283		Variance	0.00240225	0.0351827		Variance	0.223871	0.049409
Observations	3	3		Observations	3	3		Observations	3	3		Observations	3	3		Observations	3	3		Observations	3	3
df	2	2		df	2	2		df	2	2		df	2	2		df	2	2		df	2	2
F	0.0507885			F	0.323949			F	0.0858944			F	0.0687307			F	0.0682794			F	4.53098
P(F<=f) one-tail	0.0483337			P(F<=f) one-tail	0.244684			P(F<=f) one-tail	0.0791002			P(F<=f) one-tail	0.0643105			P(F<=f) one-tail	0.0639153			P(F<=f) one-tail	0.1808
F Critical one-tail	0.0526316			F Critical one-tail	0.0526316			F Critical one-tail	0.0526316			F Critical one-tail	0.0526316			F Critical one-tail	0.0526316			F Critical one-tail	19
t-Test: Two-Sample Assuming Equal Variances				t-Test: Two-Sample Assuming Equal Variances				t-Test: Two-Sample Assuming Equal Variances				t-Test: Two-Sample Assuming Equal Variances				t-Test: Two-Sample Assuming Equal Variances				t-Test: Two-Sample Assuming Equal Variances
	12 °C	24 °C			12 °C	24 °C			12 °C	24 °C			12 °C	24 °C			12 °C	24 °C			12 °C	24 °C
Mean	0.239097	0.786573		Mean	0.378108	0.89934		Mean	0.248022	0.869134		Mean	0.651825	0.972349		Mean	0.0462386	0.709763		Mean	1.68792	1.0437
Variance	0.00524304	0.103233		Variance	0.0098999	0.0305601		Variance	0.00559864	0.0651805		Variance	0.00217384	0.0316283		Variance	0.00240225	0.0351827		Variance	0.223871	0.049409
Observations	3	3		Observations	3	3		Observations	3	3		Observations	3	3		Observations	3	3		Observations	3	3
Pooled Variance	0.0542379			Pooled Variance	0.02023			Pooled Variance	0.0353896			Pooled Variance	0.0169011			Pooled Variance	0.0187925			Pooled Variance	0.13664
Hypothesized Mean Difference	0			Hypothesized Mean Difference	0			Hypothesized Mean Difference	0			Hypothesized Mean Difference	0			Hypothesized Mean Difference	0			Hypothesized Mean Difference	0
df	4			df	4			df	4			df	4			df	4			df	4
t Stat	-2.87912			t Stat	-4.48826			t Stat	-4.04369			t Stat	-3.01959			t Stat	-5.92803			t Stat	2.13446
P(T<=t) one-tail	0.0225266			P(T<=t) one-tail	0.00546018			P(T<=t) one-tail	0.00777826			P(T<=t) one-tail	0.0195895			P(T<=t) one-tail	0.00202896			P(T<=t) one-tail	0.0498535
t Critical one-tail	2.13185			t Critical one-tail	2.13185			t Critical one-tail	2.13185			t Critical one-tail	2.13185			t Critical one-tail	2.13185			t Critical one-tail	2.13185
P(T<=t) two-tail	0.0450532			P(T<=t) two-tail	0.0109204			P(T<=t) two-tail	0.0155565			P(T<=t) two-tail	0.039179			P(T<=t) two-tail	0.00405793			P(T<=t) two-tail	0.0997069
t Critical two-tail	2.77645			t Critical two-tail	2.77645			t Critical two-tail	2.77645			t Critical two-tail	2.77645			t Critical two-tail	2.77645			t Critical two-tail	2.77645
