# Supplementary material for: Chloroplast translational regulation uncovers nonessential photosynthesis genes as key players in plant cold acclimation
Source: Plant Cell. 2022 Feb 16;34(5):2056–79. doi: 10.1093/plcell/koac056 (PMC9048916; doi:10.1093/plcell/koac056)
Supplement: koac056_supplementary_data [file koac056_supplementary_data.zip › TPC2021RA00599R2 Suppl DS2.xlsx]

## Sheet: primary metabolite checklist
Supplemental Data, Gao et al., (2022). Cold acclimation by plastid translation. The Plant Cell
Supplemental Data Set S2. Tobacco primary and secondary metabolite profiling data.
Level	Aspect	Information	Fill in
general aspect	Type of metabolome analysis	targeted metabolite analysis	TRUE
		non-targeted metabolite class scale profiling	FALSE
		non-targeted metabolome scale profiling	FALSE
		non-targeted finger printing of mass features	FALSE
	Type of quantification	absolute or relative quantification	Relative quantification
	Type of reference samples	chemically defined	standard reference compounds aquired from chemical companies
		biologically defined	-
	Type of replication	analytical (same analytical sample preparation)	1
		technological (same biological preparation)	1
		biological (same experimental condition)	4
		full experiment	64
	Type of technology	reference publication	Lisec J, Schauer N, Kopka J, Willmitzer L, Fernie AR. Gas chromatography mass spectrometry-based metabolite profiling in plants. Nat Protoc. 2006;1(1):387-96. doi: 10.1038/nprot.2006.59.
		method of chromatography/separation	as reported in Lisec J, Schauer N, Kopka J, Willmitzer L, Fernie AR. Gas chromatography mass spectrometry-based metabolite profiling in plants. Nat Protoc. 2006;1(1):387-96. doi: 10.1038/nprot.2006.59.
		method of ionization	electron impact (-70 eV)
		method of detection	ToF-MS
metabolite/mass feature	Metabolite	metabolite name	see overview table
		metabolite sum formula	see overview table
		metabolite structure and public source of metabolite identifier	Kopka J, Schauer N, Krueger S, Birkemeyer C, Usadel B, Bergmüller E, Dörmann P, Weckwerth W, Gibon Y, Stitt M, Willmitzer L, Fernie AR, Steinhauser D. GMD@CSB.DB: the Golm Metabolome Database. Bioinformatics. 2005 Apr 15;21(8):1635-8. doi: 10.1093/bioinformatics/bti236
	Identification	identification process	manually supervised with TagFinder software
		by authentic mass isotopomer added to one or all biological sample(s)	FALSE
		by authentic reference compound within a co-processed reference mixture	FALSE
		by authentic reference compound previously mapped to the analytical system	TRUE
		reference library	Metabolites were identified in comparison to database entries of authentic standards (Kopka et al., 2005; Schauer et al., 2005)
		type of mass spectrum	centroid
		by match of molecular mass (single mass fragment)	A minimum of 3 unique mass fragments were required for the relative quantification of metabolite pool sizes
		by match of fragments	YES
		by match of fragmentation pattern	YES
		by match of mass spectrum to reference library	Mass spectral matching thresholds were: Match > 650 (best match = 1000) and RI-deviation < 1.0%
		type of retention index	fatty acid methylesters (FAMEs)
		by match of retention time (index) to reference library	< 1 %
	Quantification	type of quantification	relative quantification by internal standard and sample dry weight
	Validity testing	Recovery testing (chemical analog)	not performed
		Recovery testing (internally added mass isotopomer)	not performed
		Recovery testing (mixture of most divergent samples from the experiment)	not performed
		Test for linear range	not performed
		Limit of quantification (LOQ)	not performed
		Limit of detection (LOD)	not performed
		Mass spectral matching thresholds were: Match > 650 (best match = 1000) and RI-deviation < 1.0%

## Sheet: primary metabolite reportlist
Supplemental Data, Gao et al., (2022). Cold acclimation by plastid translation. The Plant Cell
Supplemental Data Set S2. Tobacco primary and secondary metabolite profiling data.
	A	B	C	D	E	F	G	H	I	J	K	L
1
2	Experiment title:		Primary metabolite profiling during cold acclimation
3	Organism/Plant species:		Nicotiana tabacum
4	Organ/tissue:		leaf
5	Analytical tool:		GC-TOF-MS
6
7	Peak/compound no.- number referenced back to the main text
8	Ret . Time- Time expected, Tag Time Index and Time deviation
9	Putative Name- putative identification of the metabolite/derivative
10	Corresponding metabolite name in literature
11	Mol. Formula- molecular formula of the metabolite or its FA adduct;
12	Mass to charge ratio (m/z)
13	Identification level (A; B; C; D): (A) standard or NMR; (B) MS/MS; (C) MSE; (D) MS only
14	Wu, S., et al. (2018). "Mapping the Arabidopsis Metabolic Landscape by Untargeted Metabolomics at Different Environmental Conditions." Molecular Plant 11(1): 118-134.
15	Garcia-Molina, A., et al. (2020). "Translational Components Contribute to Acclimation Responses to High Light, Heat, and Cold in Arabidopsis." iScience 23(7): 101331.
16	Zhao, J., et al. (2018). "Metabolic changes in primary, secondary, and lipid metabolism in tobacco leaf in response to topping." Analytical and Bioanalytical Chemistry 410(3): 839-851.
17	Sprenger, H., et al. (2016). "The drought response of potato reference cultivars with contrasting tolerance." Plant, Cell & Environment 39(11): 2370-2389.
18	Xu, J., et al. (2020). "Combined transcriptomic and metabolomic analyses uncover rearranged gene expression and metabolite metabolism in tobacco during cold acclimation." Scientific Reports 10.
19	Peak/Compound no.	Time Expected	Tag Time Index	Time Deviation in seconds	Putative metabolite name (Derivative)	Corresponding Metabolite in Literature	Metabolite Class	Mol formula	Mass to charge ratio (m/z)	Species detected before	References	Identification level (A-D)
20	1	222.65	230.764	-8.11385	Pyruvate_(1TMS)(1MEOX)	Pyruvic acid	Organic acids	C3H4O3	174	−	−	A
21	2	271.58	273.314	-1.73385	Valine_(2TMS)	Valine	Aminoacids	C5H11NO2	144	Nicotiana tabacum	Zhao et al 2018	A
22	3	301.02	303.321	-2.30077	Leucine_(2TMS)	Leucine	Aminoacids	C6H13NO2	158	Nicotiana tabacum	Zhao et al 2018	A
23	4	319.193	315.878	3.31531	Isoleucine_(2TMS)	Isoleucine	Aminoacids	C6H13NO2	158	Nicotiana tabacum	Zhao et al 2018	A
24	5	325.18	321.028	4.15231	Glycine_(3TMS)	Glycine	Aminoacids	C2H5NO2	248	Nicotiana tabacum	Zhao et al 2018	A
25	6	327.38	323.858	3.52231	Serine_2TMS	Serine	Aminoacids	C3H7NO3	116	Nicotiana tabacum	Zhao et al 2018	A
26	7	333.52	328.745	4.77462	Phosphoric_acid_(3TMS)	Phosphoric acid	Others	H3PO4	314	Nicotiana tabacum	Zhao et al 2018	A
27	8	338.693	334.684	4.00913	Proline_(2TMS)	Proline	Aminoacids	C5H9NO2	142	Nicotiana tabacum	Zhao et al 2018	A
28	9	340.357	336.192	4.16546	Urea_(2TMS)	Urea	Others	CH4N2O	171	Nicotiana tabacum	Zhao et al 2018	A
29	10	342.53	339.535	2.99462	4aminobutyric_acid_2TMS	4-amino-butyric acid (GABA)	Aminoacids	C4H9NO2	102	Nicotiana tabacum	Zhao et al 2018	A
30	11	345.05	339.587	5.46308	Glycerate_(3TMS)	Glyceric acid	Organic acids	C3H6O4	292	Nicotiana tabacum	Zhao et al 2018	A
31	12	354.06	348.706	5.35385	Alanine_(3TMS)	Alanine	Aminoacids	C3H7NO2	262	Nicotiana tabacum	Zhao et al 2018	A
32	13	357.523	351.464	6.05915	Serine_(3TMS)	Serine	Aminoacids	C3H7NO3	204	Nicotiana tabacum	Zhao et al 2018	A
33	14	365.427	359.189	6.23777	Succinate_(2TMS)	Succinic acid	Organic acids	C4H6O4	247	Nicotiana tabacum	Zhao et al 2018	A
34	15	368.365	351.45	16.915	Threonine_(3TMS)	Threonine	Aminoacids	C4H9NO3	219	Nicotiana tabacum	Zhao et al 2018	A
35	16	368.365	360.792	7.57269	Threonine_3TMS	Threonine	Aminoacids	C4H9NO3	219	Nicotiana tabacum	Zhao et al 2018	A
36	17	371.255	364.812	6.44346	Fumarate_(2TMS)	Fumaric acid	Organic acids	C4H4O4	245	Nicotiana tabacum	Zhao et al 2018	A
37	18	373.395	366.603	6.79192	Maleic_acid_(2TMS)	Maleic acid	Organic acids	C4H4O4	170	−	−	A
38	19	386.21	379.831	6.37923	Nicotinic_acid_(2TMS)	Nicotinic acid	Organic acids	C6NH5O2	180	Arabidopsis thaliana	Garcia-Molina et al, 2020	A
39	20	392.49	384.556	7.93385	Uracil_2TMS	Uracil	Others	C4H4N2O2	241	Nicotiana tabacum	Zhao et al 2018	A
40	21	394.25	386.551	7.69923	Beta-alanine_(3TMS)	Beta-Alanine	Aminoacids	C3H7NO2	248	Nicotiana tabacum	Zhao et al 2018	A
41	22	404.94	398.119	6.82125	Homoserine_(3TMS)	Homoserine	Aminoacids	C4H9NO3	128	Arabidopsis thaliana	Wu et al, 2017	A
42	23	408.455	400.015	8.44038	Erythritol_(4TMS)	Erythritol	Sugars & Sugar alcohols	C4H10O4	217	Nicotiana tabacum	Zhao et al 2018	A
43	24	415.73	408.982	6.74769	Glutaric_acid2TMS	Glutaric acid	Organic acids	C5H8O4	116	−	−	A
44	25	424.4	416.235	8.16538	Malonic_acid_3TMS	Malonic acid	Organic acids	C3H4O4	247	Nicotiana tabacum	Zhao et al 2018	A
45	26	440.995	432.27	8.725	Malate_(3TMS)	Malic acid	Organic acids	C4H6O5	233	Nicotiana tabacum	Zhao et al 2018	A
46	27	448.453	432.257	16.1961	Proline,4-hydroxy-,trans	Hydroxyproline	Aminoacids	C5H9NO3	230	Nicotiana tabacum	Zhao et al 2018	A
47	28	452.2	442.815	9.38462	4aminobutyric_acid_3TMS	4-amino-butyric acid (GABA)	Aminoacids	C4H9NO2	174	Nicotiana tabacum	Zhao et al 2018	A
48	29	457.283	447.116	10.1668	Aspartate_(3TMS)	Aspartic acid	Aminoacids	C4H7NO4	232	Nicotiana tabacum	Zhao et al 2018	A
49	30	458.33	447.907	10.4231	Threonic_acid_4TMS	Threonic acid	Organic acids	C4H8O5	292	Nicotiana tabacum	Zhao et al 2018	A
50	31	474.325	463.822	10.5035	Methionine_(2TMS)	Methionine	Aminoacids	C5H11NO2S	128	Nicotiana tabacum	Zhao et al 2018	A
51	32	493.37	481.865	11.5046	Xylose_(1MEOX)_(4TMS)_minor	Xylose	Sugars & Sugar alcohols	C5H10O5	217	Nicotiana tabacum	Zhao et al 2018	A
52	33	498.15	486.896	11.2538	Xylose_1MEOX_4TMS_major	Xylose	Sugars & Sugar alcohols	C5H10O5	217	Nicotiana tabacum	Zhao et al 2018	A
53	34	501.57	489.482	12.0877	Ribose_1MEOX_4TMS	Ribose	Sugars & Sugar alcohols	C5H10O5	217	Nicotiana tabacum	Zhao et al 2018	A
54	35	503.23	494.999	8.23077	6-hydroxy-nicotinic-acid	6-Hydroxynicotinic acid	Organic acids	C6H5NO3	282	Nicotiana tabacum	Xu et al 2020	A
55	36	506.483	495.363	11.1199	Pyroglutamic_Acid_2TMS	Pyroglutamic acid	Aminoacids	C5H7NO3	156	Solanum tuberosum L.	Sprenger et al, 2016	A
56	37	507.78	495.955	11.8254	Glutamate_(3TMS)	Glutamic acid	Aminoacids	C5H9NO4	246	Nicotiana tabacum	Zhao et al 2018	A
57	38	515.53	509.926	5.60385	Rhamnose_(1MEOX_4TMS)	Rhamnose	Sugars & Sugar alcohols	C6H12O5	117	Nicotiana tabacum	Zhao et al 2018	A
58	39	517.18	505.849	11.3308	Putrescine_(4TMS)	Putrescine	Others	C4H12N2	174	Nicotiana tabacum	Zhao et al 2018	A
59	40	523.847	511.663	12.1839	2-oxoglutarate_(1MEOX)	2-Oxoglutaric acid	Organic acids	C5H6O5	198	Solanum tuberosum L.,Arabidopsis thaliana	Sprenger et al 2016, Garcia-Molina et al 2020	A
60	41	531.145	518.923	12.2219	Phenylalanine_(2TMS)	Phenylalanine	Aminoacids	C9H11NO2	218	Nicotiana tabacum	Zhao et al 2018	A
61	42	550.1	521.595	28.5054	Asparagine_(3TMS)	Asparagine	Organic acids	C4H8N2O3	188	Nicotiana tabacum	Zhao et al 2018	A
62	43	570.427	557.735	12.6924	Ornithine_(4TMS)	Ornithine	Aminoacids	C5H12N2O2	142	Nicotiana tabacum	Zhao et al 2018	A
63	44	572.45	564.348	8.10154	Glyceraldehyde3P-1MEOX_3TMS	3-Phosphoglyceraldehyde	Others	C3H7O6P	315	−	−	A
64	45	574.23	561.135	13.0954	Glycerol3P_4TMS	Glycerol 3-phosphate	Others	C3H9O6P	299	Nicotiana tabacum	Zhao et al 2018	A
65	46	577.93	564.302	13.6285	Quinic_acid_(5TMS)	Quinic acid	Organic acids	C7H12O6	255	Nicotiana tabacum	Zhao et al 2018	A
66	47	579.38	565.805	13.5754	Fructose_1MEOX_5TMS_1st	Fructose	Sugars & Sugar alcohols	C6H12O6	307	Nicotiana tabacum	Zhao et al 2018	A
67	48	582.135	571.475	10.6604	Fructose_1MEOX_5TMS_2nd	Fructose	Sugars & Sugar alcohols	C6H12O6	307	Nicotiana tabacum	Zhao et al 2018	A
68	49	590.4	577.048	13.3515	Glucose_1MEOX_5TMS_1st	Glucose	Sugars & Sugar alcohols	C6H12O6	160	Nicotiana tabacum	Zhao et al 2018	A
69	50	592.883	579.255	13.6284	Citrate_(4TMS)_273	Citric acid	Organic acids	C6H8O7	273	Nicotiana tabacum	Zhao et al 2018	A
70	51	598.88	585.016	13.8638	Glucose_1MEOX_5TMS_2nd	Glucose	Sugars & Sugar alcohols	C6H12O6	160	Nicotiana tabacum	Zhao et al 2018	A
71	52	615.467	601.554	13.9132	Lysine_(4TMS)	Lysine	Organic acids	C6H14N2O2	174	Nicotiana tabacum	Zhao et al 2018	A
72	53	624.99	610.715	14.2754	Dehydroascorbate_acid_dimer	Dehydroascorbate acid dimer	Organic acids	C12H12O12	173	Solanum tuberosum L.	Sprenger et al, 2016	A
73	54	653.91	639.596	14.3138	myo-Inositol_(6TMS)	myo-inositol	Sugars & Sugar alcohols	C6H12O6	305	Nicotiana tabacum	Zhao et al 2018	A
74	55	658.337	643.704	14.6332	Tyrosine_(3TMS)	Tyrosine	Aminoacids	C9H11NO3	218	Nicotiana tabacum	Zhao et al 2018	A
75	56	692.155	676.659	15.4958	Caffeic_acid,cis_(3TMS)	cis-Caffeic acid	Organic acids	C9H8O4	219	Nicotiana tabacum	Xu et al 2020	A
76	57	744.935	728.887	16.0481	Caffeic_acid,trans_(3TMS)	trans-Caffeic acid	Organic acids	C9H8O4	396	Nicotiana tabacum	Xu et al 2020	A
77	58	767.06	764.017	3.04298	Fructose-6-phosphate (1MEOX) (6TMS)	Fructose-6-phosphate	Sugars & Sugar alcohols	C6H13O9P	315	Arabidopsis thaliana	Garcia-Molina et al, 2020	A
78	59	840.783	823.479	17.3038	Sucrose_(8TMS)	Sucrose	Sugars & Sugar alcohols	C12H22O11	437	Nicotiana tabacum	Zhao et al 2018	A
79	60	870.355	851.151	19.2042	Maltose_(1MEOX)(8TMS)	Maltose	Sugars & Sugar alcohols	C12H22O11	160	Arabidopsis thaliana	Garcia-Molina et al, 2020	A
80	61	876.24	856.908	19.3323	Trehalose,alpha_(8TMS)	alpha,alpha-trehalose; Trehalose	Sugars & Sugar alcohols	C12H22O11	191	Nicotiana tabacum	Zhao et al 2018	A
81	62	887.905	861.441	26.4644	Maltose_1MEOX_8TMS_2ndpeak	Maltose	Sugars & Sugar alcohols	C12H22O11	160	Arabidopsis thaliana	Garcia-Molina et al, 2020	A
82	63	996.82	976.045	20.7746	cis_3caffeoylquinic_6TMS	cis-3-caffeoylquinic acid	Organic acids	C16H18O9	345	Solanum tuberosum L.	Sprenger et al, 2016	A
83	64	1025.6	1004.88	20.7238	trans_3caffeoylquinic_6TMS	trans-3-caffeoylquinic acid	Organic acids	C16H18O9	345	Solanum tuberosum L.	Sprenger et al, 2016	A

## Sheet: secondary metabolite checklist
Supplemental Data, Gao et al., (2022). Cold acclimation by plastid translation. The Plant Cell
Supplemental Data Set S2. Tobacco primary and secondary metabolite profiling data.
Level	Aspect	Information	Fill in
general aspect	Type of metabolome analysis	targeted metabolite analysis	TRUE
		non-targeted metabolite class scale profiling	FALSE
		non-targeted metabolome scale profiling	FALSE
		non-targeted finger printing of mass features	FALSE
	Type of quantification	absolute or relative quantification	relative quantification (relative to IS and sample weight)
	Type of reference samples	chemically defined	commercial authentic standards
		biologically defined	arabidopsis and tomato sample extracts
	Type of replication	analytical (same analytical sample preparation)	0
		technological (same biological preparation)	0
		biological (same experimental condition)	4
		full experiment	64
	Type of technology	reference publication	Tohge, T., Fernie, A.R., 2010. Combining genetic diversity, informatics and metabolomics to facilitate annotation of plant gene function. Nature Protocols 5, 1210–1227.. doi:10.1038/nprot.2010.82
	Sample preparation	method of sample preparation	no chemical modification
		method of chromatography/separation	LC on a C18 150x2.1 RP column, acetonitrile gradient
		method of ionization	ESI negative
		method of detection	full MS and MSE in the HCD cell
metabolite/mass feature	Metabolite	metabolite name	as specified in Supplemental Table 2
		metabolite sum formula	as specified in Supplemental Table 2
		metabolite structure and public source of metabolite identifier	Knapsack, Scifinder, Respect for Phytochemicals
	Identification	identification process	manual interpretation and annotation of mass spectra
		by authentic mass isotopomer added to one or all biological sample(s)	FALSE
		by authentic reference compound within a co-processed reference mixture	TRUE
		by authentic reference compound previously mapped to the analytical system	TRUE
		reference library	in house library of general secondary metabolites from plants (phenylpropanoids, flavonoids, terpenoids)
		type of mass spectrum	specify (free text)
		by match of molecular mass (single mass fragment)	+/- 5 ppm
		by match of fragments	specify set of mass fragments (with technology dependent accuracy)
		by match of fragmentation pattern	specify set of mass fragment: intensity pairs (with technology dependent accuracy)
		by match of mass spectrum to reference library	specify match factor (specify type of match factor)
		type of retention index	specify (free text)
		by match of retention time (index) to reference library	specify deviation (% from expected retention)
	Quantification	type of quantification	relative quantification (relative to IS and sample weight)
	Validity testing	Recovery testing (chemical analog)	not carried out
		Recovery testing (internally added mass isotopomer)	not carried out
		Recovery testing (mixture of most divergent samples from the experiment)	not carried out
		Test for linear range	not carried out
		Limit of quantification (LOQ)	not carried out
		Limit of detection (LOD)	not carried out

## Sheet: secondary metabolite reportlist
Supplemental Data, Gao et al., (2022). Cold acclimation by plastid translation. The Plant Cell
Supplemental Data Set S2. Tobacco primary and secondary metabolite profiling data.
	A	B	C	D	E	F	G	H	I	J	K	L	M	N	O	P	Q	R	S
1
2	Experiment title: Secondary metabolite profiling during cold acclimation
3	Organism/Plant species: Nicotiana tabacum
4	Organ/tissue: leaf
5	Analytical tool: UPLC-Orbitrap Q Exactive Plus
6
7	Peak no.- number referenced back to the main text
8	Ret . Time- Retention time, in minutes (difference in Ret.Time between ES(+) and ES(-) modes was less than XX minutes)
9	Putative Name- putative identification of the metabolite
10	Mol. Formula- molecular formula of the metabolite or its FA adduct;
11	Theor. m/z- theoretical monoisotopic mass calculated for the ion (M-H)- , (M+H)+ or (M+FA)-
12	Found m/z- mass detected in the experiment
13	m/z error (ppm)- difference between theoretical and found m/z values in ppm
14	MSMS fragments- fragments, obtained from the ion (M-H)- , (M+H)+ or (M+FA)-
15	MS/MS CE (eV)- collision energy used for fragmentation optional
16	UV/Vis- UV/ Vis absorbance maxima
17	() FA- formic acid adduct
18	(S)- identification confirmed by a standard compound
19	I, II, III- different isomers
20	Identification level (A; B; C; D)- (A) standard, NMR or biological validation to a reference extract; (B) MS/MS; (C) MSE; (D) MS only
21	na/nd: not available/not detected
22	Peak no.	Ret. Time	Putative metabolite name	Corresponding Metabolite in Literature	Metabolite Class	Mol formula	ES(+) Theor m/z	ES(+) Found m/z	ES(-) Theor m/z of [M-H]-	ES(-) Found m/z	m/z error (ppm)	MS/MS ES(+) fragments	MS/MS ES(+) CE (eV)	MS/MS ES(-) fragments	MS/MS ES(-) CE (eV)	UV/Vis	Species detected before	References	Identification level (A-D)
23	1	1.33	Citric acid	Citric acid	Organic acids	C6H8O7	na	na	191.02	191.019	-3.695	na	na	111 [M-H-80]- typical loss of citric acid, it is the loss with rearrangement giving rise to [M-H-2xH2O-CO2]- see Masike et al Chemistry Central Journal 2017, 173 [M-H-H2O]-	30	na	ubiquitous primary metabolite, TCA cycle intermediate	Knapsack	A
24	2	2.22	Glutathione (oxidized)	Glutathione disulfide (oxidized form, GSSG)	Tripeptides	C20H32N6O12S2	na	na	611.145	611.146	2.348	na	na	306 [M-H-305]-, breakage of disulfide bond	30	na	ubiquitous primary metabolite	Knapsack	C
25	3	2.63	Pentosyladenine	Adenosine	Nucleosides	C10H13N5O4	na	na	266.089	266.09	0.574	na	na	134 [M-H-132]- loss of pentose	30	na	ubiquitous primary metabolite	Knapsack	C
26	4	2.74	Pentosylguanine	Guanosine	Nucleosides	C10H13N5O5	na	na	282.084	282.085	0.703	na	na	150 [M-H-132]- loss of pentose	30	na	ubiquitous primary metabolite	Knapsack	C
27	5	3.68	Pantothenic acid	Pantothenic acid (Vitamin B5)	Water soluble vitamins	C9H17NO5	na	na	218.103	218.103	-1.769	na	na	nd	30	na	ubiquitous primary metabolite	Knapsack	D
28	6	3.93	N-caffeoylputrescine	N-caffeoylputrescine	Phenolamides (Amides of Hydroxycinnamic Acids)	C13H18N2O3	na	na	249.124	249.124	-0.264	na	na	135 [M-H-114]- this is the caffeoyl fragment, loss of the putrescine moiety	30	na	Solanaceae	Knapsack	A
29	7	4.219	Caffeoylquinic acid I	Caffeoylquinic acid	Phenolic acids	C16H18O9	na	na	353.088	353.088	0.608	na	na	191 [M-H-162]-, 179 [M-H-174]-, 135 [M-H-218]-	30	na	Solanaceae	Knapsack	C
30	8	4.84	Caffeoylquinic acid II	Caffeoylquinic acid	Phenolic acids	C16H18O9	na	na	353.088	353.088	0.636	na	na	191 [M-H-162]-, 179 [M-H-174]-, 135 [M-H-218]-	30	na	Solanaceae	Knapsack	C
31	9	5.01	Caffeoylquinic acid III	Caffeoylquinic acid	Phenolic acids	C16H18O9	na	na	353.088	353.088		na	na	191 [M-H-162]- most abundant in MSe	30	na	Solanaceae	Knapsack	C
32	10	5.15	Caffeoylquinic acid IV	Caffeoylquinic acid	Phenolic acids	C16H18O9	na	na	353.088	353.088		na	na	191 [M-H-162]-, 179 [M-H-174]-, 173 [M-H-180]-, 135 [M-H-218]-	30	na	Solanaceae	Knapsack	C
33	11	5.62	Caffeoylquinic acid V	Caffeoylquinic acid	Phenolic acids	C16H18O9	na	na	353.088	353.088		na	na	191 [M-H-162]- most abundant ion in MSe	30	na	Solanaceae	Knapsack	C
34	12	5.79	pCoumaroyl-quinic acid I	pCoumaroyl-quinic acid	Phenolic acids	C16H18O8	na	na	337.093	337.093	0.888	na	na	191 [M-H-146]-	30	na	Solanaceae	Knapsack	C
35	13	6.2	Feruloyl-quinic acid I	Feruloyl-quinic acid	Phenolic acids	C17H20O9	na	na	367.103	367.103		na	na	191 [M-H-176]-	30	na	Solanaceae	Knapsack	C
36	14	6.36	pCoumaroyl-quinic acid II	pCoumaroyl-quinic acid	Phenolic acids	C16H18O8	na	na	337.093	337.093	1.6	na	na	191 [M-H-146]-	30	na	Solanaceae	Knapsack	C
37	15	6.44	Kaempferol-3-O-hexoside-rhamnoside-7-O-rhamnoside	Kaempferol-3-O-hexoside-rhamnoside-7-O-rhamnoside	Flavonoids	C33H40O19	na	na	739.209	739.211	2.297	na	na	593 [M-H-146]- loss of Rha from C-7, 430 [M-H-309]- homolytic cleavage hex+Rha in position 3, 285 [Agl-H]-	30	na	Solanaceae	Knapsack	C
38	16	6.6	isomer of Kaempf-hexoside-Rha-Rha - difficult to understand the position of the sugars	Kaempf-hexoside-Rha-Rha	Flavonoids	C33H40O19	na	na	739.209	739.21	1.688	na	na	593 [M-H-146]- loss of Rha, 285 [Agl-H]-	30	na	Solanaceae	Knapsack	C
39	17	6.65	Feruloyl-quinic acid II	Feruloyl-quinic acid	Phenolic acids	C17H20O9	na	na	367.103	367.104	0.775	na	na	191 [M-H-176]-	30	na	Solanaceae	Knapsack	C
40	18	6.84	Rutin	Quercetin 3-O-[α-L-rhamnosyl-(1->6)-β-D-glucoside], Quercetin-3-O-rutinoside	Flavonoids	C27H30O16	na	na	609.146	609.147	1.218	na	na	300 [M-H-309]-	30	na	Solanaceae	Knapsack	A
41	19	7.08	Quercetin-3-O-hexoside	Quercetin-3-O-hexoside	Flavonoids	C21H20O12	na	na	463.088	463.089	1.621	na	na	300 [M-H-163]- homolytic cleavage in C-3 position	30	na	Solanaceae	Knapsack	C
42	20	7.4	Kaempferol-3-O-hexoside-rhamnoside (aka Nicotiflorin or Kaempf-3-O-rutinoside, Rha as external sugar)	Kaempferol-3-O-rutinoside	Flavonoids	C27H30O15	na	na	593.151	593.152	1.124	na	na	285 [Agl-H]-	30	na	Solanaceae	Knapsack	C
43	21	7.6	Dicaffeoylquinic acid I	Dicaffeoylquinic acid	Phenolic acids	C25H24O12	na	na	515.119	515.12	0.642	na	na	353 [M-H-162]-, 191 [M-H-324]-	30	na	Solanaceae	Knapsack	C
44	22	7.75	Dicaffeoylquinic acid II	Dicaffeoylquinic acid	Phenolic acids	C25H24O12	na	na	515.119	515.12	1.089	na	na	353 [M-H-162]-, 191 [M-H-324]-	30	na	Solanaceae	Knapsack	C
45	23	7.92	Dicaffeoylquinic acid III	Dicaffeoylquinic acid	Phenolic acids	C25H24O12	na	na	515.119	515.12	0.972	na	na	353 [M-H-162]-	30	na	Solanaceae	Knapsack	C
46	24	11.04	DTG938, most probably Attenoside since it has been identified already in Nicotiana	Attenoside or Lyciumoside VII or other DTG isomers with terminal Rha.	Acyclic diterpene glycosides (DTGs)	C44H74O21	na	na	937.465	937.468	2.974	na	na	791 [M-H-146]- loss of Rha	30	na	Nicotiana spp., Lycium spp, Capsicum spp.	Heiling et al Plant J 2016	C
47	25	11.24	DTG1024 (Malonylated form of DTG938)	na	Acyclic diterpene glycosides (DTGs)	C47H76O24	na	na	1023.47	1023.47	1.929	na	na	979 [M-H-44]- loss of CO2 from malonyl group	30	na	Nicotiana spp., Lycium spp, Capsicum spp.	Heiling et al Plant J 2016	C
48	26	11.36	DTG922 -isomer 1 (major, most probably Nicotianoside III since it has been identified already in Nicotiana)	Nicotianoside III or Lyciumoside VI	Acyclic diterpene glycosides (DTGs)	C44H74O20	na	na	921.47	921.469	-0.974	na	na	775 [M-H-146]-	30	na	Nicotiana spp., Lycium spp, Capsicum spp.	Heiling et al Plant J 2016	C
49	27	11.508	DTG1110 (M2 of DTG938)	na	Acyclic diterpene glycosides (DTGs)	C50H78O27	na	na	1109.47	1109.47	1.289	na	na	no MSe ions	30	na	Nicotiana spp., Lycium spp, Capsicum spp.	Heiling et al Plant J 2016	D
50	28	11.64	DTG1008 (M1 of DTG922-isomer1)	na	Acyclic diterpene glycosides (DTGs)	C47H76O23	na	na	1007.47	1007.47	1.279	na	na	963 [M-H-44]- loss of CO2 from malonyl	30	na	Nicotiana spp., Lycium spp, Capsicum spp.	Heiling et al Plant J 2016	C
51	29	11.7	DTG922 -isomer 2	Nicotianoside III or Lyciumoside VI	Acyclic diterpene glycosides (DTGs)	C44H74O20	na	na	921.47	921.47	-0.345	na	na	no MSe ions	30	na	Nicotiana spp., Lycium spp, Capsicum spp.	Heiling et al Plant J 2016	D
52	30	11.88	DTG776	probably Lyciumoside IV, as it is the direct precursor of Nicotianoside III	Acyclic diterpene glycosides (DTGs)	C38H64O16	na	na	775.412	775.413	0.93	na	na	629 [M-H-146]- loss of Rha, 467 [M-H-146-162]- loss of Rha + hex	30	na	Nicotiana spp., Lycium spp, Capsicum spp.	Heiling et al Plant J 2016	C
53	31	11.96	DTG630	probably Lyciumoside I, as it is the direct precursor of Lyciumoside IV	Acyclic diterpene glycosides (DTGs)	C32H54O12	na	na	629.354	629.354	-0.191	na	na	467 [M-H-162]- loss of hex	30	na	Nicotiana spp., Lycium spp, Capsicum spp.	Heiling et al Plant J 2016	C
54	32	12.04	DTG862, M1 of DTG776	na	Acyclic diterpene glycosides (DTGs)	C41H66O19	na	na	861.413	861.414	2.214	na	na	817 [M-H-44]- loss of CO2 from malonyl	30	na	Nicotiana spp., Lycium spp, Capsicum spp.	Heiling et al Plant J 2016	C
55	33	12.09	DTG862, another M1 of DTG776 (probably malonylation on a different position)	na	Acyclic diterpene glycosides (DTGs)	C41H66O19	na	na	861.413	861.415	2.353	na	na	817 [M-H-44]- loss of CO2 from malonyl	30	na	Nicotiana spp., Lycium spp, Capsicum spp.	Heiling et al Plant J 2016	C
56	34	12.12	DTG716, M1 of DTG630	na	Acyclic diterpene glycosides (DTGs)	C35H56O15	na	na	715.355	715.356	1.518	na	na	671 [M-H-44]- loss of CO2 from malonyl	30	na	Nicotiana spp., Lycium spp, Capsicum spp.	Heiling et al Plant J 2016	C
57	35	12.13	DTG862, another M1 of DTG776 (probably malonylation on a different position)	na	Acyclic diterpene glycosides (DTGs)	C41H66O19	na	na	861.413	861.414	1.552	na	na	817 [M-H-44]- loss of CO2 from malonyl	30	na	Nicotiana spp., Lycium spp, Capsicum spp.	Heiling et al Plant J 2016	C
58	36	12.2	DTG948, M2 of DTG862	na	Acyclic diterpene glycosides (DTGs)	C44H68O22	na	na	947.413	947.416	2.727	na	na	abundant in MSe 859 [M-H-88]- loss of what?, also 903 [M-H-44]- loss of CO2 from malonyl	30	na	Nicotiana spp., Lycium spp, Capsicum spp.	Heiling et al Plant J 2016	C
59	37	12.25	DTG802 (M2 of DTG630, but coeluting with some fragments in MSe making the spectra quite complicated)	na	Acyclic diterpene glycosides (DTGs)	C38H58O18	na	na	801.355	801.356	1.837	na	na	no clear MSe ions	30	na	Nicotiana spp., Lycium spp, Capsicum spp.	Heiling et al Plant J 2016	D

## Sheet: significance
Supplemental Data, Gao et al., (2022). Cold acclimation by plastid translation. The Plant Cell
Supplemental Data Set S2. Tobacco primary and secondary metabolite profiling data.
Relative accumulation of primary metabolites (shifted/control)					< 0.667	> 1.5		q-value1					< 0.1		Relative accumulation of secondary metabolites (shifted/control)					< 0.667	> 1.5		q-value1					< 0.1
2Primary metabolites	0.5 min	5 min	20 min	5 h	1 d	2 d		0.5 min	5 min	20 min	5 h	1 d	2 d		Secondary metabolites	0.5 min	5 min	20 min	5 h	1 d	2 d		0.5 min	5 min	20 min	5 h	1 d	2 d
4-Aminobutyric acid (GABA)	0.988788	0.629499	0.754564	0.670753	0.992144	0.461538		0.95047	0.200679	0.746138	0.317627	0.55343	0.109913		Caffeoylquinic_I	0.810421	0.78129	0.758564	0.915958	1.20004	1.56973		0.447968	0.508793	0.322781	0.220102	0.0924943	0.201557
Alanine	0.474586	1.02727	2.13766	2.44709	1.06506	5.342		0.566658	0.539602	0.746138	0.469333	0.472419	0.0806557		Caffeoylquinic_II	1.00521	0.951726	0.777664	0.796303	1.0867	1.33676		0.641637	0.570182	0.307018	0.143851	0.264208	0.231817
β-Alanine	0.700366	0.80425	1.34646	1.81747	1.43571	4.15529		0.566658	0.448264	0.746138	0.330952	0.308571	0.138273		Caffeoylquinic_III	0.988764	0.882135	0.889911	0.930253	1.12425	1.21504		0.597232	0.335617	0.307018	0.166746	0.0888137	0.175766
Asparagine	0.541935	0.926176	1.59203	2.82934	1.87021	8.089		0.566658	0.508449	0.746138	0.237509	0.0289039	0.0260766		Caffeoylquinic_IV	0.924776	0.888262	0.897103	0.939733	1.10398	1.1514		0.447968	0.507074	0.307018	0.166746	0.0888137	0.319199
Aspartate	0.752387	0.88709	2.03254	1.82181	1.33543	5.39099		0.651094	0.508449	0.746138	0.469333	0.472419	0.109913		Caffeoylquinic_V	1.1079	0.910809	0.831691	0.817359	1.21031	1.6242		0.447968	0.546447	0.307018	0.143851	0.0924943	0.0997416
Glutamate	0.400689	0.673408	3.85832	6.97358	0.424753	4.34533		0.628237	0.366779	0.746138	0.00718151	0.368701	0.0907954		Dicaffeoylquinic_I	0.663669	0.88601	0.798384	0.865826	1.20736	1.07875		0.447968	0.546447	0.322781	0.199895	0.0924943	0.407126
Glycine	0.451881	1.83704	2.22653	1.86954	0.308847	2.85795		0.566658	0.252675	0.746138	0.603543	0.230308	0.133283		Dicaffeoylquinic_II	0.847022	1.02169	0.618662	0.768395	1.22838	1.3175		0.479288	0.627404	0.307018	0.175966	0.176683	0.231817
Homoserine	0.601387	1.28046	2.07076	1.20268	0.444028	4.04186		0.628237	0.508449	0.746138	0.943189	0.368701	0.129552		Dicaffeoylquinic_III	0.852682	0.82205	0.80164	0.804379	1.03789	1.02936		0.447968	0.335617	0.307018	0.143851	0.167909	0.407126
Isoleucine	0.662882	1.35111	1.7927	1.27791	0.875234	2.51134		0.566658	0.366779	0.746138	0.765725	0.472419	0.126903		Feruloylquinic_I	0.90949	0.806955	0.883171	0.951435	1.14538	1.26662		0.479288	0.335617	0.307018	0.220809	0.0924943	0.284719
Leucine	0.71054	0.96909	1.60633	1.03007	0.720158	2.41911		0.566658	0.524126	0.746138	0.943189	0.4657	0.141211		Feruloylquinic_II	1.01335	0.884679	0.823304	0.870405	1.19565	1.36901		0.636577	0.508793	0.307018	0.17514	0.0888137	0.231817
Lysine	0.911665	1.09232	1.50918	1.36247	1.09536	4.28593		0.85269	0.508449	0.746138	0.532571	0.472419	0.0667234		pCoumaroylquinic_I	0.786192	0.819616	0.796722	0.862074	1.08991	1.47635		0.447968	0.334676	0.307018	0.190172	0.109988	0.175766
Methionine	0.91623	0.749204	1.37454	1.05362	0.950862	2.701		0.875257	0.448264	0.746138	0.943189	0.53833	0.126903		pCoumaroylquinic_II	0.910659	0.886799	0.668656	0.806197	1.3013	1.74841		0.479288	0.508793	0.307018	0.166746	0.0362841	0.139465
Ornithine	0.550419	1.10935	1.87233	2.09684	0.891386	6.35547		0.566658	0.515856	0.746138	0.530607	0.472419	0.0958539		K3Ohex-rha	0.912523	0.861289	0.718146	0.826877	1.32209	1.77243		0.479288	0.334676	0.307018	0.195722	0.0362841	0.0538985
Phenylalanine	0.695966	1.04238	1.66163	1.11667	0.726083	3.25139		0.620267	0.524126	0.746138	0.943189	0.4657	0.109913		Quer3Ohex	0.848755	0.88385	0.826752	0.858831	1.1076	1.779		0.447968	0.507074	0.322209	0.201706	0.199312	0.0538985
Proline	0.795421	0.953478	1.57138	1.53628	0.383874	2.44241		0.714913	0.524126	0.746138	0.532571	0.388739	0.160841		Rutin	0.93294	0.894663	0.869849	0.835253	1.2135	1.60514		0.479288	0.335617	0.322209	0.190172	0.0489398	0.0538985
Pyroglutamic acid	0.644602	1.14386	1.45222	1.94959	1.5607	4.69413		0.566658	0.508449	0.746138	0.317627	0.0289039	0.000416858		DTG630	0.604439	0.815472	1.24381	1.24937	2.94652	0.87364		0.447968	0.546447	0.346182	0.199895	0.0362841	0.407126
Serine	0.785253	0.896524	1.64794	1.10817	0.497476	3.2162		0.628237	0.508449	0.746138	0.943189	0.368701	0.126903		DTG716	1.12492	1.24731	0.69556	0.667586	1.08116	1.05623		0.479288	0.508793	0.322209	0.195722	0.347436	0.407126
Threonine	0.763541	1.14145	1.41802	1.16379	1.61232	4.22251		0.628237	0.508449	0.746138	0.915981	0.255425	0.109913		DTG776	0.609561	0.872091	1.10503	1.20676	2.14464	0.754351		0.447968	0.546447	0.364094	0.195722	0.0756014	0.401678
trans-4-Hydroxyproline	0.765921	0.806515	1.21452	1.0264	1.65017	1.22553		0.651094	0.508449	0.746138	0.943189	0.228627	0.174181		DTG802	2.96783	0.975158	0.575858	0.410706	0.666542	1.94667		0.447968	0.627404	0.322209	0.175966	0.197923	0.315173
Tyrosine	0.644082	0.870369	1.62796	1.14441	0.867402	2.19712		0.566658	0.508449	0.746138	0.943189	0.472419	0.129552		DTG862 I	0.806041	1.10336	0.753738	0.793274	1.35742	0.73066		0.479288	0.546447	0.322209	0.202159	0.197232	0.333061
Valine	0.626397	0.963459	2.20408	0.953311	0.777768	2.53719		0.566658	0.524126	0.746138	0.943189	0.472419	0.128581		DTG862 II	1.48013	1.15067	0.632485	0.51268	0.852147	1.16741		0.447968	0.546447	0.307018	0.185032	0.287022	0.385288
2-Oxoglutaric acid	0.440722	0.743135	1.19017	1.05521	0.810526	1.02138		0.566658	0.375893	0.842602	0.943189	0.472419	0.250303		DTG922 I	0.474171	1.15951	1.3415	1.1124	2.6521	0.598708		0.447968	0.546447	0.343948	0.201706	0.0924943	0.327922
6-Hydroxynicotinic acid	1.05751	0.883883	0.714784	0.405977	1.58422	0.798722		0.932565	0.508449	0.746138	0.29395	0.077038	0.179544		DTG922 II	0.581379	0.509202	2.4542	2.05917	1.77084	0.583634		0.447968	0.508793	0.322209	0.183011	0.144634	0.338358
cis-Caffeic acid	1.1143	0.819382	0.726051	0.396364	1.84021	0.939145		0.769067	0.508449	0.746138	0.212764	0.0289039	0.238939		DTG938	0.514816	0.581757	1.41865	1.68052	3.09926	0.847945		0.447968	0.508793	0.346182	0.166746	0.0320355	0.407126
trans-Caffeic acid	1.15365	0.914885	0.919752	0.634887	1.42797	1.15968		0.651094	0.508449	0.971161	0.469333	0.0394928	0.196068		DTG948	2.57412	0.995439	0.638653	0.38753	0.704957	1.6116		0.447968	0.642261	0.322781	0.172181	0.197232	0.327922
Citric acid	0.480392	0.86074	1.49482	1.68834	1.12703	1.44446		0.566658	0.508449	0.746138	0.469333	0.472419	0.174181		DTG1008	1.65862	1.15284	0.686716	0.579231	1.03867	0.795318		0.447968	0.559963	0.322781	0.195722	0.418131	0.407126
Dehydroascorbic acid dimer	0.728874	0.772419	1.02203	0.990039	0.966292	0.802597		0.566658	0.228717	0.993909	0.943189	0.472419	0.1658		DTG1024	0.676222	1.13755	0.690531	0.929054	1.36648	1.33432		0.447968	0.508793	0.307018	0.239673	0.167561	0.315173
Fumaric acid	0.733499	0.907537	1.24614	0.964103	1.17868	1.68651		0.628237	0.508449	0.746138	0.943189	0.399552	0.0965131		DTG1110	1.81377	0.714224	0.491689	0.353349	1.02855	1.49686		0.447968	0.508793	0.307018	0.166746	0.418131	0.338358
Glutaric acid	0.476186	1.02368	2.30786	2.69377	1.15265	7.35702		0.566658	0.539602	0.746138	0.469333	0.351153	0.0553934		N-Caffeoylputrescine	0.747431	0.711574	0.482011	1.1685	1.75587	1.06027		0.479288	0.508793	0.322209	0.202159	0.0607371	0.407126
Glyceric acid	1.04039	0.595415	0.742301	0.6399	0.979559	0.360664		0.875257	0.239618	0.746138	0.317627	0.53833	0.109913		Oxidized Glutathione	0.588839	0.793519	0.389064	1.95301	2.03592	1.49615		0.447968	0.508793	0.322209	0.185032	0.145979	0.218107
Maleic acid	0.698988	0.852434	1.30826	0.895971	1.3668	1.29122		0.620267	0.508449	0.746138	0.943189	0.334953	0.174181		Panthotenic acid	0.931108	0.930201	0.87319	0.919539	1.31803	1.50837		0.489881	0.508793	0.307018	0.195722	0.0320355	0.139465
Malic acid	0.700777	0.798386	1.29294	1.03277	1.65394	1.42104		0.628237	0.508449	0.746138	0.943189	0.228627	0.134857		Pentosyladenine	0.764023	0.828815	1.06753	1.6927	1.8476	1.21175		0.447968	0.335617	0.364094	0.143851	0.0320355	0.327922
Malonic acid	0.773617	0.68067	1.24804	0.981959	1.13618	1.27786		0.566658	0.252675	0.746138	0.943189	0.391609	0.141211		Pentosylguanine	0.645641	0.708322	0.692992	1.42442	2.03777	0.834066		0.447968	0.507074	0.307018	0.195722	0.20516	0.338358
Nicotinic acid	0.981982	0.841853	0.907262	0.711375	1.39286	1.27776		0.95047	0.508449	0.910215	0.354246	0.0572302	0.141211		unknown_RT3.16.Area	0.895846	0.841738	1.01863	0.911017	1.15138	1.37465		0.447968	0.508793	0.400114	0.207396	0.197232	0.22631
Pyruvic acid	0.560612	0.84686	1.2191	0.82205	1.29315	1.22956		0.566658	0.508449	0.746138	0.663369	0.265981	0.141211		unknown_RT7.99.Area	0.911376	0.836624	0.776857	0.848432	1.41184	1.42715		0.479288	0.507074	0.322209	0.166746	0.0320355	0.197649
Quinic acid	0.823791	0.730527	0.998358	0.696794	0.74956	0.736624		0.566658	0.128938	0.993909	0.330952	0.0595539	0.126903		unknown_RT8.06.Area	0.974442	1.04003	0.840455	0.848921	1.06249	0.163001		0.576386	0.546447	0.204559	0.166746	0.288551	0.327922
Succinic acid	0.637266	0.874339	1.1049	0.719569	1.17755	1.11922		0.566658	0.508449	0.925837	0.603543	0.4657	0.179544		unknown_RT8.41.Area	0.787111	0.745018	0.791085	0.77095	1.08547	0.99608		0.447968	0.334676	0.307018	0.143851	0.167909	0.437077
Threonic acid	0.891	0.692138	0.922527	1.01581	1.32188	1.16212		0.742523	0.348543	0.971161	0.943189	0.368701	0.174181		unknown_RT8.68.Area	0.850657	0.815383	0.817078	0.778387	1.14315	1.11606		0.447968	0.334676	0.307018	0.143851	0.0774355	0.338358
Erythritol	0.861098	0.797596	0.99675	0.73795	1.18243	1.25978		0.620267	0.252675	0.993909	0.212764	0.164465	0.146139		unknown_RT10.14.Area	0.528924	0.619807	1.36825	1.45207	2.65126	0.882541		0.447968	0.508793	0.346182	0.185032	0.0320355	0.407126
Fructose	0.977707	0.621195	0.86004	2.65183	3.11488	1.60315		0.95047	0.128938	0.828829	0.00352406	0.0289039	0.126903		unknown_RT11.02.Area	1.06949	0.900607	0.939084	0.74086	1.21544	1.42108		0.479288	0.507074	0.364094	0.166746	0.0511946	0.197649
Fructose-6-phosphate	1.15509	1.42666	1.44868	1.95617	2.38911	3.49701		0.769067	0.361146	0.746138	0.237509	0.0492165	0.0147256
Glucose	1.01702	0.763913	0.792643	1.25762	1.93772	1.20957		0.95047	0.128938	0.746138	0.317627	0.0289039	0.153817
Maltose	0.872067	0.704092	0.918638	0.911587	1.4376	1.23383		0.620267	0.128938	0.746138	0.530607	0.0289039	0.143588
Myo-Inositol	0.922286	0.584957	1.01612	0.913658	1.03793	1.25465		0.85269	0.128938	0.993909	0.844042	0.532182	0.147635
Rhamnose	0.789459	0.827993	1.02574	0.790467	0.919972	1.14873		0.566658	0.188962	0.993909	0.469333	0.254787	0.174181
Ribose	0.854341	0.829322	1.00398	0.663351	0.962476	0.82402		0.620267	0.301529	0.993909	0.317627	0.472419	0.174181
Sucrose	0.84158	0.717831	0.984102	0.909061	1.1504	0.881713		0.566658	0.128938	0.993909	0.469333	0.173283	0.174181
Trehalose	1.34258	1.06733	1.10445	0.945383	1.77605	1.87612		0.651094	0.508449	0.921194	0.765725	0.0171072	0.122607
Xylose	0.806014	0.82064	1.00771	0.738386	1.20021	1.46378		0.566658	0.252675	0.993909	0.255127	0.158118	0.126903
Glyceraldehyde-3-phosphate	0.833821	0.730583	0.978602	0.799646	1.0888	0.865206		0.566658	0.128938	0.993909	0.469333	0.422513	0.159639
Glycerol-3-phosphate	0.704471	1.06613	1.009	1.43306	1.48472	2.11796		0.566658	0.508449	0.993909	0.582237	0.0577217	0.0260766
Phosphoric acid	1.13657	1.78611	0.798831	1.17918	1.0748	1.74789		0.742523	0.128938	0.746138	0.844042	0.472419	0.081682
Putrescine	0.787684	0.829139	0.771417	1.63082	3.87605	1.38428		0.651094	0.421671	0.746138	0.330952	0.0289039	0.12748
Uracil	1.15102	0.799943	0.755171	0.428802	1.57879	0.914314		0.714913	0.508449	0.746138	0.212764	0.0898285	0.229862
Urea	1.00945	0.104255	0.727293	1.09332	0.747956	0.732047		0.976969	0.421671	0.746138	0.835736	0.255425	0.141211
1 The significance of changes in gene expression was assessed by Student’s t test. Resulting p-values were adjusted for multiple testing according to Storey’s q-value method.
2 Primary metabolites, whose relative accumulation changed > 1.5-fold with statistical significance (q-value <0.1) for at least two consecutive time points, were labeled in bold.s
