# Supplementary material for: Chloroplast translational regulation uncovers nonessential photosynthesis genes as key players in plant cold acclimation
Source: Plant Cell. 2022 Feb 16;34(5):2056–79. doi: 10.1093/plcell/koac056 (PMC9048916; doi:10.1093/plcell/koac056)
Supplement: koac056_supplementary_data [file koac056_supplementary_data.zip › TPC2021RA00599R2 Suppl DS3.xlsx]

## Sheet: 0.5 min
Supplemental Data, Gao et al., (2022). Cold acclimation by plastid translation. The Plant Cell
Supplemental Data Set S3. Tobacco plastid tiling microarray design and ribosome profiling and transcriptome data. Data from array-based ribosome profiling experiments and control hybridizations with total RNA. The table sheets are named according to the harvesting time points of the experiments and the type of analysis (for details see Results and Methods sections). Total RNA and ribosome footpri…
Array features							RNA																		Ribosome footprints
							Replicate 1						Replicate 2						Replicate 3						Replicate 1						Replicate 2						Replicate 3
Probe name	Strand	Probe sequence	Probe position1	Probe length [nt]	Probe GC content [%]	Probe within ORF2	Probe counts3	Median (F635 Median - B635)4	Normalized ORF Median("F635 Median - B635")5	Probe counts3	Median (F532 Median - B532)4	Normalized ORF Median("F532 Median - B532")5	Probe counts3*	Median (F635 Median - B635)4	Normalized ORF Median("F635 Median - B635")5	Probe counts3	Median (F532 Median - B532)4	Normalized ORF Median("F532 Median - B532")5	Probe counts3	Median (F635 Median - B635)4	Normalized ORF Median("F635 Median - B635")5	Probe counts3	Median (F532 Median - B532)4	Normalized ORF Median("F532 Median - B532")5	Probe counts3	Median (F635 Median - B635)4	Normalized ORF Median("F635 Median - B635")5	Probe counts3	Median (F532 Median - B532)4	Normalized ORF Median("F532 Median - B532")5	Probe counts3	Median (F635 Median - B635)4	Normalized ORF Median("F635 Median - B635")5	Probe counts3	Median (F532 Median - B532)4	Normalized ORF Median("F532 Median - B532")5	Probe counts3	Median (F635 Median - B635)4	Normalized ORF Median("F635 Median - B635")5	Probe counts3	Median (F532 Median - B532)4	Normalized ORF Median("F532 Median - B532")5
trnH-GUG-1	-	ggcgaacgacgggaattgaacccgcgcatggtggattcacaatccactgc	30	50	58	no	4	20373		4	36411.5		4	23761		4	29732		4	22528		4	31938		4	22756.5		4	13277.5		4	8395		4	14307.5		4	9036.5		4	21277
trnH-GUG-2	-	gcatggtggattcacaatccactgccttgatccacttggctacatccgcc	55	50	54	no	0	0		0	0		2	55659		2	26649.5		0	0		0	0		0	0		0	0		4	46484		4	31474		4	41244		4	31865.5				Correlations6
psbA_210	-	acaagttctatttctacaattttaaacaaatacaaaatcaaaatagaata	315	50	18	no	4	0		4	0		4	417.5		4	629.5		4	465.5		4	1152.5		4	133.5		4	344		4	0		4	110.5		4	0		4	0
psbA_240	-	tacaaaatcaaaatagaatactcaatcatgaataaatgcaagaaaataac	345	50	22	no	4	206		4	452.5		4	504.5		4	737.5		4	851.5		4	1966		4	503		4	492		4	104		4	409.5		4	163.5		4	132				r-values
psbA_270	-	aataaatgcaagaaaataacctctccttctttttctataatgtaaacaaa	375	50	24	no	4	3613		4	6368.5		4	2547.5		4	3215		4	2184		4	4923.5		4	2277		4	2559.5		4	1596.5		4	4195.5		4	1261		4	1703
psbA_300	-	ttttctataatgtaaacaaaaaagtctatgtaagtaaaatactagtaaat	405	50	18	no	4	486.5		4	901		4	575.5		4	775.5		4	1060.5		4	2187		4	145		4	117		4	0		4	129.5		4	0		4	0				RNA
psbA_330	-	taagtaaaatactagtaaataaataaaaagaaaaaaagaaaggagcaata	435	50	18	no	4	0		4	0		4	0		4	0		4	404.5		4	655		4	0		4	0		4	0		4	0		4	0		4	0
psbA_360	-	aaaaaaagaaaggagcaatagcaccctcttgatagaacaagaaaatgatt	465	50	32	no	4	13696		4	22183		4	24680.5		4	26002.5		4	28180.5		4	37914		4	7301.5		4	4924.5		4	3229.5		4	5875.5		4	2914		4	4129					Control 1	Control 2	Control 3	Shifted 1
psbA_390	-	gatagaacaagaaaatgattattgctcctttcttttcaaaacctcctata	495	50	30	no	4	57082.5		4	55684.5		4	39999		4	33310		4	48143		4	44036.5		4	15426.5		4	11256		4	7583.5		4	8407.5		4	6292.5		4	9956.5				Control 1	1	0.948936	0.941222	0.926104
psbA_420	-	tcttttcaaaacctcctatagactaggccaggatcttatccatttgtaga	525	50	38	no	3	62489		3	58315		4	53822		4	34693		4	41380.5		4	49906.5		4	13717.5		4	11821.5		4	8133.5		4	14481		3	17772		3	18257				Control 2	0.948936	1	0.950286	0.943306
psbA_450	-	ggatcttatccatttgtagatggagcttcgatagcagctaggtctagagg	555	50	46	yes	4	30211.5	71176.1	4	41232.5	45924.5	4	27858	51407.4	4	27728.5	45172.6	4	17136	34153.5	4	29633.5	33431.3	4	16176	9029.07	4	17964	9706.63	3	23952	15047.6	3	18296	10592.9	4	7683.5	5429.17	4	12368	7944.26			Control 3	0.941222	0.950286	1	0.886348
psbA_480	-	atagcagctaggtctagagggaagttgtgagcattacgttcatgcataac	585	50	44	yes	4	30779.5	72514.3	4	40164.5	44734.9	4	27835	51365	4	25535.5	41600	4	35077.5	69912.5	4	42317	47740.3	4	29579	16510.3	4	39207.5	21185.3	4	25559	16057.1	4	32887	19040.6	4	38329	27083.3	4	52773	33897.4			Shifted 1	0.926104	0.943306	0.886348	1
psbA_510	-	gcattacgttcatgcataacttccataccaaggttagcacggttaatgat	615	50	40	yes	4	56372	132808	4	55104	61374.4	4	44173	81514.2	4	31712	51662.2	4	44784	89258.4	4	48887	55152.3	4	39859	22248.4	4	48110	25995.7	2	32642	20506.9	2	43740.5	25324.5	4	20520	14499.5	4	40842	26233.8			Shifted 2	0.894709	0.95921	0.886927	0.969201
psbA_540	-	aggttagcacggttaatgatatcagcccaagtattaattacacggccttg	645	50	42	yes	4	55402	130523	4	60410	67284.2	4	52792.5	97420	4	34386.5	56019.2	4	41847.5	83405.7	4	46482	52439.1	4	41494	23161	4	55557	30019.5	4	32088	20158.9	4	55484	32123.6	4	31196	22043.1	4	50641	32527.9			Shifted 3	0.904175	0.936401	0.950385	0.932778
psbA_570	-	gtattaattacacggccttgactgtcaactacagattggttgaaattgaa	675	50	36	yes	4	53396.5	125798	4	48047.5	53515	4	41138	75913.5	4	29071	47359.7	4	37229.5	74201.6	4	45229	51025.5	4	37872	21139.3	4	42984	23225.9	4	37088.5	23300.4	4	38026	22016	4	23273	16444.7	4	22782	14633.4
psbA_600	-	acagattggttgaaattgaaaccatttaggttgaaagccatagtgctgat	705	50	36	yes	4	20789.5	48978.6	4	28386.5	31616.7	4	21989.5	40578.1	4	20191	32893.3	4	24522.5	48875.5	4	32545	36715.9	4	6997	3905.57	4	11781	6365.72	4	7824	4915.33	4	15982.5	9253.41	4	16107.5	11381.6	4	18742.5	12038.8			Ribosome profile
psbA_630	-	ttgaaagccatagtgctgatacctaaagcggtaaaccagatacctactac	735	50	42	yes	4	40272.5	94879.1	4	50917	56711	4	35554.5	65610.1	4	31378.5	51118.9	4	40941	81598.9	4	47610.5	53712.2	4	54592.5	30472.3	4	48138	26010.8	4	46721.5	29352.2	4	38401.5	22233.4	4	48231.5	34080.5	4	52104	33467.6
psbA_660	-	gtaaaccagatacctactacaggccaagcagctaggaagaagtgtaacga	765	50	46	yes	4	16251.5	38287.4	4	26993.5	30065.2	4	22814.5	42100.5	4	24500	39913.1	4	17283	34446.5	4	29361	33123.9	4	16404	9156.34	4	27972	15114.3	4	14933	9381.48	4	33010.5	19112.1	4	8026	5671.18	4	18242	11717.3				Control 1	Control 2	Control 3	Shifted 1
psbA_690	-	gctaggaagaagtgtaacgaacgagagttgttgaaactagcatattggaa	795	50	40	yes	4	6782.5	15979.1	4	10966.5	12214.4	4	16708	30831.9	4	19432	31656.8	4	26909	53632	4	34457.5	38873.5	4	5696.5	3179.66	4	7047	3807.76	4	6575	4130.67	4	7992.5	4627.43	4	8649	6111.4	4	6733.5	4325.09			Control 1	1	0.977051	0.94313	0.949997
psbA_720	-	ttgaaactagcatattggaagatcaatcggccaaaataaccatgagcggc	825	50	42	yes	4	6775.5	15962.6	4	12512	13935.8	4	36625	67585.5	4	28513.5	46451.5	4	30873	61532.6	4	39399	44448.3	4	20915	11674.3	4	26992	14584.8	4	24287.5	15258.3	4	28386	16434.7	4	19083.5	13484.4	4	23037.5	14797.5			Control 2	0.977051	1	0.949994	0.936581
psbA_750	-	ccaaaataaccatgagcggctacgatgttataagtttcttcctcttgacc	855	50	42	yes	1	35179		1	46556		4	44222	81604.6	4	30429	49572	4	62788.5	125143	4	49824	56209.4	0	0		0	0		0	0		0	0		0	0		0	0				Control 3	0.94313	0.949994	1	0.911681
psbA_780	-	taagtttcttcctcttgaccgaatctgtaaccttcattagcagattcatt	885	50	36	yes	0	0		0	0		3	50423	93047.5	3	28271	46056.4	3	59882	119350	3	47252	53307.8	0	0		0	0		3	55359	34778.6	3	50646	29322.6	3	50279	35527.2	3	55694	35773.6			Shifted 1	0.949997	0.936581	0.911681	1
psbA_810	-	ccttcattagcagattcattttctgtggtttccctgatcaaactagaagt	915	50	38	yes	4	49203.5	115920	4	49147	54739.6	3	42407	78255.3	3	29936	48768.9	4	50830.5	101310	4	47402.5	53477.5	2	61993.5	34603.4	2	44777	24194.7	4	54577	34287.4	4	40559	23482.5	4	37438.5	26454.1	4	52813.5	33923.4			Shifted 2	0.919108	0.912219	0.893689	0.970069
psbA_840	-	tccctgatcaaactagaagttaccaaggaaccatgcatagcactgaatag	945	50	42	yes	4	33186	78183.8	4	45677.5	50875.3	4	28879	53291.5	4	29867.5	48657.3	4	33559.5	66887	4	42446.5	47886.4	4	35228.5	19663.7	4	36391	19663.4	4	34134	21444.3	4	34765	20127.9	3	32563	23009.1	3	30568	19634.6			Shifted 3	0.910353	0.908746	0.922993	0.939512
psbA_870	-	ccatgcatagcactgaatagggagccgccgaatacaccagctacgcctaa	975	50	54	yes	4	40198	94703.6	4	53857.5	59986.1	4	36609.5	67556.9	4	33015.5	53785.7	4	44479	88650.5	4	48533	54752.9	0	0		0	0		1	60986		1	32131		0	0		0	0				6 Pearson's correlation r-values and p-values calculated based on normalized signal intensities for probes which are located in protein-coding regions (calculated in 5). Pearson’s r-values and p-values are given in nEm non-superscript format for n*10^m.
psbA_900	-	aatacaccagctacgcctaacatgtgaaatgggtgcataaggatgttgtg	1005	50	44	yes	4	24693.5	58176.1	4	32102	35755	4	30361	56026.3	4	24124	39300.5	4	29368	58533	4	35821.5	40412.3	4	18665	10418.4	4	22081.5	11931.5	4	20240.5	12715.9	4	26074.5	15096.4	4	13971	9871.93	4	20035	12869
psbA_930	-	gggtgcataaggatgttgtgctcagcctggaatacaatcatgaaattgaa	1035	50	42	yes	4	43207	101793	4	43402	48340.8	4	34654	63948.4	4	26318.5	42875.6	4	44496.5	88685.4	4	41603.5	46935.3	4	30306	16916.1	4	32938	17797.6	4	24267.5	15245.8	4	37272.5	21579.7	4	20574.5	14538	4	35943	23087
psbA_960	-	aatacaatcatgaaattgaaagtaccagagattcctagaggcataccatc	1065	50	36	yes	4	28981	68277.1	4	38619.5	43014.1	4	23391	43164.3	4	24321.5	39622.3	4	34520.5	68802.3	4	43980.5	49617	4	50650	28271.7	4	46202	24964.7	4	31944.5	20068.8	4	45377.5	26272.3	4	47845.5	33807.7	4	51640	33169.6
psbA_990	-	attcctagaggcataccatcagaaaaacttccttgaccaattgggtagat	1095	50	40	yes	4	40926.5	96419.9	4	48668	54206.1	4	34702	64036.9	4	31900	51968.4	4	32013.5	63805.7	4	41212	46493.7	4	37741	21066.2	4	52600.5	28422	4	31873.5	20024.1	4	42222.5	24445.6	4	25872	18281.2	4	22103.5	14197.6
psbA_1020	-	ccttgaccaattgggtagatcaagaaaactgcggtagcagctgcaacagg	1125	50	50	yes	4	13820.5	32560.1	4	22574.5	25143.3	4	14579.5	26904.1	4	16567.5	26990.2	4	9443	18820.7	4	19538.5	22042.5	4	10133	5656.01	4	19511	10542.5	4	10824.5	6800.36	4	22678.5	13130.2	4	8567	6053.46	4	22159	14233.3
psbA_1050	-	gcggtagcagctgcaacaggagctgaatatgcaacagcaatccaaggtcg	1155	50	54	yes	4	26179	61675.8	4	37449.5	41711	4	25347.5	46774.7	4	26455	43098	4	32858.5	65489.8	4	38619.5	43568.9	4	36593.5	20425.7	4	36397.5	19666.9	3	37408	23501.1	3	34245	19826.9	4	29505.5	20848.6	4	37259	23932.3			Summarized 0 control normalized data7
psbA_1080	-	gcaacagcaatccaaggtcgcatacccagacggaaactaagctcccactc	1185	50	54	yes	4	48358.5	113929	4	59977	66802	4	42320	78094.7	4	34497.5	56200	4	49068.5	97797.8	4	47535	53627	0	0		0	0		4	53312.5	33492.9	4	42549.5	24634.9	0	0		0	0					RNA
psbA_1110	-	cggaaactaagctcccactcacgacccatgtaacaagctacgccaagtaa	1215	50	50	yes	3	61386	144621	3	61206	68170.8	4	43153.5	79632.8	4	31844.5	51878	4	51371	102387	4	46748.5	52739.7	0	0		0	0		4	55149.5	34647	4	25835	14957.7	4	56170.5	39690.2	4	34755	22324			Gene	Shifted 1/	Shifted 2/	Shifted 3/	Average
psbA_1140	-	taacaagctacgccaagtaagaagtgtagaacaattagttcataaggacc	1245	50	38	yes	4	29916.5	70481.1	4	37589	41866.4	4	30011	55380.5	4	26063.5	42460.2	4	31260.5	62304.9	4	36421.5	41089.2	4	10856.5	6059.85	4	15919	8601.64	4	14471.5	9091.55	4	14979	8672.41	4	17883	12636.2	4	26186.5	16820.2				control 1	control 2	control 3
psbA_1170	-	acaattagttcataaggaccaccgttgtataaccattcatcaacggatgc	1275	50	40	yes	4	58781.5	138485	4	51964.5	57877.7	4	42641.5	78688	4	30446.5	49600.5	4	45523	90731.3	4	45121	50903.6	0	0		0	0		4	42121	26462	4	50939	29492.2	4	45114	31877.6	4	45986	29537.9			rbcL	1.06506	1.05263	0.988823	1.03551
psbA_1200	-	aaccattcatcaacggatgccgcttcccagattgggtaaaaatgtaaacc	1305	50	44	yes	4	52579	123872	4	50968.5	56768.3	4	40306.5	74379.1	4	29792	48534.3	4	42740.5	85185.5	4	44407.5	50098.7	4	48385.5	27007.7	4	52535.5	28386.9	4	50843	31941.5	4	35519.5	20564.8	4	32902.5	23249	4	32166.5	20661.3			psbA	0.870413	1.12842	0.992582	0.997137
psbA_1230	-	attgggtaaaaatgtaaacctatagctgcagaagtaggaataatggcacc	1335	50	38	yes	4	18550	43702.5	4	22094	24608.1	4	29304	54075.8	4	25681.5	41837.8	4	36290	72329.1	4	43588.5	49174.7	4	21368	11927.1	4	24057.5	12999.2	4	22973	14432.5	4	21243	12299.1	4	30952	21870.7	4	28062.5	18025.2			psbB	1.20524	0.966862	1.05396	1.07535
psbA_1260	-	gaagtaggaataatggcaccggaaataatattgtttccgtaaagtagaga	1365	50	36	yes	4	8185	19283.3	4	12653.5	14093.4	4	30926.5	57069.9	4	25387.5	41358.9	4	29298	58393.4	4	35714	40291.1	4	11967	6679.71	4	12980	7013.58	4	14352.5	9016.79	4	13337.5	7722.03	4	16487	11649.7	4	15738.5	10109.2			psbC	0.876552	0.937981	0.969023	0.927852
psbA_1290	-	ttgtttccgtaaagtagagaccctgaaacaggttcacgaataccatcaat	1395	50	40	yes	4	48606.5	114513	4	51049	56858	4	47627.5	87888.9	4	30774.5	50134.9	4	43846.5	87389.9	4	48226.5	54407.1	4	51608.5	28806.7	4	52715	28483.9	4	51768.5	32522.9	4	35228.5	20396.3	4	53616.5	37885.5	4	40340	25911.3			psbD	0.948539	0.972157	0.974222	0.964973
psbA_1320	-	ggttcacgaataccatcaatgtctactggaggagcagcaatgaaggcaat	1425	50	46	yes	4	5194	12236.7	4	9488.5	10568.2	4	29093.5	53687.4	4	25468	41490	4	18382.5	36637.9	4	28792.5	32482.5	4	14800.5	8261.3	4	27633.5	14931.4	4	16870	10598.4	4	28080	16257.5	4	12279	8676.36	4	15978.5	10263.4			psbE	0.828409	0.951292	0.976444	0.918715
psbA_1350	-	ggagcagcaatgaaggcaataataaatacagaagttgccgtcaataaggt	1455	50	40	yes	4	14955.5	35234.1	4	23004.5	25622.2	4	12988	23967.3	4	16274	26512	4	23689.5	47215.2	4	34310.5	38707.7	4	6634	3702.95	4	10240	5533.06	4	7346	4615.04	4	10091.5	5842.69	4	10344	7309.09	4	12489.5	8022.31			psbF	0.921393	0.916804	0.935039	0.924412
psbA_1380	-	gaagttgccgtcaataaggtagggatcatcaaaacaccaaaccatccaat	1485	50	42	yes	4	51098.5	120384	4	54198.5	60365.9	4	40939	75546.3	4	31046.5	50578	4	53449	106528	4	48493	54707.8	0	0		0	0		4	46218.5	29036.2	4	52775.5	30555.5	0	0		0	0				psbH	1.36744	0.996011	1.07881	1.14742
psbA_1410	-	aaaacaccaaaccatccaatgtaaagacggttttcagtgctagttatcca	1515	50	38	yes	4	44360.5	104510	4	48595	54124.8	4	37783.5	69723.4	4	28892.5	47068.9	4	48907	97475.9	4	47581	53678.9	0	0		0	0		4	28425	17857.7	4	56919.5	32954.7	4	37677	26622.6	4	53132	34128			psbI	0.982904	0.731532	1.15114	0.95519
psbA_1440	-	ttttcagtgctagttatccagttacagaagcgaccccataggctttcgct	1545	50	46	yes	4	56201	132405	4	58583.5	65249.9	4	47702	88026.4	4	31564.5	51421.9	4	42500.5	84707.2	4	45904.5	51787.6	0	0		0	0		4	43389	27258.6	4	43012.5	24903	0	0		0	0				psbJ	0.896877	0.900916	0.936587	0.91146
psbA_1470	-	cgaccccataggctttcgctttcgcgtctctctaaaattgcagtcatggt	1575	50	50	yes	1	59033		1	61950		3	44657	82407.3	3	30185	49174.5	4	52856	105347	4	46092.5	51999.7	0	0		0	0		0	0		0	0		4	49461	34949.2	4	35937	23083.2			psbK	1.01948	0.871218	1.07879	0.989828
psbA_1500	-	tctaaaattgcagtcatggtaaaatcttggtttatttaatcatcagggac	1605	50	32	no	4	38979.5		4	44842		4	36106		4	27821.5		4	40887.5		4	43280		4	6270.5		4	7320		4	6673		4	13662.5		4	4335.5		4	11394				psbL	0.871896	0.97544	0.919567	0.922301
psbA_1530	-	tttatttaatcatcagggactcccaagcacactagttttctacaaatcaa	1635	50	34	no	3	40450		3	51521		4	44213.5		4	28283.5		4	59782		4	45608.5		0	0		0	0		4	29721.5		4	46033.5		4	25089.5		4	45786.5				psbM	0.792523	1.03547	0.985594	0.937863
psbA_1560	-	actagttttctacaaatcaaaatagaaaatggaaggcttgttattcaaca	1665	50	28	no	4	8158		4	11399		4	9496		4	10378.5		4	10869.5		4	14527.5		4	1558.5		4	606.5		4	440		4	1017		4	294		4	1142				psbT	1.3358	1.05768	1.12747	1.17365
psbA_1590	-	ggaaggcttgttattcaacagtataacatgacttatatactcgtgtcaac	1695	50	36	no	4	763.5		4	1510		4	915		4	1265		4	738		4	1702		4	181.5		4	0		4	0		4	159		4	0		4	0				psbZ	1.1124	0.843269	1.11485	1.0235
psbA_1620	-	acttatatactcgtgtcaaccaaggtgtatgtagatctattcaaattttt	1725	50	30	no	4	640		4	1368.5		4	1192		4	1590		4	1118		4	1872		4	339		4	226.5		4	0		4	263.5		3	0		3	0				psbN	0.746089	1.0307	0.915486	0.897426
psbA_1650	-	gtagatctattcaaatttttaatgaagttgattggaaaaatacggacttc	1755	50	28	no	4	439.5		4	677.5		4	962.5		4	1143.5		4	899.5		4	1747.5		4	0		4	0		4	0		4	0		4	0		4	0				petA	0.86594	1.00202	1.1941	1.02069
psbA_1680	-	attggaaaaatacggacttctctacagaaaattagaatttcgatatgcta	1785	50	30	no	4	1104.5		4	2060.5		4	1288.5		4	1776		4	1148		4	2549		4	398.5		4	305		4	0		4	309.5		4	0		4	0				petB	1.26796	0.982033	1.08778	1.11259
trnK-UUU-ex2	-	tgggttgcccgggattcgaacccggaactagtcgg	1830	35	63	no	4	9184.5		4	19424.5		4	11276.5		4	17484		4	5727.5		4	12820.5		4	7800.5		4	8614.5		4	5277.5		4	9210		4	1909.5		4	3340				petD	1.22381	1.00282	1.01669	1.0811
trnK-ex1-ex2	-	cccggaactagtcggttaaaagccgagtac	1846	30	53	no	4	2082		4	3219.5		4	2254		4	2987		4	7216.5		4	14214.5		4	0		4	0		4	0		4	132		4	886.5		4	1115.5				petG	0.829121	1.02665	1.03004	0.961936
trnK-UUU-spliced	-	gggattcgaacccggaactagtcggttaaaagccgagtactctaccgttg	1846	50	52	no	4	24750.5		4	38652		4	26682		4	29054		4	29004		4	42874		4	15171		4	16447.5		4	12756.5		4	13465		4	26789		4	29098				petL	0.864658	0.979783	1.05345	0.965962
trnK-in-ex2	-	cccggaactagtcggatggagtagataagt	1847	30	50	no	4	443.5		4	912		4	764.5		4	1122		4	1376		4	3189		4	470		4	483		4	110		4	482.5		4	234		4	308.5				petN	0.966539	0.983386	1.00766	0.985863
matK_0	-	atggagtagataagttccttgttaaataaaataaatgttaatcttaaatt	1871	50	20	no	4	1884.5		4	4919		4	3482		4	5034.5		4	2815.5		4	6334		4	137		4	0		4	0		4	127		4	0		4	0				ccsA	0.983927	0.977684	1.0268	0.996138
matK_30	-	ataaatgttaatcttaaattaaataaacaagtaaagacccctccccaagc	1901	50	30	no	4	4079		4	10428.5		4	4875		4	7936		4	4533		4	11565.5		4	2412		4	2984.5		4	4485		4	17101.5		4	5536.5		4	10136				psaA	1.26611	0.918185	1.02573	1.07001
matK_60	-	gtaaagacccctccccaagccgtgcttgcatttttcattgcacacggctt	1931	50	52	no	4	8710		4	23234.5		4	11088.5		4	14767.5		4	3719		4	10894.5		4	11604		4	10048.5		4	8582		4	18192		4	4478.5		4	9747				psaB	1.33532	0.940869	1.04573	1.10731
matK_90	-	tttttcattgcacacggctttccctatgtatacatcagttcctttcttat	1961	50	36	no	4	5840.5		4	15080.5		4	8128		4	11152.5		4	5813		4	13343.5		4	13203		4	7455.5		4	9474.5		4	10404.5		4	13025		4	24089				psaC	0.929951	0.988545	1.00251	0.973668
matK_120	-	tacatcagttcctttcttatagaaattagaaagactttaaaaagttgaat	1991	50	24	no	4	2058.5		4	7059		4	4322		4	7078.5		4	1906.5		4	4968		4	156		4	133.5		4	0		4	175.5		4	0		4	0				psaI	1.0877	1.04185	1.26078	1.13011
matK_150	-	aagactttaaaaagttgaatactcagttgatttaccccttaattactatt	2021	50	26	no	4	4217.5		4	14251		4	7836		4	12092.5		4	4274.5		4	9958		4	1993		4	947.5		4	453.5		4	1276		4	496		4	774.5				psaJ	1.04499	0.969103	1.07883	1.03098
matK_180	-	tttaccccttaattactattacaatcaacatttcagaatagtgaaatttt	2051	50	24	no	4	5360		4	20186.5		4	11069.5		4	17891		4	4860		4	12075		4	1442.5		4	789.5		4	495.5		4	1014.5		4	306		4	585				ycf3	0.812797	0.87542	0.956567	0.881595
matK_210	-	tttcagaatagtgaaatttttttatctcttcatcatttagaaacaaattt	2081	50	20	no	4	2913		4	11264		4	5449		4	9424		4	2953		4	7246		4	351		4	225.5		4	0		4	296		4	0		4	0				ycf4	1.09874	1.21821	1.12346	1.1468
matK_240	-	catcatttagaaacaaatttccatttagaaaatctaagaatgaatcattg	2111	50	24	no	4	1088.5		4	4405.5		4	2439		4	4310		4	1440		4	4382		4	187.5		4	174		4	0		4	165.5		4	0		4	0				ndhA	1.26853	1.10475	1.17187	1.18172
matK_270	-	aatctaagaatgaatcattgataattcgccagatcattgatacaaaaaat	2141	50	26	yes	4	1098	2586.81	4	4978.5	5545.02	4	2642.5	4876.31	4	4555.5	7421.39	4	1517.5	3024.51	4	4495.5	5071.64	4	687.5	383.747	4	532	287.46	4	194.5	122.192	4	675.5	391.095	4	181	127.895	4	470	301.892			ndhB	0.928453	1.00168	1.06072	0.996953
matK_300	-	agatcattgatacaaaaaatatccaaataccaaatccgacttctatatac	2171	50	28	yes	4	2862.5	6743.84	4	11383	12678.3	4	4970.5	9172.26	4	8593	13998.9	4	2371	4725.61	4	7427.5	8379.4	3	2021	1128.08	3	1825	986.117	4	620.5	389.822	4	1927.5	1115.97	4	700.5	494.974	4	1198	769.504			ndhC	0.753093	0.853107	0.909819	0.838673
matK_330	-	caaatccgacttctatatactccccacaaactagaagaagctcgtgggaa	2201	50	44	yes	4	2927.5	6896.98	4	10399.5	11582.9	4	5364.5	9899.32	4	9362.5	15252.5	4	1197.5	2386.72	4	3537.5	3990.86	4	2273	1268.74	4	1929	1042.31	4	1901.5	1194.59	4	5075.5	2938.57	3	431	304.545	3	703	451.554			ndhD	0.977	1.01959	1.13304	1.04321
matK_360	-	ctagaagaagctcgtgggaaggtcaaagaaagaacttgttcttccgacgt	2231	50	46	yes	4	399	940.015	4	1397.5	1556.53	4	811.5	1497.49	4	1354.5	2206.62	4	782.5	1559.59	4	2296	2590.25	4	483.5	269.879	4	403.5	218.026	4	141	88.5816	4	559	323.645	4	0	0	4	0	0			ndhE	1.3157	1.02425	1.13969	1.15988
matK_390	-	agaacttgttcttccgacgttaagaattcttccaataattccgagcccga	2261	50	42	yes	4	3092.5	7285.71	4	14454	16098.8	4	7122	13142.5	4	12283.5	20011.1	4	3186.5	6350.97	4	9630	10864.2	4	4665.5	2604.18	4	2604.5	1407.31	4	2137	1342.54	4	3635	2104.56	4	1624.5	1147.87	4	3173	2038.09			ndhF	0.866601	1.07335	0.91944	0.95313
matK_420	-	tccaataattccgagcccgatcttttcaaaaaagtgcgtacagtactttt	2291	50	38	yes	4	3263.5	7688.57	4	13901	15482.8	4	7767.5	14333.7	4	12001	19550.9	4	3064.5	6107.81	4	8755.5	9877.59	4	5720	3192.77	4	3390.5	1832.02	4	2364.5	1485.47	4	3602.5	2085.74	4	1531	1081.81	4	2597.5	1668.44			ndhG	1.22979	1.11525	1.11793	1.15432
matK_450	-	aaagtgcgtacagtacttttgtgtttccgagctaaagttctagcacaaga	2321	50	40	yes	4	755	1778.73	4	3664.5	4081.49	4	5093.5	9399.23	4	8303.5	13527.3	4	2172.5	4329.98	4	5912.5	6670.24	4	2839.5	1584.94	4	1858	1003.95	4	1757.5	1104.13	4	1715.5	993.225	4	1073.5	758.537	4	1120	719.403			ndhH	0.876492	1.0699	1.02791	0.991435
matK_480	-	gctaaagttctagcacaagaaagtcgaagtatatactttattcgatataa	2351	50	30	yes	4	698.5	1645.62	4	2866	3192.13	4	2892	5336.72	4	4583.5	7467	4	1507	3003.58	4	4437	5005.64	4	586	327.092	4	475	256.66	4	199.5	125.334	4	554.5	321.039	4	206	145.56	4	172.5	110.801			ndhI	1.24057	1.25187	1.18272	1.22505
matK_510	-	atatactttattcgatataaagtcttttttttggaagatccgctataata	2381	50	24	yes	4	1097.5	2585.63	4	4481	4990.91	4	2614.5	4824.64	4	4217	6869.93	4	1436	2862.07	4	4282.5	4831.34	4	749	418.075	4	580	313.396	4	299.5	188.157	4	534	309.171	4	213	150.506	4	289.5	185.953			ndhJ	0.747257	0.909323	1.02469	0.893756
matK_540	-	ttggaagatccgctataataatgaaaaagatttctgcatatacgcccaaa	2411	50	34	yes	4	1726.5	4067.51	4	7717.5	8595.7	4	4627	8538.38	4	7603.5	12386.9	4	2296	4576.13	4	6699.5	7558.1	4	778	434.262	4	710	383.64	4	368.5	231.506	4	840.5	486.625	4	265.5	187.603	4	354.5	227.704			ndhK	0.819454	1.01394	1.14695	0.993449
matK_570	-	tttctgcatatacgcccaaatcggtcaataatatcagaatctgataaatc	2441	50	34	yes	4	1772.5	4175.88	4	7656.5	8527.75	4	5192	9581	4	8370	13635.6	4	2284	4552.21	4	6205.5	7000.79	4	1803.5	1006.67	4	1629.5	880.48	4	748.5	470.236	4	1818	1052.57	4	967.5	683.637	4	1182	759.227			atpA	0.926865	0.926533	1.05236	0.968586
matK_600	-	atatcagaatctgataaatcggaccaaaccggtttactaatgggatgccc	2471	50	42	yes	4	825.5	1944.82	4	3536	3938.37	4	1805	3330.84	4	3300.5	5376.86	4	1282	2555.14	4	4254	4799.19	4	1772	989.09	4	1276	689.471	4	996.5	626.039	4	1221.5	707.213	4	990	699.536	4	979.5	629.156			atpB	1.12761	0.963164	1.05001	1.04693
matK_630	-	ggtttactaatgggatgccctaatacggtacaaaagtttgctttagctaa	2501	50	38	yes	4	1315.5	3099.22	4	6697.5	7459.63	4	5272.5	9729.55	4	8532.5	13900.3	4	2395	4773.44	4	6939.5	7828.86	4	2827	1577.97	4	2026	1094.72	4	1626	1021.52	4	1803.5	1044.17	4	963	680.457	4	1121.5	720.366			atpE	1.00348	0.965908	0.998894	0.989426
matK_660	-	caaaagtttgctttagctaatgatccaatcaaaggaataattggaacaag	2531	50	32	yes	4	593	1397.07	4	2239.5	2494.34	4	2420	4465.72	4	3818	6219.92	4	994	1981.13	4	2902	3273.92	4	546	304.765	4	569	307.452	4	214.5	134.757	4	549	317.855	4	114	80.5526	4	0	0			atpF	1.38342	1.03	1.11215	1.17519
matK_690	-	aaaggaataattggaacaagggtatcgaacttcttaattgcattattgat	2561	50	30	yes	4	1947.5	4588.17	4	6959.5	7751.44	4	4222.5	7791.94	4	6706	10924.8	4	3110.5	6199.5	4	8106	9144.85	4	1653	922.667	4	1190	643.002	4	535	336.107	4	1201	695.344	4	457.5	323.27	4	765	491.378			atpH	1.00619	0.936961	1.09894	1.01403
matK_720	-	ttcttaattgcattattgattagaaatgaattttctaacatttgactacg	2591	50	24	yes	4	1032	2431.32	4	3107.5	3461.11	4	4440	8193.3	4	6105.5	9946.5	4	1569.5	3128.15	4	4368	4927.8	4	0	0	4	0	0	4	0	0	4	0	0	4	0	0	4	0	0			atpI	1.06363	0.996098	1.07804	1.04592
matK_750	-	ttttctaacatttgactacgtaccattgaaggatttagtcgcacacttga	2621	50	36	yes	4	1376	3241.76	4	5388.5	6001.67	4	3004.5	5544.32	4	5074	8266.08	4	1493	2975.68	4	4424	4990.97	4	1767	986.299	4	1265	683.527	4	741	465.524	4	1263.5	731.53	4	757.5	535.251	4	878	563.96			rpoA	0.864775	0.911442	1.01467	0.930295
matK_780	-	ggatttagtcgcacacttgaaagatagcccataaagtcacgggaatgatt	2651	50	42	yes	4	1624	3826.03	4	6754	7522.56	4	3797.5	7007.67	4	6424	10465.4	4	1886	3758.96	4	5608.5	6327.28	4	2870.5	1602.25	4	2079.5	1123.63	4	1196.5	751.687	4	2029	1174.73	4	840.5	593.899	4	1146.5	736.424			rpoB	0.707593	1.04613	0.987822	0.913849
matK_810	-	ataaagtcacgggaatgattggataattggtttatatggatccttcctgt	2681	50	36	yes	4	1459.5	3438.48	4	4946	5508.82	4	2893.5	5339.49	4	4995.5	8138.19	4	2518	5018.59	4	6873.5	7754.4	4	747	416.958	4	704.5	380.668	4	351	220.512	4	625.5	362.146	4	261	184.423	4	373	239.587			rpoC1	0.820936	1.11333	0.971517	0.968596
matK_840	-	tttatatggatccttcctgtgtgaaagcacagagaacaatgacattgcca	2711	50	40	yes	4	807	1901.23	4	3370.5	3754.04	4	2119	3910.27	4	3699.5	6026.87	4	1115	2222.29	4	3428.5	3867.89	4	1386.5	773.913	4	1011.5	546.552	4	542	340.505	4	1288	745.715	4	281	198.555	4	489.5	314.418			rpoC2	0.683194	0.972066	1.02554	0.893598
matK_870	-	agagaacaatgacattgccaaaaattgacaaggtaaaatttccatttatt	2741	50	28	yes	4	863.5	2034.34	4	3491.5	3888.81	4	2021.5	3730.35	4	3953	6439.85	4	1489	2967.71	4	4391	4953.74	4	492	274.623	4	535.5	289.351	4	105.5	66.2791	4	514.5	297.881	4	223.5	157.925	4	240.5	154.479			rps2	0.798426	0.965895	1.05516	0.939827
matK_900	-	aggtaaaatttccatttattcatcaaaagaaacgtcccttttgaagccag	2771	50	34	yes	4	1398.5	3294.77	4	6605	7356.6	4	3992	7366.59	4	6425	10467	4	1702.5	3393.23	4	5354	6040.16	4	1359	758.563	4	985	532.233	4	329	206.69	4	905	523.969	4	362	255.79	4	635	407.876			rps3	0.895143	0.953501	1.11537	0.988004
matK_930	-	aacgtcccttttgaagccagaatggattttccttgatacctaacataatg	2801	50	38	yes	4	2213	5213.67	4	9369	10435.1	4	5095	9402	4	9044	14733.6	4	1844.5	3676.25	4	5942	6703.52	4	2953.5	1648.58	4	2117	1143.9	4	1183.5	743.52	4	1939	1122.62	4	834.5	589.659	4	1171.5	752.483			rps4	0.72353	0.820955	1.10856	0.88435
matK_960	-	ccttgatacctaacataatgcatgaaaggatccttgaataaccatagggt	2831	50	38	yes	4	565.5	1332.28	4	2580	2873.59	4	2238	4129.87	4	4108.5	6693.18	4	833.5	1661.24	4	2595.5	2928.14	4	543.5	303.369	4	497	268.548	4	262.5	164.913	4	611.5	354.041	4	193.5	136.727	4	281	180.493			rps7	1.27346	1.13412	1.14089	1.18282
matK_990	-	tccttgaataaccatagggtaacctgaaaatccttagcaaagacttctac	2861	50	38	yes	4	2172	5117.08	4	7847	8739.93	4	4473.5	8255.12	4	7293	11881.1	4	1769	3525.77	4	5822.5	6568.7	4	2262	1262.6	4	1466.5	792.405	4	853	535.887	4	1544	893.931	4	563.5	398.17	4	997	640.397			rps8	0.906608	1.09159	0.989239	0.995811
matK_1020	-	tccttagcaaagacttctacaagacgttctatttttccatagaaatatat	2891	50	30	yes	4	1654	3896.7	4	6075.5	6766.85	4	5306	9791.37	4	8207.5	13370.9	4	2831	5642.43	4	7367	8311.14	4	2177	1215.15	4	1206.5	651.918	4	566.5	355.897	4	1271.5	736.162	4	491.5	347.295	4	684.5	439.671			rps11	0.676649	0.928367	0.95586	0.853626
matK_1050	-	atttttccatagaaatatattcgttcaagaagggctccaaaagatgttga	2921	50	32	yes	4	1348.5	3176.97	4	4314	4804.9	4	2682.5	4950.12	4	4241.5	6909.85	4	1488	2965.71	4	3997.5	4509.81	4	1191.5	665.068	4	876	473.336	4	509	319.773	4	819.5	474.467	4	530.5	374.852	4	626	402.095			rps12	0.969332	1.05375	1.11006	1.04438
matK_1080	-	agggctccaaaagatgttgatcgtaaatgagaagattggttccgtagaaa	2951	50	40	yes	4	230.5	543.041	4	1225.5	1364.95	4	1600.5	2953.46	4	2706.5	4409.17	4	858	1710.07	4	2625	2961.42	4	997	556.503	4	891.5	481.711	4	446	280.194	4	1010	584.761	4	412.5	291.473	4	351.5	225.777			rps14	1.36197	0.902977	0.965711	1.07689
matK_1110	-	gaagattggttccgtagaaagacgaaagtggattcgcattcatatacata	2981	50	38	yes	4	954	2247.56	4	2990.5	3330.8	4	2282	4211.06	4	3183	5185.44	4	1302.5	2595.99	4	3930.5	4434.23	4	1171.5	653.905	4	735	397.148	4	479	300.926	4	957	554.075	4	534	377.325	4	584.5	375.438			rps15	0.694068	0.942239	1.01556	0.883956
matK_1140	-	gattcgcattcatatacataagaattatataagaagaagaagaatctttg	3011	50	26	yes	4	2323	5472.82	4	4319.5	4811.03	4	3546.5	6544.49	4	4240.5	6908.22	4	1611.5	3211.86	4	3687.5	4160.08	4	0	0	4	0	0	4	0	0	4	0	0	4	0	0	4	0	0			rps16	0.748704	0.968193	0.958007	0.891634
matK_1170	-	aagaagaagaagaatctttgatttttttttgaaaaggagtaaccgggctt	3041	50	32	yes	4	790	1861.18	4	2501.5	2786.15	4	1473	2718.18	4	2445	3983.16	4	914	1821.68	4	2910.5	3283.51	4	202.5	113.031	4	149.5	80.7805	4	0	0	4	132	76.4242	4	0	0	4	0	0			rps18	0.737857	0.799431	0.85842	0.79857
matK_1200	-	gaaaaggagtaaccgggcttctttgaagtaataagactattcaaattcca	3071	50	36	yes	4	565.5	1332.28	4	3303	3678.86	4	2782.5	5134.66	4	4407	7179.46	4	1372	2734.51	4	3942	4447.2	4	1375	767.494	4	858	463.61	4	375.5	235.903	4	989	572.602	4	382.5	270.275	4	502.5	322.768			rps19	0.907331	1.01559	1.29262	1.07185
matK_1230	-	ataagactattcaaattccaaaattcatggagaaagaatcgtaataaatg	3101	50	26	yes	4	489	1152.05	4	1292.5	1439.58	4	2401.5	4431.58	4	3249.5	5293.78	4	1254	2499.33	4	3473	3918.09	4	369	205.967	4	277	149.674	4	0	0	4	455.5	263.721	4	0	0	4	0	0			rpl2	0.731859	0.978384	1.07983	0.930023
matK_1260	-	agaaagaatcgtaataaatgtaaagaagaggcatcttttacccaatagcg	3131	50	34	yes	4	793.5	1869.43	4	2728	3038.43	4	2040.5	3765.41	4	3021	4921.52	4	1229	2449.5	4	3905	4405.46	4	629.5	351.373	4	411.5	222.349	4	244	153.29	4	561.5	325.092	4	0	0	4	159	102.13			rpl14	0.784906	0.887809	1.01878	0.897164
matK_1290	-	gcatcttttacccaatagcgaagagtttgaaccaagatttccagatgaac	3161	50	40	yes	4	555	1307.54	4	2518.5	2805.09	4	1497.5	2763.39	4	2770	4512.62	4	765	1524.71	4	2711	3058.44	4	2224.5	1241.67	4	1536.5	830.229	4	690	433.484	4	1621	938.512	4	537	379.445	4	1076	691.141			rpl16	0.765839	0.850355	1.01546	0.877219
matK_1320	-	accaagatttccagatgaacagggtagggtattagtatatctaatacata	3191	50	34	yes	4	865.5	2039.06	4	3191.5	3554.67	4	2147.5	3962.87	4	3383	5511.26	4	1067	2126.62	4	3236.5	3651.29	4	1432	799.31	4	1002	541.418	4	466.5	293.073	4	1016	588.235	4	326.5	230.705	4	480.5	308.637			rpl20	0.757839	0.857204	1.06037	0.891804
matK_1350	-	attagtatatctaatacataatttagatgtgaaaaattgtcctctaaaaa	3221	50	20	yes	4	857.5	2020.21	4	2151.5	2396.33	4	2339	4316.25	4	2995	4879.17	4	1269.5	2530.22	4	3312	3736.46	4	0	0	4	0	0	4	0	0	4	0	0	4	0	0	4	0	0			rpl22	0.975509	0.956782	1.15408	1.02879
matK_1380	-	gaaaaattgtcctctaaaaaaggaaatgttgaatgaattgatcgtaaatt	3251	50	26	yes	4	0	0	4	161.5	179.878	4	2025.5	3737.73	4	3405.5	5547.92	4	1558	3105.23	4	4429.5	4997.18	4	290	161.871	4	229.5	124.008	4	0	0	4	194	112.32	4	0	0	4	0	0			rpl23	0.78707	0.85908	0.921166	0.855772
matK_1410	-	gaatgaattgatcgtaaattataagatttaaaaatctttttgccttcgaa	3281	50	24	yes	4	2010.5	4736.59	4	6730	7495.83	4	4568	8429.51	4	6327	10307.3	4	1777	3541.71	4	5742	6477.89	4	0	0	4	0	0	4	0	0	4	0	0	4	0	0	4	0	0			rpl32	1.07318	0.873867	1.01084	0.985961
matK_1440	-	aaaatctttttgccttcgaaagaagataaagaagatattaatcgtagaga	3311	50	28	yes	4	356.5	839.888	4	1553.5	1730.28	4	1055	1946.83	4	1735	2826.5	4	754.5	1503.78	4	2288.5	2581.79	4	0	0	4	0	0	4	0	0	4	0	0	4	0	0	4	0	0			rpl33	0.925732	0.921351	1.02873	0.958603
matK_1470	-	gaagatattaatcgtagagaaaacggaatttccacaataaacgcaaatcc	3341	50	34	yes	4	802.5	1890.63	4	4325.5	4817.71	4	2289.5	4224.9	4	4348	7083.35	4	1159.5	2310.98	4	4463	5034.97	4	940.5	524.966	4	710	383.64	4	230	144.495	4	798.5	462.308	4	310.5	219.4	4	472.5	303.498			rpl36	0.774098	0.862339	1.05418	0.896871
matK_1500	-	tccacaataaacgcaaatccctctgatatcatttgagaatacaaactctt	3371	50	34	yes	4	2862	6742.67	4	12745	14195.3	4	6421	11848.9	4	11205	18254.1	4	2740.5	5462.05	4	8927	10071.1	4	3327.5	1857.33	4	1763	952.616	4	1190.5	747.917	4	2336	1352.48	4	774	546.91	4	1458.5	936.829			clpP	0.78167	0.979059	1.01153	0.924087
matK_1530	-	atttgagaatacaaactcttgttgcaccccaaaaatgaatttttgttaga	3401	50	30	yes	4	771.5	1817.6	4	3780	4210.14	4	1992.5	3676.84	4	3863.5	6294.05	4	1156.5	2305	4	3818.5	4307.87	4	1245	694.931	4	890.5	481.171	4	588.5	369.718	4	1520.5	880.326	4	536.5	379.092	4	852	547.26			matK	1.52499	1.157	1.35179	1.3446
matK_1560	-	aaaaatgaatttttgttagaatcattagtagaaataagaaaatgattctg	3431	50	20	yes	4	119	280.355	4	347	386.486	4	657.5	1213.31	4	1032.5	1682.05	4	625.5	1246.68	4	1797.5	2027.87	4	0	0	4	0	0	4	0	0	4	0	0	4	0	0	4	0	0			accD	0.691476	1.02471	1.00804	0.908075
matK_1590	-	gaaataagaaaatgattctgttgatacattcgagtaattaaacgtttcac	3461	50	28	yes	4	828	1950.71	4	3810.5	4244.11	4	2212.5	4082.81	4	3798	6187.34	4	1318	2626.89	4	4699.5	5301.78	4	693	386.817	4	293	158.319	4	172	108.057	4	387.5	224.351	4	0	0	4	167.5	107.589			ycf1	0.657064	1.04428	1.08636	0.929235
matK_1620	-	cgagtaattaaacgtttcacaattaggaaacttaatttattgttataacc	3491	50	26	yes	4	529	1246.29	4	2566	2857.99	4	1841	3397.27	4	3268.5	5324.73	4	980	1953.22	4	3369.5	3801.33	4	107	59.725	4	0	0	4	0	0	4	109.5	63.3973	4	0	0	4	0	0			ycf2	0.646555	1.02554	1.01451	0.895537
matK_1650	-	cttaatttattgttataacctggattttccaacaaaatcgacctatttct	3521	50	28	yes	4	3137.5	7391.72	4	13719.5	15280.7	4	7245.5	13370.4	4	11980	19516.7	4	2636	5253.78	4	9117.5	10286	4	4821	2690.97	4	1248	674.342	4	1519.5	954.608	4	2064.5	1195.29	4	931.5	658.199	4	2552	1639.21			ycf10	1.47911	1.32577	1.17967	1.32818
matK_1680	-	aacaaaatcgacctatttctatttaaaccatgatcatgagcaagtgcata	3551	50	32	yes	4	2196	5173.62	4	10486	11679.2	4	5669.5	10462.1	4	10070	16405.1	4	2201.5	4387.78	4	7185.5	8106.38	4	2940	1641.04	4	1810.5	978.282	4	1860.5	1168.84	4	1938	1122.05	4	2290.5	1618.47	4	1820	1169.03			7 Data were summarized to obtain average RNA and ribosome footprint abundances for each ORF and were normalized by the average from respective 0 control samples as described in the Methods.
matK_1710	-	tgatcatgagcaagtgcataaatatactcctgaaagataagtggatatag	3581	50	34	yes	4	548.5	1292.23	4	2377	2647.49	4	2717.5	5014.71	4	4493	7319.57	4	1285	2561.12	4	4225.5	4767.03	4	1852.5	1034.02	4	1048	566.274	4	1300.5	817.024	4	1291.5	747.741	4	1080	763.13	4	665.5	427.467			8 To calculate relative changes in translation efficiencies for each ORF after 0 control normalization, relative changes in translation output (shown in columns AZ, BA, BB) were normalized to relative changes in RNA abundance (shown in columns AU, AV, AW).
matK_1740	-	tgaaagataagtggatataggaagttgtgttgttgcgatctatctggctg	3611	50	40	yes	4	1008	2374.78	4	4295.5	4784.3	4	2696	4975.03	4	4409.5	7183.54	4	2314	4612	4	5480.5	6182.87	4	852	475.567	4	354.5	191.55	4	197.5	124.077	4	421	243.747	4	205	144.853	4	298	191.413
matK_1770	-	tgttgcgatctatctggctgtaaatatctttggatttcttccatttgaaa	3641	50	34	yes	4	1308.5	3082.73	4	5895.5	6566.37	4	3309	6106.23	4	5695.5	9278.56	4	1778.5	3544.7	4	5542.5	6252.82	4	1385	773.075	4	824.5	445.509	4	501.5	315.061	4	773.5	447.834	4	384.5	271.688	4	460	295.469			Splicing analysis9
matK_1800	-	tggatttcttccatttgaaattcgatttgaaccaaagacggaagattttg	3671	50	34	no	4	814.5		4	2697.5		4	1881		4	2945		4	601.5		4	1964.5		4	722		4	793		4	163		4	560		4	165		4	0					Ribosome footprints
matK_1830	-	accaaagacggaagattttgagggttatcaaatgatacatagtgcgatac	3701	50	38	no	4	1615.5		4	6689.5		4	3722.5		4	6018.5		4	2330.5		4	8160.5		4	2182.5		4	786.5		4	709		4	863.5		4	1008.5		4	2641.5				Exons	Shifted 1/	Shifted 2/	Shifted 3/	Average
matK_1860	-	aatgatacatagtgcgatacagttaaaacaaagtattttagtaagaatag	3731	50	26	no	4	0		4	404.5		4	6759.5		4	9277		4	2380		4	7122.5		4	1860		4	716		4	1268		4	1763.5		3	1031		3	2753					control 1	control 2	control 3
matK_1890	-	aagtattttagtaagaatagataccttggatacaggtaaacttctcaacg	3761	50	32	no	4	878		4	3797		4	4121.5		4	6676.5		4	1507		4	4976		4	406		4	341		4	0		4	364.5		4	0		4	0				atpF_exon1	0.579132	0.5793	0.691989	0.616807
matK_1920	-	tacaggtaaacttctcaacggattctctatcatctcttttttttttcgtt	3791	50	32	no	4	4335.5		4	17955.5		4	7960.5		4	13202.5		4	3577.5		4	10382		4	14060.5		4	4889.5		4	8374.5		4	12556.5		4	12439.5		4	20690				atpF_exon2	0.80103	0.807878	1.0006	0.869835
matK_1950	-	catctcttttttttttcgtttcgtttaattggtctatgttatagtgttat	3821	50	26	no	4	11033.5		4	33932.5		4	15363.5		4	19908		4	7606.5		4	20812		4	1075		4	614		4	282		4	513		4	0		4	0				ndhA_exon1	0.771891	0.766302	0.866957	0.801717
matK_1980	-	ggtctatgttatagtgttataggataataagatggttagaaatcctttat	3851	50	28	no	4	5594.5		4	21285		4	12712.5		4	17186.5		4	4385.5		4	13183		4	280.5		4	0		4	0		4	142.5		4	0		4	0				ndhA_exon2	1.08045	1.21109	1.21936	1.1703
matK_2010	-	gatggttagaaatcctttattttttcaacctaatcgctcttttgacttcg	3881	50	34	no	4	3524		4	16162		4	8216.5		4	13698.5		4	3318.5		4	10735.5		4	17613.5		4	9516		4	6944.5		4	9386.5		3	5833		3	11480				ndhB_exon1	1.07392	1.52841	1.21563	1.27266
matK_2040	-	taatcgctcttttgacttcggaaaaaactttctttatcaatatactgttt	3911	50	28	no	4	4682.5		4	21658		4	10189.5		4	16563		4	3658		4	12639.5		4	11287.5		4	7572		4	4611.5		4	7286		3	2783		3	6763				ndhB_exon2	1.05584	1.47821	1.20245	1.2455
matK_2070	-	tctttatcaatatactgtttcttctacacacacatctccgtaatagaaaa	3941	50	30	no	4	3580.5		4	18126.5		4	11766.5		4	17036		4	4254.5		4	13097.5		0	0		0	0		4	58153		4	33785.5		4	50474.5		4	47085				rpl2_exon1	0.772235	0.949915	0.918424	0.880191
matK_2100	-	cacatctccgtaatagaaaatggtaatagttaggattcattaaaaaaatg	3971	50	28	no	4	1364.5		4	6111		4	3594.5		4	6352		4	2246.5		4	6451		4	572.5		4	398		4	253.5		4	786.5		4	244.5		4	1106				rpl2_exon2	0.790718	1.2486	0.95738	0.9989
matK_2130	-	taggattcattaaaaaaatggagaatccactcatgggacaagaaaccctt	4001	50	36	no	4	176.5		4	702		4	471.5		4	1016		4	589		4	1688		4	1373		4	1053.5		4	273.5		4	1008		4	461		4	922				rpoC1_exon1	0.995224	1.23855	0.930255	1.05467
matK_2160	-	tcatgggacaagaaacccttcccgcatcaggcactaataaatttttaacg	4031	50	42	no	4	3843		4	9529		4	3981		4	7323		4	3769		4	11362.5		4	15988.5		4	4876		4	3698.5		4	6871		4	3369		4	8228.5				rpoC1_exon2	0.980257	1.21379	1.02876	1.07427
matK_2190	-	gcactaataaatttttaacgtctaattagatcgggaatcattcaaattaa	4061	50	26	no	4	0		4	293		4	2973.5		4	4387.5		4	1394.5		4	3579		4	643		4	461.5		4	0		4	343.5		4	0		4	118.5				rps16_exon1	0.572976	0.684172	0.676218	0.644456
matK_2220	-	tcgggaatcattcaaattaagaacaaaagctcgttgctttttctttcttt	4091	50	32	no	4	1140.5		4	3276.5		4	2074.5		4	3054		4	1296		4	3045		4	3552		4	1379		4	1074.5		4	1321		4	576.5		4	1330				rps16_exon2	0.632015	0.719875	0.756548	0.702813
matK_2250	-	tcgttgctttttctttctttccctataatttaattgaagccgcagcccta	4121	50	38	no	4	3746.5		4	10387.5		4	7310		4	9996		4	3555		4	9074		4	17555		4	6400.5		4	6976.5		4	7311.5		4	8446		4	16417				clpP_exon1	1.09464	1.41905	0.778147	1.09728
matK_2280	-	taattgaagccgcagccctatccatttattcattcgacccaactttattt	4151	50	38	no	4	2968.5		4	10001		4	3798.5		4	6596.5		4	3127		4	8848		0	0		0	0		4	47809		4	28949		4	49576		4	42795.5				clpP_exon2	0.777247	0.924513	0.973286	0.891682
matK_2310	-	cattcgacccaactttattttgttccgttccaagaattctaacacggttt	4181	50	38	no	4	2816		4	10427		4	5753.5		4	8757.5		4	2823.5		4	7452		4	5331		4	2721.5		4	1856		4	3322		4	1636		4	4388				clpP_exon3	0.893791	1.05553	1.05285	1.00072
matK_2340	-	caagaattctaacacggttttatacccatctaggaacaatgaaatattct	4211	50	32	no	4	904		4	3492.5		4	3045.5		4	5038.5		4	1761		4	4570		4	1010.5		4	656.5		4	124.5		4	619.5		4	118.5		4	254				rps12_exon1	0.931258	0.994602	0.976209	0.967356
matK_2370	-	taggaacaatgaaatattctcagaactttccgttgatacgacatgctatt	4241	50	34	no	4	1638		4	5679		4	3094.5		4	5555.5		4	2053		4	5358.5		4	7608.5		4	3025		4	3012.5		4	3480		4	5044		4	8665				rps12_exon2	0.969964	1.02545	0.921505	0.972307
matK_2400	-	cgttgatacgacatgctatttttaccattcattccctttcaggatcagtc	4271	50	40	no	4	3653.5		4	11847		4	5988		4	9913		4	3816.5		4	8442		4	24289.5		4	11276		4	10348.5		4	9871.5		4	7684		4	12098				rps12_exon3	1.09299	0.964976	0.827401	0.961789
matK_2430	-	attccctttcaggatcagtcgtggtcttccaaactttaccgagagtatgg	4301	50	46	no	4	3187.5		4	10194.5		4	6165		4	9197.5		4	2472		4	6310		4	29914.5		4	16461.5		4	15299.5		4	16726.5		4	9485		4	15705				ycf3_exon1	0.748465	0.897207	0.845112	0.830261
matK_2460	-	aaactttaccgagagtatggacgaatccctcacttcatccatatgtgtaa	4331	50	40	no	4	1878		4	7149		4	4635.5		4	7111		4	2391.5		4	5663.5		4	18544.5		4	9375.5		4	8811.5		4	11800		4	7999		4	16468.5				ycf3_exon2	0.636835	0.81658	0.895392	0.782936
matK_2476	-	atggacgaatccctcacttcatccatatgtgtaaaagagactagccgcac	4347	50	46	no	4	2221.5		4	7485.5		4	4787.5		4	7201.5		4	2506		4	6560		4	29453.5		4	14448		4	15567		4	18555.5		4	13295		4	32555				ycf3_exon3	0.760341	1.11997	0.990881	0.957065
trnK-ex1-in	-	agagactagccgcacttaaaagccgagtac	4372	30	50	no	4	1634		4	4409		4	2582		4	4030		4	1726		4	4477.5		4	821.5		4	885		3	271		3	841		4	371.5		4	1370				9 Data were summarized to obtain average ribosome footprint abundances of individual exons for nine intron-containing genes. Three intron-containing genes petB, petD, and rpl16 were excluded from the analysis due to the extremely small size of their first exons (6 to 9 nt).
trnK-UUU-ex1	-	ttaaaagccgagtactctaccgttgagttagcaaccc	4391	37	46	no	4	39044.5		4	52987.5		4	42693.5		4	35539		4	42275.5		4	42477		0	0		0	0		2	62030		2	34467		0	0		0	0
rps16_450	-	aaaccacccaattgaaggaaatgcccgaattttctatttcgaggatcaat	4884	50	38	no	4	159		4	221		4	105		4	185.5		4	259		4	782.5		4	946		4	1138		4	298		4	994		4	211		4	0				5' loading ratio analysis10
rps16_480	-	tttctatttcgaggatcaataaaataagaggttttgtcgttatagaacac	4914	50	30	no	4	0		4	0		4	0		4	0		4	233.5		4	622		4	150		4	197.5		4	0		4	146.5		4	0		4	0					RNA
rps16_510	-	gttttgtcgttatagaacacggaattcaatggaagcaatgataaaaaaat	4944	50	30	no	4	0		4	0		4	0		4	0		4	185.5		4	674.5		4	296.5		4	357		4	0		4	257.5		4	0		4	0				Gene	Control 1	Control 2	Control 3	Average
rps16_540	-	ggaagcaatgataaaaaaatacaaatagaaaaggaaagggaggaaataca	4974	50	30	no	4	0		4	0		4	0		4	0		4	243		4	629.5		4	0		4	0		4	0		4	0		4	0		4	0
rps16_570	-	aaggaaagggaggaaatacaaaaaaatagaagagaaaagtcatacaaagt	5004	50	30	no	4	0		4	0		4	203		4	319		4	568		4	1267		4	224.5		4	234.5		4	0		4	255		4	0		4	0				rbcL	1.12899	1.00569	1.15271	1.0958
rps16_600	-	agagaaaagtcatacaaagttatatacaaatgactacccccctttttgta	5034	50	32	no	4	1812.5		4	3675		4	1974		4	2855.5		4	2642		4	5320		4	1582.5		4	1745.5		4	1275		4	4545.5		4	1682		4	2811				psbA	0.983026	1.00577	1.05414	1.01431
rps16_630	-	tgactacccccctttttgtatttccttaatttatttccttaattgaattt	5064	50	28	no	4	5460.5		4	10206.5		4	5564		4	6390		4	5814.5		4	10853.5		4	3293		4	3991		4	3671.5		4	10547.5		4	3751		4	5483.5				psbB	0.635094	0.636385	0.692696	0.654725
rps16_660	-	ttatttccttaattgaatttcggttgattaggattgattaggacgaagtt	5094	50	30	no	4	5625.5		4	10058		4	6152		4	7038.5		4	3810		4	7695		4	713.5		4	461.5		4	1372		4	705.5		4	1318.5		4	1127				psbC	0.735366	0.804308	0.623143	0.720939
rps16_690	-	ggattgattaggacgaagttccttaaaaacctccgccttctttaaaatat	5124	50	36	yes	4	2419.5	5700.17	4	4947.5	5510.49	4	3217.5	5937.38	4	4536	7389.62	4	3182.5	6343	4	5676.5	6403.99	4	15098	8427.36	4	11936.5	6449.74	4	12034	7560.22	4	10844	6278.36	4	10616.5	7501.64	4	10439.5	6705.54			psbD	1.29971	1.31631	1.22462	1.28021
rps16_720	-	ctccgccttctttaaaatatcctgaacagttcctgtaggttgagcccctt	5154	50	46	yes	4	5315	12521.8	4	10793	12021.2	4	5053.5	9325.42	4	6594	10742.3	4	4401	8771.57	4	9336.5	10533.1	4	24369.5	13602.5	4	14388.5	7774.65	4	18796	11808.4	4	12454	7210.51	4	10085.5	7126.43	4	10430.5	6699.76			petA	0.162832	0.344432	0.337023	0.281429
rps16_750	-	tcctgtaggttgagcccctttttcaaggaaatataaaatagcaggaacat	5184	50	38	yes	4	2091	4926.25	4	4488	4998.7	4	2350.5	4337.47	4	3525	5742.59	4	2288.5	4561.18	4	4936.5	5569.16	4	6390.5	3567.03	4	5087.5	2748.97	4	5118.5	3215.64	4	5338	3090.55	3	4418	3121.77	3	4795	3079.94			petB	1.59585	1.293	1.13811	1.34232
rps16_780	-	atataaaatagcaggaacatttaaataagtttgattctttatcggatcat	5214	50	24	yes	4	825	1943.64	4	1567	1745.31	4	2004	3698.06	4	2754.5	4487.37	4	2622.5	5226.87	4	5446.5	6144.52	4	828.5	462.45	4	764.5	413.088	4	682.5	428.773	4	812	470.125	4	1081	763.836	4	1649.5	1059.51			petD	2.6442	2.1128	2.14201	2.29967
rps16_810	-	ttgattctttatcggatcataaaaacccactttccgaagatcttttcctt	5244	50	34	yes	4	5508.5	12977.6	4	10368.5	11548.4	4	5412.5	9987.9	4	7082.5	11538.1	4	4000.5	7973.34	4	7895.5	8907.38	4	21248	11860.1	4	18455.5	9972.2	4	12517.5	7863.97	4	14763	8547.35	4	10976.5	7756.01	4	11507	7391.22			ccsA	0.43404	0.397623	0.515489	0.449051
rps16_840	-	tttccgaagatcttttccttctcttcgggatcgaacatcaattgcaacga	5274	50	42	yes	4	3574	8420.09	4	7061.5	7865.05	4	3362.5	6204.95	4	4813	7840.88	4	2720.5	5422.19	4	6945.5	7835.63	4	9659.5	5391.71	4	9756.5	5271.81	4	5970	3750.58	4	7347	4253.7	3	6561	4636.01	3	5913	3798.06			psaA	1.02371	0.937249	1.01866	0.993206
rps16_870	-	tcgaacatcaattgcaacgattcgatagacggctcgttgctttctaccac	5304	50	46	yes	4	1100.5	2592.7	4	2227.5	2480.97	4	1187	2190.42	4	1693.5	2758.89	4	1392	2774.38	4	3262	3680.05	4	10827	6043.38	4	8116.5	4385.65	4	8271	5196.16	4	7201.5	4169.46	4	9078.5	6414.88	4	7429	4771.82			psaB	0.728413	0.73132	0.674789	0.711507
rps16-ex1-ex2	-	ttcgatagacggctcgttgctttctaccac	5314	30	50	yes	4	899.5	2119.16	4	1596.5	1778.17	4	810.5	1495.65	4	1159	1888.13	4	1295.5	2582.04	4	2909	3281.81	4	10124.5	5651.26	4	6611.5	3572.44	4	9041	5679.9	4	7132.5	4129.51	4	8374	5917.08	4	6481.5	4163.22			ycf3	1.40818	1.40099	1.17553	1.32823
rps16-in-ex2	-	ttcgatagacggctcattgggatagatgta	5315	30	43	no	4	0		4	264.5		4	162.5		4	318.5		4	393		4	1092.5		4	290		4	272		4	0		4	261.5		4	138.5		4	139.5				ycf4	0.559684	0.767363	0.962919	0.763322
rps16-intron_0	-	attgggatagatgtagatgaacaacaccccccctagaaacgtataggaag	5339	50	44	no	4	1164		4	2596		4	1431.5		4	2116		4	956.5		4	2602		4	1885.5		4	2785.5		4	2130		4	7043.5		4	1971.5		4	4075.5				ndhA	1.06152	1.35045	1.00739	1.13978
rps16-intron_93	-	ttatctctgtatggaattctatctaagaaatgacaactgggtccataaaa	5432	50	32	no	4	754		4	2079.5		4	1250		4	1570		4	762		4	2189.5		4	190		4	190		4	0		4	194		3	0		3	0				ndhB	0.449692	0.471057	0.560971	0.493906
rps16-intron_186	-	cttcctgaaaatgaaaaagaaaccattcgtactctcataactcaagttgg	5525	50	36	no	4	970.5		4	3353		4	1702		4	2457.5		4	1130		4	3397		4	1867.5		4	1562.5		4	829		4	1863.5		4	1150		4	1895.5				ndhC	0.760511	0.831239	1.10795	0.899899
rps16-intron_279	-	tttattgagcggtctttcctccttttatgtttgtctcgtttaaaatggat	5618	50	34	no	4	2034.5		4	4926.5		4	2701		4	3694		4	3127.5		4	7586		4	17946		4	13002.5		4	9813		4	11400.5		4	8111.5		4	10036				ndhD	0.603797	0.688951	0.744295	0.679014
rps16-intron_372	-	gtgtttccttgttctgggatcctttatctttgttttattttaaatcattg	5711	50	30	no	4	1005		4	3619.5		4	1884.5		4	2987		4	1574.5		4	3425.5		4	26570.5		4	17553.5		4	13069		4	15203.5		4	9650.5		4	12615				ndhF	0.187358	0.22228	0.358938	0.256192
rps16-intron_465	-	cagcaacataccccttttgcgatttctatgaaagaatcctacagacgatg	5804	50	42	no	4	834.5		4	2156		4	900		4	1115.5		4	828.5		4	2315.5		4	2018		4	1426.5		4	1048.5		4	2862		4	478		4	884.5				ndhG	0.743119	0.56045	1.15765	0.820407
rps16-intron_558	-	tccaaggaatttttgaattggaaacttgctcgaattggattctttcgatt	5897	50	34	no	4	115		4	363.5		4	332		4	514.5		4	445		4	1116.5		4	407		4	391.5		4	0		4	387.5		4	103.5		4	0				ndhH	0.703615	0.525413	0.456012	0.56168
rps16-intron_651	-	ttgattggcattaaccctagactcttgccccgagaaataaattaatactt	5990	50	36	no	4	1071.5		4	3330		4	1458.5		4	2362		4	1909.5		4	4960		4	23214		4	14661.5		4	10248.5		4	15627.5		4	9769.5		4	13520.5				ndhI	0.554159	0.531811	0.734687	0.606885
rps16-intron_744	-	aaaaaagaggggttctaatgaaacagaaccaatgatgtcgagccaagagc	6083	50	42	no	4	108		4	276.5		4	161		4	249.5		4	334		4	1157.5		4	3937		4	3663		4	1985		4	3308.5		4	3088.5		4	4910.5				ndhJ	0.803831	1.05506	1.12947	0.996119
rps16-intron_810	-	aaaatggtggatgtacaaatccacaacggatcctgtccttcaagtcgcac	6149	50	46	no	4	219		4	868		4	396		4	714.5		4	496		4	1494		4	2836.5		4	2848.5		4	1856		4	2810.5		4	3884		4	6916				ndhK	1.06777	1.46841	1.25263	1.26294
rps16-ex1-in	-	tccttcaagtcgcacgttgctttctaccac	6174	30	50	no	4	291.5		4	1192		4	489.5		4	828		4	535.5		4	1495.5		4	3694		4	3275		4	2884.5		4	3572.5		4	3399.5		4	3204				atpA	0.718522	0.820093	0.690052	0.742889
rps16_900	-	ggctcgttgctttctaccacatcgtttcaaacgaagttttaccataacat	6194	50	40	yes	4	3116	7341.07	4	6540	7284.21	4	3307.5	6103.46	4	4749	7736.62	4	3312	6601.1	4	7369	8313.4	4	21896	12221.8	4	14416	7789.51	4	16537.5	10389.5	4	13656.5	7906.72	4	15196	10737.5	4	12574	8076.58			atpB	0.665249	0.580131	0.65256	0.632647
rps16_930	-	acgaagttttaccataacattcctctaagaaccggtatggaattgattca	6224	50	36	no	4	2623.5		4	5083.5		4	2543		4	3759		4	1685		4	3807		4	6342		4	6618.5		4	4470		4	5227.5		4	1840.5		4	2784				atpE	0.267074	0.420426	0.269861	0.31912
rps16_960	-	accggtatggaattgattcaattatggaatcatgaatagtcattggttgg	6254	50	36	no	4	1457		4	2665.5		4	1532.5		4	2005		4	2720.5		4	5725		4	0		4	0		4	0		4	0		4	0		4	0				atpF	0.960243	0.898882	0.862139	0.907088
rps16_990	-	catgaatagtcattggttgggctgatgtataaacaccataatctatactt	6284	50	34	no	4	595		4	1708.5		4	1287.5		4	1953		4	1262		4	2712		4	684.5		4	617.5		4	205.5		4	593		3	347		3	196				atpI	1.00617	1.13041	1.20388	1.11349
rps16_1020	-	aaacaccataatctatactttgttctatatctatatactatagagatagg	6314	50	26	no	4	1132		4	2279.5		4	1224		4	1641		4	732.5		4	1794		4	0		4	0		4	0		4	0		4	0		4	0				rpoA	0.710643	0.617558	0.826968	0.718389
rps16_1050	-	ctatatactatagagataggtggataaatatttttctttagtaagacccc	6344	50	30	no	4	403		4	933.5		4	442.5		4	678		4	675		4	1692.5		4	259		4	257.5		4	0		4	515.5		4	126		4	0				rpoB	0.235046	0.478166	0.518584	0.410599
rps16_1080	-	tttttctttagtaagaccccatcgctaatattaatttatctaacatatta	6374	50	24	no	4	1046.5		4	2764.5		4	1208.5		4	1824		4	993.5		4	2353		4	2412		4	3186.5		4	1059		4	1971		4	1416.5		4	2008.5				rpoC1	0.519258	0.648252	0.350509	0.506006
rps16_1110	-	ttaatttatctaacatattaattaatatttaatatataaataatatatag	6404	50	6	no	4	0		4	0		4	0		4	0		4	0		4	409		4	0		4	0		4	0		4	0		4	0		4	0				rpoC2	0.372754	0.244598	0.758805	0.458719
rps16_1140	-	aatatataaataatatatagaaataataataaataagaataataataaat	6434	50	4	no	4	0		4	0		4	0		4	0		4	173		4	578		4	0		4	0		4	0		4	0		4	0		4	0				rps2	2.51171	1.83356	1.91462	2.08663
rps16_1170	-	aaataagaataataataaataagacgaataaatgagttctttttgattct	6464	50	18	no	4	0		4	102		4	109.5		4	199		4	302		4	802.5		4	0		4	0		4	0		4	0		4	0		4	0				rps3	1.45794	0.950731	0.774731	1.06113
rps16_1200	-	aatgagttctttttgattctgcatcttcacgtgactcaataggagagatt	6494	50	36	no	4	423		4	1106		4	582		4	901.5		4	404.5		4	1150		4	1062.5		4	1168.5		4	372.5		4	962		4	318		4	214				rps4	1.12801	1.26021	1.07946	1.15589
trnQ-UUG-1	-	ctgggacggaaggattcgaacctccgaatagcgggaccaaaacccgttgc	7444	50	58	no	4	41500		4	52576.5		4	34571.5		4	32707.5		4	33368.5		4	47026.5		4	11534		4	6948		3	3383		3	5792		4	2093		4	4375				rps7	0.948173	1.24373	0.953507	1.04847
trnQ-UUG-2	-	tccgaatagcgggaccaaaacccgttgccttaccacttggccacgcccca	7466	50	60	no	0	0		0	0		1	52664		1	22523		0	0		0	0		0	0		0	0		3	54934		3	32938		4	53817		4	49486.5				rps8	0.390002	0.377596	0.224964	0.330854
psbK-psbI_1200	+	gtaatgatcaataaattaagttgaattctatatctacacataccaaaaac	7625	50	24	no	4	0		4	104.5		4	0		4	0		4	230		4	643.5		4	228.5		4	242		4	0		4	217		4	0		4	0				rps11	0.809454	1.00642	1.02375	0.946541
psbK-psbI_1170	+	ttttcatacaatatcttaattgaattatatgtaatgatcaataaattaag	7655	50	16	no	4	0		4	0		4	0		4	0		4	131		4	511.5		4	0		4	0		4	0		4	0		4	0		4	0				rps12	0.221172	0.241292	0.312062	0.258175
psbK-psbI_1140	+	ttttctcaaaggagaatcgaaaaaatcatattttcatacaatatcttaat	7685	50	22	no	4	0		4	127		4	292.5		4	388.5		4	544		4	1292.5		4	0		4	0		4	0		4	0		3	0		3	0				rpl2	1.10958	1.17169	1.98356	1.42161
psbK-psbI_1110	+	tctttgaacccacccaatcaaaaatcctccttttctcaaaggagaatcga	7715	50	40	no	4	3439		4	10266.5		4	4438.5		4	5990		4	2787.5		4	6020		4	5201.5		4	4905		4	2885.5		4	6445.5		4	1633.5		4	3082				rpl14	0.849852	0.96239	0.831727	0.881323
psbK-psbI_1080	+	taagtaaggtaaacaaaaaatacttctttttctttgaacccacccaatca	7745	50	30	no	4	2062.5		4	5541		4	4042		4	4494.5		4	3122		4	6456.5		4	1692.5		4	1400.5		4	692		4	1871.5		4	618		4	1233.5				rpl16	2.58214	1.43954	1.57604	1.86591
psbK-psbI_1050	+	attgagttattgatataaggaaagggaaagtaagtaaggtaaacaaaaaa	7775	50	26	no	4	792		4	1580		4	1031.5		4	1170		4	1997.5		4	3555.5		4	0		4	0		4	0		4	0		4	0		4	0				rpl20	2.92547	2.06065	3.30731	2.76448
psbK-psbI_1020	+	ttttgttcttggagagataattgcattttgattgagttattgatataagg	7805	50	28	no	4	2921		4	5751.5		4	3580.5		4	3555		4	3009		4	5665		4	263		4	127		4	0		4	160.5		4	0		4	0				rpl22	0.592893	0.606881	0.711592	0.637122
psbK-psbI_990	+	tcaaactaaaggtattaagcataacagactttttgttcttggagagataa	7835	50	30	no	4	3448.5		4	6700		4	4425.5		4	4244.5		4	3541		4	7160		4	2768		4	1778		4	3339		4	2887.5		3	3189		3	2570				clpP	0.502466	0.502879	0.503641	0.502995
psbK-psbI_960	+	aaaaaagggtcgaattaagacagataccgatcaaactaaaggtattaagc	7865	50	34	yes	4	599.5	1412.38	4	1513	1685.17	4	890	1642.35	4	1053	1715.45	4	1219	2429.57	4	2788	3145.31	4	10024.5	5595.45	4	7249.5	3917.18	4	12393.5	7786.07	4	8600	4979.15	4	10998.5	7771.56	4	7738	4970.3			matK	1.14712	1.18808	1.15226	1.16249
psbK-psbI_930	+	cgggcaatttgccgaagaaaaaactactcgaaaaaagggtcgaattaaga	7895	50	40	yes	4	440.5	1037.79	4	1013.5	1128.83	4	1094.5	2019.72	4	1210.5	1972.03	4	1293	2577.06	4	2863	3229.92	4	2054.5	1146.78	4	3121	1686.39	4	1654	1039.11	4	3553.5	2057.37	4	2936	2074.58	4	2518	1617.37			accD	0.558857	0.832391	0.692773	0.694673
psbK-psbI_900	+	ctacgattggattcaaaaaagcataggcctcgggcaatttgccgaagaaa	7925	50	44	yes	4	953	2245.2	4	2192.5	2441.99	4	1409	2600.08	4	1671	2722.23	4	555.5	1107.16	4	1498	1689.98	4	6604.5	3686.48	4	9675.5	5228.04	4	4762.5	2991.98	4	10114.5	5856	4	3333	2355.1	4	7207.5	4629.55			ycf1	0.966346	1.32141	1.11714	1.13497
psbK-psbI_870	+	aaaaaaacagaggtatgactggcataatatctacgattggattcaaaaaa	7955	50	30	yes	4	1580	3722.37	4	3907.5	4352.15	4	2052.5	3787.56	4	2503	4077.65	4	2544	5070.41	4	5352.5	6038.47	4	16065.5	8967.4	4	16375	8848.03	4	14001	8795.96	4	17142	9924.72	4	14151	9999.12	4	23914.5	15360.9			ycf2	0.594102	0.67884	0.647815	0.640252
psbK-psbI_840	+	cagcagcttgccaaacaaaggctaagagaaaaaaaaacagaggtatgact	7985	50	40	yes	4	615	1448.9	4	1586	1766.48	4	916	1690.33	4	1087	1770.84	4	1308	2606.96	4	3139.5	3541.85	4	1649	920.434	4	2847.5	1538.61	4	2097	1317.42	4	3877	2244.67	3	1627	1149.64	3	4322	2776.12			ycf10	1.1938	0.85816	1.31294	1.12164
psbK-psbI_810	+	gatattattaaggatctcatcgaaaacttacagcagcttgccaaacaaag	8015	50	36	yes	4	1740	4099.31	4	4994.5	5562.84	4	3766.5	6950.47	4	4366	7112.67	4	2554	5090.34	4	5837.5	6585.63	4	37669.5	21026.3	4	28346	15316.4	4	43170.5	27121.4	4	20038	11601.4	3	34186	24155.9	3	24264	15585.3			10 5’ loading ratio was calculated by dividing averaged signals of first six probes in the coding region by the averaged signals of remaining probes within a chloroplast reading frame. Genes containing less than 12 probes were not included in this calculation.
psbK-psbI_780	+	tttttctcgaataaatcatgaattttctaggatattattaaggatctcat	8045	50	24	no	4	1116.5		4	2868.5		4	3410		4	3568		4	2405		4	5073.5		4	604.5		4	587		4	327.5		4	934		4	707		4	1437
psbK-psbI_750	+	aaagcttatctgattttatttattttagaatttttctcgaataaatcatg	8075	50	20	no	4	3465.5		4	8574		4	4359.5		4	4880.5		4	2867		4	5795.5		4	0		4	0		4	0		4	0		4	0		4	0
psbK-psbI_720	+	ttcaatgtttgaatcgaggtttcaaacggtaaagcttatctgattttatt	8105	50	30	no	4	791		4	2237		4	1215		4	1254.5		4	1595		4	3599.5		4	1003.5		4	321.5		4	335.5		4	605		4	192.5		4	575
psbK-psbI_690	+	aagccggatttctcgtgactatccaagaatttcaatgtttgaatcgaggt	8135	50	40	no	4	1044		4	3463.5		4	3242		4	3381.5		4	1550		4	3494.5		4	999.5		4	513.5		4	227		4	786		4	0		4	179.5
psbK-psbI_660	+	ggaaagcgtcaaaaaataaggaaataagttaagccggatttctcgtgact	8165	50	38	no	4	609.5		4	1918.5		4	1485		4	1821.5		4	1455.5		4	3287.5		4	627.5		4	609		4	0		4	570.5		4	122		4	145.5
psbK-psbI_630	+	gaggagcctaataaggtctttcactggaagggaaagcgtcaaaaaataag	8195	50	42	no	4	0		4	235		4	268		4	289.5		4	448		4	1050		4	332.5		4	343.5		4	0		4	365.5		4	0		4	0
psbK-psbI_600	+	aatttttttatatacacaattaggtattgtgaggagcctaataaggtctt	8225	50	28	no	4	528		4	1671.5		4	1068.5		4	1154.5		4	774.5		4	1875.5		4	245.5		4	203		4	0		4	162		4	0		4	0
psbK-psbI_570	+	cttttctactaagagtttgtcattaaccaaaatttttttatatacacaat	8255	50	22	no	4	0		4	191		4	3058.5		4	3107.5		4	1826.5		4	4087.5		4	605.5		4	228.5		3	0		3	365		4	0		4	0
psbK-psbI_540	+	gctctttctctaaaagaattttcataaattcttttctactaagagtttgt	8285	50	26	no	4	399		4	1104.5		4	602		4	706.5		4	461.5		4	1261.5		4	0		4	137		4	0		4	195		4	0		4	0
psbK-psbI_510	+	gcatatcctagtttgacaccaagcaatgaagctctttctctaaaagaatt	8315	50	36	no	4	2132		4	6590		4	3528.5		4	3720		4	1892		4	4841.5		4	2011		4	1631.5		4	628.5		4	1870		4	480.5		4	730.5
psbK-psbI_480	+	aaaagagaatagatcatccatttttctaccgcatatcctagtttgacacc	8345	50	36	no	4	1880.5		4	5786		4	2772.5		4	2959		4	2335.5		4	5627		4	2442		4	1946		4	887.5		4	2117.5		4	798		4	1270.5
psbK-psbI_450	+	acacaatctccaagatgattttttttgaaaaaaagagaatagatcatcca	8375	50	28	no	4	302		4	701		4	503.5		4	525.5		4	524		4	1429		4	207		4	216		4	0		4	362.5		4	0		4	0
psbK-psbI_420	+	gtgtaaacgaagagtttgagagtaagcattacacaatctccaagatgatt	8405	50	36	yes	4	244	574.846	4	626	697.234	4	378.5	698.461	4	412.5	672.006	4	580	1155.99	4	1526.5	1722.13	4	9175.5	5121.55	4	10871.5	5874.28	4	8638	5426.72	4	11477	6644.85	4	13386	9458.57	4	18436.5	11842.2
psbK-psbI_390	+	atgaagagagaaacaaaaaatatcactactgtgtaaacgaagagtttgag	8435	50	32	yes	4	103	242.661	4	217	241.693	4	330	608.962	4	359.5	585.663	4	386.5	770.328	4	1061	1196.98	4	1408.5	786.193	4	1778	960.721	4	1467.5	921.939	4	2204.5	1276.34	3	2418	1708.56	3	2409	1547.36
psbK-psbI_360	+	cgtccgggatcattagataggaatccaaagatgaagagagaaacaaaaaa	8465	50	38	yes	4	291.5	686.753	4	713	794.134	4	528	974.339	4	571	930.219	4	523.5	1043.38	4	1355.5	1529.22	4	4143.5	2312.81	4	5071	2740.05	4	5034.5	3162.86	4	6462.5	3741.6	4	2850.5	2014.17	4	3512	2255.84
psbK-psbI_330	+	tttttattttattcttcacgtccaggattacgtccgggatcattagatag	8495	50	36	yes	4	851.5	2006.07	4	2383.5	2654.73	4	1692.5	3123.24	4	1743.5	2840.34	4	704.5	1404.13	4	1732.5	1954.53	4	25294	14118.5	4	27501	14859.8	4	18577	11670.8	4	30984	17938.8	4	19120.5	13510.6	4	23324	14981.6
psbK-psbI_300	+	aaaattggaaaatcaagcaaggaaaaaccttttttattttattcttcacg	8525	50	26	no	4	668.5		4	1770.5		4	1048.5		4	1040.5		4	839		4	2017		4	1557		4	2161.5		4	692		4	2095		4	1233.5		4	1502
psbK-psbI_270	+	ttaaatgtgtggaatagaccaaatcataagaaaattggaaaatcaagcaa	8555	50	28	no	4	0		4	237		4	770		4	869.5		4	730.5		4	1838		4	418.5		4	520		4	111.5		4	531		3	104		3	0
psbK-psbI_240	+	aatttcgaaatcctttgttcttattcttagttaaatgtgtggaatagacc	8585	50	30	no	4	1166		4	2546.5		4	2189		4	2364.5		4	1212		4	2971.5		4	1368.5		4	1729.5		4	711		4	1942		4	169.5		4	884
psbK-psbI_210	+	ttccgttgatgacttgatttttttttttcaaatttcgaaatcctttgttc	8615	50	28	no	4	3577		4	7274		4	4270.5		4	3888		4	1668		4	4161		4	1010.5		4	1505.5		3	578		3	1440		3	0		3	454
psbK-psbI_180	+	taatcgtaccgagggttcgaatccctctctttccgttgatgacttgattt	8645	50	44	no	4	738.5		4	1401		4	130.5		4	286.5		4	1130		4	3024.5		4	1510.5		4	1921		4	967		4	2239		3	738		3	1291
trnS-GCU-1	-	cggaaagagagggattcgaaccctcggtacgattaactcgtacaacggat	8660	50	50	no	4	11734		4	21684		4	15794.5		4	19138.5		4	14985		4	25422		4	12795.5		4	13878.5		4	13296		4	17274		4	9847		4	9443.5
psbK-psbI_150	+	agcggcggattgctaatccgttgtacgagttaatcgtaccgagggttcga	8675	50	52	no	4	0		4	0		4	0		4	0		4	109		4	380		4	216		4	245		4	0		4	355.5		4	0		4	0
trnS-GCU-2	-	cgtacaacggattagcaatccgccgctttagtccactcagccatctctcc	8698	50	54	no	0	0		0	0		3	51048		3	16117		0	0		0	0		4	57698.5		4	21827		4	46846.5		4	23731		4	59875.5		4	60147
psbK-psbI_120	+	tcaattgggagagatggctgagtggactaaagcggcggattgctaatccg	8705	50	52	no	4	0		4	0		4	0		4	0		4	317		4	652.5		4	0		4	0		4	0		4	122		4	0		4	0
psbK-psbI_90	+	atgtgctatctcatgtagtaattatctttttcaattgggagagatggctg	8735	50	36	no	4	2112.5		4	4644		4	4556.5		4	4176.5		4	754.5		4	1984		4	719.5		4	925.5		4	217		4	903		4	0		4	0
trnG-UCC-ex1	+	ttttaccactaaactatacccgc	9513	23	39	no	4	25328		4	31306		4	23284.5		4	21235		4	24762		4	39302.5		4	24020		4	13834		4	17947.5		4	14065		4	17088.5		4	15872
trnG-ex1-in	+	tagaacgaatcacacttttaccactaaact	9526	30	33	no	4	20792		4	38250		4	21215.5		4	22704		4	18714		4	30415.5		4	10623		4	3486.5		4	2424		4	4548		4	1486		4	4232
trnG-intron_642	+	caaaccgaaggaccctttaactatttaagggataatagaacgaatcacac	9550	50	38	no	4	4920		4	11163		4	10957.5		4	13247.5		4	12692.5		4	21696.5		4	1692		4	1003		4	621.5		4	1117		4	1291.5		4	3335
trnG-intron_558	+	atgtgtatttgttctcgaatctgtcattgagaggaaaaggattaaatcct	9634	50	34	no	4	1592.5		4	3722.5		4	9099.5		4	10057		4	6478.5		4	11388.5		4	905		4	562		4	931.5		4	1083.5		4	212		4	196.5
trnG-intron_465	+	ttggaagtattgatccaattccaaaattatgtttcgcaatttcataatcc	9727	50	30	no	4	7607.5		4	16327		4	14509.5		4	16507		4	16372		4	24273		4	52426		4	17896.5		4	36024.5		4	26057		4	37052		4	41222
trnG-intron_372	+	ttcttctttacaaataagaaattgaagatttagttacgattagaaatcaa	9820	50	22	no	4	590		4	1308		4	1127.5		4	1543		4	2327		4	4737		4	0		4	0		4	0		4	0		4	0		4	0
trnG-intron_279	+	tgaggaaaagggttttgtttccaccgagctaaaacaatatgttgatgtct	9913	50	38	no	4	7797		4	16131.5		4	11527		4	12860		4	13105.5		4	21236		4	25206		4	11159.5		4	13444		4	13106		4	11806.5		4	18403.5
trnG-intron_186	+	aaacgaatagctttgtagatgatccttctagaagagggggattctaacaa	10006	50	38	no	4	4231		4	8318		4	6147		4	7279		4	2013.5		4	4374		4	4749.5		4	3177.5		4	6077		4	7048		4	664		4	1144
trnG-intron_93	+	tcaatttatagatctaagatgtgaacaaaattcgaaaaaaaaaaagaatt	10099	50	20	no	4	1816.5		4	3506.5		4	5197		4	6088.5		4	6657.5		4	13527.5		4	169.5		4	111		4	0		4	0		4	0		4	0
trnG-intron_0	+	gttatagtcgacgtcgattcattatttttaacgtctctaattcaaaaccg	10192	50	34	no	4	7945.5		4	15117		4	8506		4	9159.5		4	7123		4	14559		4	691		4	461.5		4	320		4	1642.5		4	0		4	0
trnG-in-ex2	+	cttggaaggctaggggttatagtcgacgtc	10217	30	53	no	4	973		4	2166.5		4	1359		4	2071.5		4	1119		4	2816		4	424.5		4	145		4	0		4	161.5		4	0		4	0
trnG-ex1-ex2	+	cttggaaggctagggttttaccactaaact	10218	30	43	no	4	19591		4	28306.5		4	27933		4	27008.5		4	43588		4	49311.5		4	9202.5		4	6797		4	7953		4	6181		4	18637.5		4	14082.5
trnG-UCC-spliced	+	ccgcatcgttagcttggaaggctagggttttaccactaaactatacccgc	10218	50	50	no	2	44678.5		2	46629.5		3	47157		3	29486		3	56533		3	55484		4	56695.5		4	27635.5		4	46876		4	21211.5		4	54134		4	26359.5
trnG-UCC-ex2	+	agcgggtagcgggaatcgaacccgcatcgttagcttggaaggctaggg	10241	48	60	no	4	17086		4	28461		4	23591.5		4	26915.5		4	14114		4	24242.5		4	5752.5		4	4632		4	4136		4	5129.5		4	967.5		4	1201
rpoB-atpA_0	-	gtacatcattgaatatacaattccaaaaattctttcacatccgattcttt	10354	50	28	no	4	236		4	482.5		4	437.5		4	419.5		4	438		4	1092.5		4	1113.5		4	1061.5		4	254		4	880.5		4	319		4	101.5
rpoB-atpA_30	-	tctttcacatccgattctttctgttttttttttcaaacaaaaagttaaaa	10384	50	24	no	4	373		4	726		4	456.5		4	437.5		4	645.5		4	1563		4	754.5		4	868		4	233		4	834.5		4	279		4	228.5
rpoB-atpA_60	-	tttcaaacaaaaagttaaaatacgaaaaaaaaatcagaatgaaaagcgtc	10414	50	24	no	4	0		4	0		4	0		4	0		4	227		4	700		4	339.5		4	359		4	0		4	286.5		4	0		4	0
rpoB-atpA_90	-	aaatcagaatgaaaagcgtccattgtctaatggataggacagaggtcttc	10444	50	40	no	4	0		4	0		4	0		4	0		4	188.5		4	665		4	1192.5		4	731		4	0		4	282.5		4	0		4	0
trnR-UCU-2	+	tataccaaaggtttagaagacctctgtcctatccattagacaatggacgc	10459	50	42	no	4	32681		4	49216		4	33971		4	35181		4	27258.5		4	41423		4	25928		4	18056		4	19269.5		4	14813.5		4	10564.5		4	10827
rpoB-atpA_120	-	tggataggacagaggtcttctaaacctttggtataggttcaaatcctatt	10474	50	38	no	4	0		4	0		4	0		4	0		4	147		4	589.5		4	1137		4	719.5		4	0		4	284		4	0		4	0
trnR-UCU-1	+	tgcgtccaataggatttgaacctataccaaaggtttagaagacctctgtc	10481	50	42	no	4	17732.5		4	30220.5		4	33452.5		4	33248		4	23847.5		4	38107.5		4	16557		4	7207		4	5499		4	6640.5		3	2755		3	4749
rpoB-atpA_150	-	gtataggttcaaatcctattggacgcaatttatttccatatatatttttt	10504	50	26	no	4	1109.5		4	2398.5		4	915		4	1158		4	862.5		4	1620.5		4	1064		4	640		4	0		4	403		4	0		4	0
rpoB-atpA_180	-	tatttccatatatatttttttttagatttcgatagcaagaaagactgttt	10534	50	22	no	4	3724		4	7857.5		4	5873		4	5457.5		4	2052.5		4	4596		4	0		4	0		4	0		4	0		4	0		4	0
rpoB-atpA_210	-	gatagcaagaaagactgtttgaatatttgaatccaagacgcttgattcct	10564	50	36	no	4	1115		4	2808		4	3006		4	3291		4	1472		4	2697		4	929.5		4	842.5		4	313		4	851		4	246.5		4	117.5
rpoB-atpA_240	-	atccaagacgcttgattccttttttttattaagattaagacaaaagtgat	10594	50	28	no	4	1648		4	4242.5		4	2656.5		4	3158.5		4	1269		4	2714.5		4	808		4	690		4	284.5		4	669		4	197.5		4	119
rpoB-atpA_270	-	aagattaagacaaaagtgatcaatatttctttatgcttgttcctgaagta	10624	50	28	no	4	1347.5		4	3532		4	2478.5		4	2699.5		4	1373		4	2787.5		4	3895		4	5584.5		4	3355		4	4519.5		4	4798		4	7747.5
rpoB-atpA_300	-	ttatgcttgttcctgaagtataaaacggtccatttgttcctgaatagctt	10654	50	36	yes	4	2280.5	5372.69	4	6303.5	7020.79	4	3931	7254.03	4	4618.5	7524.02	4	1892.5	3771.92	4	4099.5	4624.89	4	32506	18144.1	4	35269	19057.2	4	29803.5	18723.7	4	25809	14942.7	4	21555.5	15231.1	4	28050.5	18017.5
rpoB-atpA_330	-	catttgttcctgaatagcttctttcaaaagggcttctgcttcctcggtaa	10684	50	42	yes	4	7003	16498.6	4	11922	13278.6	4	6637.5	12248.4	4	7704.5	12551.4	4	8638.5	17217.3	4	17243.5	19453.4	4	39203.5	21882.5	4	45869	24784.8	4	28852.5	18126.2	4	32333	18719.9	4	23616.5	16687.5	4	26360	16931.7
rpoB-atpA_360	-	ggcttctgcttcctcggtaaatgtcttggtagaagatatgatttcttgga	10714	50	42	yes	4	6900.5	16257.1	4	10378	11558.9	4	10349	19097.4	4	8909	14513.7	4	1616.5	3221.82	4	3577.5	4035.99	4	16087	8979.4	4	25508	13782.9	4	15319	9623.98	4	21627	12521.4	4	11503.5	8128.39	4	11208	7199.17
rpoB-atpA_390	-	agaagatatgatttcttggaactgaggtttattagtttttaagtaagtac	10744	50	28	yes	4	685.5	1614.99	4	1745.5	1944.13	4	1183.5	2183.96	4	1321	2152.05	4	1011.5	2016.01	4	1917	2162.68	4	1933	1078.96	4	2244	1212.52	4	2809	1764.72	4	2643	1530.22	4	4187.5	2958.89	4	4921.5	3161.2
rpoB-atpA_420	-	attagtttttaagtaagtacgtagctcaacaagaaatttccttacctgtc	10774	50	32	yes	4	864	2035.52	4	2332	2597.36	4	1760.5	3248.72	4	1933	3149.06	4	1046.5	2085.76	4	2146.5	2421.59	4	22256.5	12423.1	4	26910	14540.5	4	16868	10597.1	4	21708.5	12568.6	4	17822	12593.1	4	21045	13517.7
rpoB-atpA_450	-	aagaaatttccttacctgtccaacttctaatgaatcaagatagccgtttg	10804	50	36	yes	4	946	2228.71	4	2926	3258.96	4	2122.5	3916.73	4	2716	4424.65	4	1131	2254.18	4	2452.5	2766.81	4	30890.5	17242.4	4	37281	20144.3	4	26037.5	16357.7	4	31504.5	18240.2	4	20053	14169.5	4	19997	12844.6
rpoB-atpA_480	-	tgaatcaagatagccgtttgttccggtataaatagtcattatctgctctt	10834	50	36	yes	4	814	1917.73	4	2416	2690.92	4	1988	3668.53	4	2402.5	3913.92	4	1290.5	2572.08	4	2443	2756.09	4	30635.5	17100	4	36565.5	19757.7	4	22908.5	14392	4	31353.5	18152.8	4	23420.5	16549	4	26586	17076.8
rpoB-atpA_510	-	aatagtcattatctgctcttctaccgtgagaggagctgattgggattgtt	10864	50	42	yes	4	284	669.083	4	771	858.734	4	663	1223.46	4	821.5	1338.31	4	504	1004.52	4	946	1067.24	4	7382.5	4120.74	4	10901	5890.22	4	7038.5	4421.85	4	12845	7436.88	4	4376	3092.09	4	3724.5	2392.34
rpoB-atpA_540	-	aggagctgattgggattgtttaagcaattcacgtaatcgttgacctcttg	10894	50	42	yes	4	619.5	1459.5	4	1704	1897.9	4	1069.5	1973.59	4	1304	2124.35	4	840.5	1675.19	4	2013	2270.98	4	32949	18391.4	4	33829	18279.1	4	30954.5	19446.8	4	26640.5	15424.1	4	29377	20757.8	4	30595.5	19652.2
rpoB-atpA_570	-	acgtaatcgttgacctcttgccaattgattctgagtagctttatcgagat	10924	50	40	yes	4	924.5	2178.06	4	2449.5	2728.24	4	1581	2917.48	4	2016	3284.27	4	1055	2102.71	4	2331	2629.74	4	31316.5	17480.2	4	30613	16541.4	4	26144	16424.7	4	28758	16650.1	4	17780.5	12563.7	4	22937	14733
rpoB-atpA_600	-	ctgagtagctttatcgagatcagaagcaaattgtgcaaaggcttctaatt	10954	50	38	yes	4	306.5	722.092	4	761	847.596	4	525.5	969.726	4	661.5	1077.65	4	350.5	698.577	4	930	1049.19	4	5280	2947.18	4	6081	3285.79	4	6204	3897.59	4	7761.5	4493.68	4	5306	3749.23	4	10179	6538.22
rpoB-atpA_630	-	ttgtgcaaaggcttctaattctgcgaattgtgctagttctaattttaatt	10984	50	32	yes	4	312	735.049	4	903	1005.75	4	944	1742	4	1233.5	2009.5	4	725	1444.99	4	1405	1585.06	4	14843.5	8285.3	4	16727	9038.23	4	12048	7569.01	4	18832	10903.2	4	10449	7383.28	4	19522.5	12539.8
rpoB-atpA_660	-	tgctagttctaattttaatttaccagctacttgtttcatggcttttattt	11014	50	28	yes	4	1205	2838.89	4	2933	3266.75	4	1547	2854.74	4	1768.5	2881.07	4	1014.5	2021.99	4	2036.5	2297.5	4	22250	12419.4	4	26957	14565.9	4	15285	9602.62	4	24970.5	14457.2	4	13680.5	9666.66	4	26044	16728.7
rpoB-atpA_690	-	ttgtttcatggcttttatttgagctgcggaccccactctggaaacggaga	11044	50	48	yes	4	914	2153.32	4	2382	2653.05	4	1495.5	2759.7	4	1880	3062.72	4	735.5	1465.92	4	1801.5	2032.38	4	14282	7971.89	4	21317	11518.4	4	9057	5689.95	4	18115	10488.1	4	9419.5	6655.83	4	13589.5	8728.86
rpoB-atpA_720	-	ccccactctggaaacggagatacccacattaatagcaggtctgattccag	11074	50	50	yes	4	178	419.355	4	489.5	545.202	4	367	677.239	4	570.5	929.404	4	386	769.331	4	874	986.011	4	24895.5	13896.1	4	22846.5	12344.8	4	20964.5	13170.7	4	20521	11881.1	4	15464.5	10927.2	4	20209	12980.7
rpoB-atpA_750	-	aatagcaggtctgattccagaattgaataggtcggcggataagaagattt	11104	50	40	yes	4	264	621.965	4	689	767.403	4	395	728.909	4	564.5	919.63	4	727.5	1449.97	4	1224.5	1381.43	4	5129.5	2863.17	4	7380	3987.69	4	4609.5	2895.86	4	6849	3965.37	4	1633	1153.88	4	3591	2306.59
rpoB-atpA_780	-	gtcggcggataagaagatttgtccatcagtaatggaaattacattagtag	11134	50	38	yes	4	377	888.185	4	900.5	1002.97	4	901.5	1663.57	4	1154.5	1880.8	4	614	1223.76	4	1244	1403.43	4	5365.5	2994.9	4	8224.5	4444.01	4	5386	3383.69	4	8237	4768.99	4	4470.5	3158.86	4	9233	5930.58
rpoB-atpA_810	-	aatggaaattacattagtaggaatataagccgaaacatctcccgattggg	11164	50	38	yes	4	710	1672.71	4	1930.5	2150.18	4	1421	2622.23	4	1653.5	2693.72	4	941.5	1876.49	4	2159	2435.69	4	23153	12923.5	4	26518	14328.7	4	20337	12776.5	4	25912	15002.3	4	17981.5	12705.8	4	16556.5	10634.6
rpoB-atpA_840	-	cgaaacatctcccgattgggtttcaactattggtaaggcggtcatacttc	11194	50	46	yes	4	806.5	1900.06	4	2113	2353.44	4	1385.5	2556.72	4	1694.5	2760.52	4	1152.5	2297.03	4	2174.5	2453.18	4	23202	12950.8	4	25634.5	13851.3	4	21036.5	13215.9	4	21344.5	12357.8	4	16554.5	11697.4	4	20075	12894.7
rpoB-atpA_870	-	tggtaaggcggtcatacttccttcacctaaactagaacttaatttagcgg	11224	50	42	yes	4	1310.5	3087.44	4	3535	3937.26	4	2028	3742.35	4	2541.5	4140.37	4	1349.5	2689.67	4	2904.5	3276.74	4	34992	19531.7	4	34087.5	18418.8	4	27569.5	17320.2	4	25924.5	15009.5	4	24021	16973.3	4	19808	12723.2
rpoB-atpA_900	-	actagaacttaatttagcggctctttccaaaaggcgtgaatgcaaataaa	11254	50	36	yes	4	580	1366.44	4	1548	1724.15	4	883	1629.43	4	1170.5	1906.87	4	676.5	1348.32	4	1476.5	1665.73	4	15486	8643.93	4	18613	10057.3	4	14746.5	9264.31	4	16454	9526.39	4	9508.5	6718.72	4	14286.5	9176.56
rpoB-atpA_930	-	aaggcgtgaatgcaaataaaaaacatctcctggataagcttcacgaccgg	11284	50	44	yes	4	388	914.1	4	1025.5	1142.19	4	699	1289.89	4	1019	1660.06	4	583.5	1162.97	4	1240	1398.92	4	22556.5	12590.5	4	29625	16007.5	4	20076.5	12612.8	4	20858	12076.2	4	12798	9043.09	4	19434.5	12483.2
rpoB-atpA_960	-	tggataagcttcacgaccgggcggtcttcgtaatagaagagacatttggc	11314	50	50	yes	4	161	379.304	4	384	427.696	4	305	562.828	4	421	685.853	4	283.5	565.04	4	786.5	887.297	4	10851	6056.78	4	14279.5	7715.75	4	13330.5	8374.73	4	19404.5	11234.6	4	5764.5	4073.2	4	8946	5746.23
rpoB-atpA_990	-	taatagaagagacatttggcgataagcttgcgcttgtttagagagatcat	11344	50	38	yes	4	190.5	448.804	4	432.5	481.715	4	315	581.282	4	354.5	577.518	4	305	607.891	4	786.5	887.297	4	4583	2558.13	4	6008	3246.35	4	4888	3070.83	4	6616.5	3830.76	4	3410.5	2409.86	4	4542	2917.44
rpoB-atpA_1020	-	cgcttgtttagagagatcatcataaatgattaaagtgtgtcgttcacgat	11374	50	36	yes	4	268	631.389	4	595.5	663.264	4	756	1395.08	4	858	1397.77	4	684	1363.27	4	1381	1557.99	4	3960	2210.38	4	5313	2870.81	4	5027	3158.15	4	5728	3316.35	3	5973	4220.53	3	10859	6975
rpoB-atpA_1050	-	taaagtgtgtcgttcacgatacataaaatattcagccagagctgctcctg	11404	50	42	yes	4	899	2117.98	4	2123	2364.58	4	1298.5	2396.17	4	1549	2523.48	4	793.5	1581.51	4	1622	1829.87	4	15104.5	8430.99	4	17223.5	9306.51	4	12393.5	7786.07	4	14303.5	8281.31	4	7544	5330.6	4	13209.5	8484.78
rpoB-atpA_1080	-	ttcagccagagctgctcctgtataaggagcaaggtattgtaatgtagcag	11434	50	46	yes	4	112	263.864	4	295.5	329.126	4	194.5	358.918	4	260	423.567	4	291.5	580.985	4	610	688.177	4	1943	1084.54	4	3239.5	1750.42	4	2317	1455.63	4	4338	2511.58	4	1477.5	1044	4	3473.5	2231.11
rpoB-atpA_1110	-	aaggtattgtaatgtagcaggggaatctgccgtttcggctaccacaatag	11464	50	46	yes	4	309.5	729.16	4	665	740.672	4	365	673.549	4	457.5	745.315	4	517	1030.43	4	1660	1872.74	4	18652	10411.1	4	23958.5	12945.7	4	16790.5	10548.4	4	17477.5	10119	4	14370	10153.9	4	18976.5	12189.1
rpoB-atpA_1140	-	cgtttcggctaccacaatagtgtattccatcgctcccctttcctgtaaag	11494	50	48	yes	4	11324	26678.5	4	22292	24828.7	4	8791.5	16223.3	4	11497.5	18730.6	4	18210.5	36295.1	4	36375	41036.8	4	44067.5	24597.5	4	34188	18473.1	4	29529.5	18551.6	4	31163.5	18042.8	4	32873.5	23228.5	4	32687.5	20996
rpoB-atpA_1170	-	cgctcccctttcctgtaaagtagttacgacctgggccacagaagatgctt	11524	50	52	yes	4	4883.5	11505.2	4	9044.5	10073.7	4	4586	8462.72	4	5497	8955.19	4	1475	2939.8	4	4102	4627.71	4	26570	14830.8	4	32457	17537.7	4	23704	14891.8	4	28709	16621.7	4	11506	8130.16	4	15283	9816.64
rpoB-atpA_1200	-	ctgggccacagaagatgctttttgcccaatagctacataaacacatatta	11554	50	40	yes	4	672.5	1584.36	4	1700	1893.45	4	863	1592.53	4	1195.5	1947.59	4	952.5	1898.41	4	2011.5	2269.29	4	28531	15925.4	4	26704	14429.2	4	26231.5	16479.6	4	20053	11610.1	4	24467.5	17288.8	4	24040.5	15441.8
rpoB-atpA_1230	-	agctacataaacacatattacattttgaccttgttgattgaggatcgtat	11584	50	32	yes	4	1371	3229.98	4	3252	3622.05	4	2245	4142.79	4	2459	4005.97	4	1262.5	2516.27	4	2269.5	2560.36	4	12533.5	6995.91	4	14110	7624.17	4	13130.5	8249.08	4	13086.5	7576.71	4	10371	7328.16	4	11024	7080.98
rpoB-atpA_1260	-	ttgttgattgaggatcgtatctgtggctactgctgttttaccggtctgtc	11614	50	46	yes	4	1030.5	2427.78	4	2444.5	2722.67	4	1619	2987.6	4	1904.5	3102.63	4	1581	3151.07	4	3027	3414.94	4	30679	17124.3	4	27889.5	15069.8	4	22726	14277.3	4	19415	11240.7	4	17400	12294.9	4	17266	11090.4
rpoB-atpA_1290	-	tgctgttttaccggtctgtctgtccccaataattaattctcgctgaccac	11644	50	46	yes	4	2716.5	6399.88	4	6196	6901.06	4	2852	5262.91	4	3807	6202	4	4981	9927.56	4	11762	13269.4	4	44866.5	25043.5	4	34897	18856.2	4	26538	16672.2	4	26393.5	15281.1	4	18915.5	13365.7	4	27521	17677.4
rpoB-atpA_1320	-	aattaattctcgctgaccacgtcctatagggatcatcgaatcaatagcaa	11674	50	40	yes	4	1016.5	2394.8	4	2286.5	2546.69	4	1426	2631.45	4	1716.5	2796.36	4	996.5	1986.11	4	2046.5	2308.78	4	38749	21628.8	4	45534.5	24604	4	30620	19236.7	4	40092	23212.1	4	27931	19736.1	4	30268.5	19442.2
rpoB-atpA_1350	-	gatcatcgaatcaatagcaataagcccggtttgaagaggctcatatacgg	11704	50	44	yes	4	282.5	665.55	4	565	629.293	4	591.5	1091.52	4	685.5	1116.75	4	325	647.753	4	795	896.886	4	11544	6443.6	4	19178	10362.6	4	13035	8189.08	4	17864.5	10343	4	7481	5286.09	4	19709	12659.6
rpoB-atpA_1380	-	ttgaagaggctcatatacggaacggcgcgaaataatacccggggcggcag	11734	50	56	yes	4	0	0	4	0	0	4	0	0	4	0	0	4	145.5	289.994	4	493.5	556.746	4	959.5	535.571	4	1759	950.454	4	727.5	457.043	4	2449	1417.9	4	0	0	4	242.5	155.764
rpoB-atpA_1410	-	aataatacccggggcggcagattcgattaatcgaaattcagaagctgaaa	11764	50	42	yes	4	0	0	4	128	142.565	4	0	0	4	0	0	4	199	396.624	4	644.5	727.098	4	1663.5	928.528	4	3486	1883.62	4	856	537.772	4	2170.5	1256.66	4	1103	779.382	4	2576.5	1654.95
rpoB-atpA_1440	-	tcgaaattcagaagctgaaatttcacctctaccatcaataggtttagcca	11794	50	38	yes	4	667.5	1572.58	4	1598.5	1780.4	4	817.5	1508.56	4	1047	1705.67	4	664.5	1324.41	4	1652	1863.72	4	34482.5	19247.3	4	37847.5	20450.4	4	31792	19972.9	4	29216.5	16915.5	4	21998	15543.8	4	29184	18745.6
rpoB-atpA_1470	-	accatcaataggtttagccagggcatttataacacgacccaaataagcct	11824	50	42	yes	4	360	848.134	4	969.5	1079.82	4	683	1260.37	4	949	1546.02	4	734	1462.93	4	1576	1777.98	4	19279	10761.1	4	26398	14263.8	4	11448.5	7192.38	4	23664.5	13701.1	4	15644	11054.1	4	25919.5	16648.7
rpoB-atpA_1500	-	aacacgacccaaataagcctcactcacgggtatctgagcaattcttcccg	11854	50	50	yes	4	1090	2567.96	4	2907	3237.8	4	1476	2723.72	4	1986	3235.4	4	1344.5	2679.7	4	2795.5	3153.77	4	53356	29782.1	4	41140.5	22229.8	4	40564	25483.9	4	36077.5	20887.8	3	29271	20682.9	3	33016	21207
rpoB-atpA_1530	-	tatctgagcaattcttcccgttgcttttacagaacttccttcttgtatca	11884	50	38	yes	4	1580	3722.37	4	3925.5	4372.19	4	2124	3919.5	4	2528	4118.38	4	1945.5	3877.55	4	4278	4826.26	4	50717.5	28309.4	4	33830	18279.6	4	38019	23885	4	29710.5	17201.5	4	44239.5	31259.7	4	26323	16907.9
rpoB-atpA_1560	-	agaacttccttcttgtatcaataaaccatcgcccattaatacaacaccaa	11914	50	36	yes	4	2116	4985.14	4	5606	6243.92	4	2305	4253.51	4	2861.5	4661.68	4	1989.5	3965.25	4	4326	4880.41	0	0		0	0		4	46176	29009.5	4	35285	20429	4	45404.5	32082.9	4	42212	27113.8
rpoB-atpA_1590	-	gcccattaatacaacaccaacattatttgattccaaattcagagcaatgc	11944	50	36	yes	4	1447	3409.03	4	4493	5004.27	4	2634.5	4861.55	4	3223.5	5251.42	4	1453	2895.95	4	2663	3004.29	4	26467	14773.3	4	30303.5	16374.1	4	23606.5	14830.5	4	24279	14056.8	4	21341	15079.6	4	22335	14346.3
rpoB-atpA_1620	-	ttccaaattcagagcaatgcctattgtaccctcttcaaattcgactaatt	11974	50	36	yes	4	1082	2549.11	4	2784	3100.8	4	1370	2528.11	4	1599.5	2605.75	4	1195	2381.74	4	2520	2842.96	4	38750	21629.4	4	32325.5	17466.7	4	27700.5	17402.5	4	26029.5	15070.3	4	26165	18488.2	4	28345	18206.7
rpoB-atpA_1650	-	ctcttcaaattcgactaattcacccgccattacttcatcaagaccgtgaa	12004	50	42	yes	4	1012.5	2385.38	4	2829	3150.92	4	1636	3018.97	4	2139	3484.65	4	1624	3236.77	4	3842.5	4334.95	3	58400	32597.5	3	37813	20431.8	4	40753.5	25602.9	4	30492.5	17654.3	4	29344	20734.5	4	31657	20334
rpoB-atpA_1680	-	tacttcatcaagaccgtgaatacgagcaatgccgtcgcctacttgaagta	12034	50	46	yes	4	365	859.914	4	1009.5	1124.37	4	557	1027.85	4	834.5	1359.49	4	687.5	1370.25	4	1751	1975.41	4	20072.5	11204	4	23333.5	12608	4	13901	8733.14	4	19726	11420.8	4	13885.5	9811.52	4	18974	12187.5
rpoB-atpA_1710	-	gccgtcgcctacttgaagtacggtaccggtatttacaatctttacttctc	12064	50	46	yes	4	782.5	1843.51	4	2124.5	2366.25	4	1085	2002.19	4	1378	2244.91	4	730	1454.95	4	1588	1791.52	4	42758	23866.5	4	33897.5	18316.1	4	30559	19198.3	4	29223	16919.3	4	24748	17487	4	27620	17741
rpoB-atpA_1740	-	atttacaatctttacttctctattatattgttcaatacgttcacggataa	12094	50	26	yes	4	1972	4645.89	4	4286.5	4774.27	4	2802.5	5171.56	4	3224	5252.23	4	1438.5	2867.05	4	2590	2921.93	4	17055	9519.71	4	21630.5	11687.8	4	13471.5	8463.31	4	20355	11785	4	11520.5	8140.4	4	16852.5	10824.8
rpoB-atpA_1770	-	ttcaatacgttcacggataatattactaatttcgtcagctcgaatggtta	12124	50	34	yes	4	779.5	1836.45	4	2286.5	2546.69	4	1510	2786.46	4	1977	3220.74	4	857	1708.08	4	1593	1797.16	4	12629	7049.22	4	10368	5602.22	4	16630.5	10447.9	4	10585.5	6128.7	4	16818	11883.6	4	13164.5	8455.87
rpoB-atpA_1800	-	ttcgtcagctcgaatggttaccatgattctttctttattattttttgaaa	12154	50	30	no	4	646.5		4	1906.5		4	1457		4	1817		4	780.5		4	1466.5		4	24801		4	27448.5		4	23931		4	25942		4	24132		4	29556.5
rpoB-atpA_1830	-	ttctttattattttttgaaagaaaaaaataatacctacagtagaaagact	12184	50	20	no	4	0		4	0		4	0		4	0		4	378		4	1110		4	0		4	0		3	0		3	0		4	0		4	0
rpoB-atpA_1860	-	atacctacagtagaaagactaatcagttatttctttcattgttcccaaca	12214	50	32	yes	4	3960	9329.47	4	13739.5	15303	4	7741.5	14285.7	4	10468	17053.5	4	3430	6836.29	4	8249.5	9306.74	4	22247.5	12418	4	30469.5	16463.8	4	13026	8183.43	4	22547.5	13054.4	4	10936.5	7727.75	4	22834	14666.8
rpoB-atpA_1890	-	ttctttcattgttcccaacatgccaatattggcactaatggtacgtaaat	12244	50	36	yes	4	3379.5	7961.86	4	10303	11475.4	4	6508	12009.5	4	8162	13296.8	4	2135	4255.24	4	5086	5737.81	4	11829.5	6602.96	4	23160	12514.2	4	10125.5	6361.23	4	22412.5	12976.2	4	7555.5	5338.73	4	14928	9588.61
rpoB-atpA_1920	-	ggcactaatggtacgtaaatgtaactcgttgttcaaacaactattcagag	12274	50	38	yes	3	3139	7395.26	3	9467	10544.3	4	5970.5	11017.6	4	7643	12451.2	4	3647	7268.79	4	7966	8986.91	4	8683.5	4846.93	4	12541.5	6776.65	4	7459.5	4686.34	4	10923	6324.1	4	10104.5	7139.86	4	12550.5	8061.49
rpoB-atpA_1950	-	gttcaaacaactattcagagttcctagagctcctcgtaaggcttgttgga	12304	50	44	yes	4	1513	3564.52	4	5617	6256.17	4	3943	7276.17	4	5720	9318.48	4	1358	2706.61	4	3518	3968.86	4	30557.5	17056.5	4	19712.5	10651.4	4	31060	19513.1	4	14552	8425.19	4	10675	7542.97	4	10178.5	6537.89
rpoB-atpA_1980	-	tcctcgtaaggcttgttggaaaacccgttgtcggacttgattaatcgccc	12334	50	50	yes	4	1665.5	3923.8	4	6222.5	6930.58	4	3159.5	5830.35	4	4927	8026.6	4	2221	4426.64	4	5272	5947.65	4	38357	21410	4	25237	13636.5	4	32419.5	20367.2	4	22467.5	13008	4	23390	16527.4	4	23399	15029.7
rpoB-atpA_2010	-	tcggacttgattaatcgccctttgctgttcaaactgaatcgtttcgtttt	12364	50	40	yes	4	3816	8990.22	4	13013.5	14494.3	4	6823	12590.7	4	9104.5	14832.2	4	4397.5	8764.6	4	9533	10754.7	4	40613.5	22669.5	4	31037	16770.5	4	27947	17557.4	4	28310.5	16391	4	19998	14130.6	4	25337.5	16274.9
rpoB-atpA_2040	-	aaactgaatcgtttcgtttttgtaattttctaattgttccaaagtcttat	12394	50	26	yes	4	5757.5	13564.3	4	15149	16872.8	4	11422.5	21078.4	4	12618	20556	4	6506.5	12968	4	12588.5	14201.8	4	7901.5	4410.44	4	9912	5355.83	4	6633	4167.1	4	10312	5970.35	4	7184.5	5076.58	4	9439.5	6063.22
rpoB-atpA_2070	-	taattgttccaaagtcttataagttgaattaatcaaattcaatttttctc	12424	50	22	yes	4	3279	7725.09	4	10291.5	11462.6	4	9866	18206.1	4	12472.5	20319	4	4601.5	9171.19	4	9961	11237.6	4	1835.5	1024.53	4	1762	952.075	4	2210	1388.41	4	3134	1814.5	4	2458	1736.83	4	3547	2278.32
rpoB-atpA_2100	-	aatcaaattcaatttttctcgttctatttcagagtatccattcactcgaa	12454	50	30	yes	4	5278.5	12435.8	4	17824	19852.2	4	9271	17108.1	4	12426.5	20244.1	4	4651	9269.84	4	10438	11775.7	4	26575.5	14833.8	4	26006.5	14052.3	4	21570.5	13551.4	4	24134.5	13973.2	4	23902.5	16889.5	4	22629.5	14535.5
rpoB-atpA_2130	-	agagtatccattcactcgaaactgctcggcttcgctttctactttccgta	12484	50	46	yes	4	4132	9734.69	4	13775.5	15343.1	4	6818	12581.5	4	9391.5	15299.7	4	3785	7543.83	4	9156	10329.4	0	0		0	0		4	47528	29858.9	4	27309	15811.1	4	34381.5	24294	4	28724	18450.1
rpoB-atpA_2160	-	ttcgctttctactttccgtaagcgagaacgagctttttcgagttgttcaa	12514	50	42	yes	4	1234	2907.21	4	4177.5	4652.87	4	2596	4790.5	4	3546	5776.8	4	766.5	1527.7	4	2201.5	2483.64	4	16400.5	9154.39	4	17639.5	9531.29	4	23234.5	14596.8	4	23498.5	13605	4	8645	6108.57	4	13143.5	8442.38
rpoB-atpA_2190	-	agctttttcgagttgttcaatagcccctccacgcagttcttctgaatttc	12544	50	44	yes	4	6833	16098.1	4	20751	23112.3	4	9304	17169	4	12231.5	19926.4	4	10308.5	20545.7	4	24013	27090.5	4	51931	28986.7	4	25356	13700.8	4	38167	23978	4	27895.5	16150.7	4	33348	23563.7	4	39914.5	25638
rpoB-atpA_2220	-	acgcagttcttctgaatttcgaatagtattcaagatcctctgttttcgat	12574	50	36	yes	4	4731.5	11147.1	4	16393	18258.4	4	8825.5	16286	4	12072.5	19667.4	4	4399	8767.59	4	9210.5	10390.9	4	29773	16618.6	4	16772.5	9062.82	4	27635.5	17361.7	4	16149	9349.8	4	22076	15598.9	4	18178	11676.2
rpoB-atpA_2250	-	caagatcctctgttttcgattatctaataaatcacttaacactccctttc	12604	50	34	yes	4	4636	10922.1	4	16870	18789.7	4	9054	16707.7	4	12909	21030.1	4	5354.5	10672	4	11167.5	12598.7	4	46069.5	25714.9	4	27731	14984.1	4	36854	23153.1	4	23693	13717.6	4	35070	24780.5	4	22063	14171.6
atpF-ex1-ex2	-	ctaataaatcacttaacactccctttccaa	12617	30	33	yes	4	3203.5	7547.21	4	12631	14068.3	4	5014.5	9253.45	4	7294.5	11883.5	4	2564	5110.27	4	6537.5	7375.34	3	50146	27990.4	3	26533	14336.8	4	43172.5	27122.6	4	20912	12107.4	4	25371	17927.2	4	18160.5	11664.9
atpF-in-ex2	-	ctaataaatcacttaatgaaagtagattat	12618	30	20	no	4	0		4	0		4	0		4	0		4	204.5		4	635.5		4	0		4	0		4	0		4	0		4	0		4	0
atpF-intron_0	-	atgaaagtagattatttttccattcctttccaaaattccataatcccttc	12642	50	30	no	4	3599.5		4	10614.5		4	4736		4	6815.5		4	3043		4	6532.5		4	1793.5		4	1701.5		4	1037.5		4	2450.5		4	573		4	838.5
atpF-intron_93	-	caattacttaaggtaaattctcatatctttttttatgaatgtaatgagcc	12735	50	26	no	4	1418		4	4149		4	2414		4	3515		4	1655.5		4	3732		4	182.5		4	0		4	0		4	125		4	0		4	0
atpF-intron_186	-	aatgtaagaccaaaatattcggaggactcttctgacaaaataaaaaatat	12828	50	28	no	4	813		4	2162.5		4	1335.5		4	2113		4	1174		4	2811		4	1609		4	1257.5		4	835		4	2049.5		4	1628.5		4	2868
atpF-intron_279	-	aaaaagctcttcttacttagaataggtcgtcgattcagcattagataaag	12921	50	34	no	4	2020		4	5736.5		4	3103.5		4	4467.5		4	2176		4	4938.5		4	4827.5		4	2487.5		4	2642		4	2878		4	1540		4	3491.5
atpF-intron_372	-	atcattttatcaatatgagtatcctatatcgataaaatatttattttgaa	13014	50	18	no	4	528.5		4	1293.5		4	933.5		4	1090.5		4	647		4	1515		4	179.5		4	103		4	0		4	0		3	0		3	0
atpF-intron_465	-	cgtctagacttcaaacagtttgttttaaccatgttaatagttccacatta	13107	50	32	no	4	1616		4	4265.5		4	2592.5		4	3438.5		4	1491		4	3466.5		4	12261		4	6700		4	7410		4	6332.5		4	6790.5		4	11538.5
atpF-intron_558	-	aatgctatggttcttacatataatttctgaatttattcagaagtaattcg	13200	50	26	no	4	902		4	2613		4	1502.5		4	2069.5		4	813		4	2064.5		4	3286		4	1815.5		4	2412		4	2265		4	1566		4	3127.5
atpF-intron_645	-	aagggtacagctgggtggtccagcctattcttgaaataaacaactcgcac	13287	50	48	no	4	565		4	1720.5		4	829		4	1365		4	983.5		4	2548		4	3579.5		4	3032.5		4	2127		4	3722		4	1917		4	4155
atpF-ex1-in	-	ataaacaactcgcacacactccctttccaa	13312	30	43	no	4	1336.5		4	3702.5		4	1066		4	2637		4	2110		4	5648		4	8083.5		4	6549.5		4	8803.5		4	11649.5		4	5336		4	6134.5
rpoB-atpA_2280	-	atcacttaacactccctttccaaaaaaaatcaatacaccaagcactacac	13329	50	36	yes	4	6602.5	15555	4	25755	28685.7	4	9551	17624.8	4	13163	21443.9	3	4992	9949.49	3	11681	13178	4	57822.5	32275.2	4	29984.5	16201.8	4	46206.5	29028.7	4	24803.5	14360.5	4	29933.5	21151.1	4	24593	15796.7
rpoB-atpA_2310	-	caatacaccaagcactacacttagatttattagatttgttgctaaaatat	13359	50	28	yes	4	3300.5	7775.74	4	11492.5	12800.3	4	5997	11066.5	4	7879	12835.7	4	3019.5	6018.12	4	6903.5	7788.24	4	13494	7532.04	4	8695.5	4698.51	4	18584	11675.2	4	10142	5871.93	3	11430	8076.46	3	9353	6007.66
rpoB-atpA_2340	-	tagatttgttgctaaaatatcggtattaaacccgaaactcccggcagatg	13389	50	40	yes	4	2937.5	6920.54	4	10423	11609.1	4	5984.5	11043.4	4	8925.5	14540.6	4	3046	6070.94	4	7004.5	7902.19	4	12927.5	7215.84	4	12851.5	6944.15	4	7649.5	4805.71	4	11131	6444.53	3	11579	8181.74	3	9077	5830.37
rpoB-atpA_2370	-	cccgaaactcccggcagatggccagtggcccaaagaaacgaaagaatcgg	13419	50	58	yes	4	436.5	1028.36	4	1901.5	2117.88	4	1248	2302.98	4	2074	3378.76	4	873.5	1740.96	4	2370.5	2674.3	4	5473	3054.9	4	4660	2517.97	3	9651	6063.13	3	7768	4497.45	4	4333	3061.7	4	2747	1764.46
rpoB-atpA_2400	-	caaagaaacgaaagaatcggttacgtttttcatatgatctcctcttatag	13449	50	34	yes	4	3678.5	8666.28	4	10511.5	11707.6	4	6436.5	11877.5	4	8028	13078.5	4	3488	6951.89	4	7092	8000.9	4	40695	22715	4	22903	12375.4	3	29841	18747.3	3	17485	10123.3	3	26854	18975.1	3	19155	12303.7
rpoB-atpA_2430	-	catatgatctcctcttatagatagactaaaaaatcgaacagagttctttt	13479	50	30	no	4	3990		4	12675.5		4	8357		4	10552		4	2854.5		4	6443.5		4	1990.5		4	1593		4	1698		4	1947		4	787		4	1077.5
rpoB-atpA_2460	-	aaatcgaacagagttctttttgtagcacttcgcccctctttttatttatt	13509	50	34	no	4	2874		4	9712		4	4449.5		4	6861		4	3297		4	7050.5		4	4948.5		4	3384		4	2120.5		4	5097.5		4	2913.5		4	4555
rpoB-atpA_2490	-	cgcccctctttttatttattcttttattttttctgaaattgagtcaaaaa	13539	50	26	no	4	5029		4	15048		4	9582		4	10829.5		4	4652		4	8890.5		4	2405		4	2365.5		4	1616.5		4	3205		4	1908.5		4	6385.5
rpoB-atpA_2520	-	ttctgaaattgagtcaaaaaataaaaaatattcgagttagttataaatta	13569	50	18	no	4	576.5		4	1513		4	1122.5		4	1362.5		4	1402		4	3374.5		4	0		4	0		4	0		4	0		4	0		4	0
rpoB-atpA_2550	-	ttcgagttagttataaattatgaactaatgaactagcccttttattggtt	13599	50	28	no	4	1728		4	5605		4	3271		4	4760		4	2197		4	4730.5		4	290.5		4	219.5		4	0		4	303		4	0		4	0
rpoB-atpA_2580	-	aactagcccttttattggttattggaacactaacacttactaaaaagagt	13629	50	32	no	4	3584		4	12101		4	6589.5		4	9488.5		4	3625.5		4	8380		4	1002.5		4	581.5		4	246		4	785.5		4	413		4	1014
rpoB-atpA_2610	-	taacacttactaaaaagagtttcccttggtctatgaacgggaaggatgaa	13659	50	38	no	4	1621.5		4	4947		4	3699		4	5087.5		4	630		4	1734		4	1299		4	564.5		4	418		4	1324.5		4	0		4	0
rpoB-atpA_2640	-	ctatgaacgggaaggatgaaagcgagtcagtatgctaattcctcatccgc	13689	50	48	no	4	1344.5		4	4203.5		4	1928.5		4	3158.5		4	2388		4	5917		4	1900		4	1196.5		3	533		3	1473		4	402		4	1381.5
rpoB-atpA_2670	-	tatgctaattcctcatccgcaaatcagcccttcccgtaggttcttttctc	13719	50	46	no	4	14947.5		4	30329		4	18024.5		4	18811.5		4	20658		4	36829.5		4	14153.5		4	13221		4	6532		4	14976.5		4	5721.5		4	11671.5
rpoB-atpA_2700	-	ttcccgtaggttcttttctcaaagaataaagaattggaggagggaaatct	13749	50	38	no	4	327		4	852		4	688.5		4	999.5		4	297		4	834.5		4	416.5		4	588.5		4	228.5		4	964.5		4	0		4	0
rpoB-atpA_2730	-	gaattggaggagggaaatcttgatagaatttgaaaaagcaaacgacaagt	13779	50	36	no	4	480		4	1323		4	802.5		4	1172.5		4	907		4	2369.5		4	468.5		4	668		4	142.5		4	637		4	172		4	468.5
rpoB-atpA_2760	-	tgaaaaagcaaacgacaagtcgaaggcaataaaatatgaaaaatgtattt	13809	50	28	no	4	490.5		4	1543.5		4	855.5		4	1379		4	1018.5		4	2746		4	677.5		4	974		4	270.5		4	970.5		4	300.5		4	828.5
rpoB-atpA_2790	-	aaaatatgaaaaatgtatttatttttcatatttctaagctaagattaaac	13839	50	16	no	4	0		4	310.5		4	204		4	366		4	373.5		4	1190.5		4	0		4	0		4	0		4	0		4	0		4	0
rpoB-atpA_2820	-	tttctaagctaagattaaacaaaaggattcgcaaataaaagtgctaatgc	13869	50	30	yes	4	2258.5	5320.86	4	6759	7528.13	4	3805	7021.51	4	5630.5	9172.67	4	2891.5	5763.01	4	6675.5	7531.02	4	2428	1355.25	4	3090	1669.64	4	2541	1596.35	4	3931	2275.94	4	5092	3598.02	4	9019	5793.12
rpoB-atpA_2850	-	gcaaataaaagtgctaatgctacaaccagtccataaattgttaaagcttc	13899	50	34	yes	4	3953.5	9314.16	4	11815	13159.5	4	6375.5	11765	4	8484	13821.3	4	3881.5	7736.16	4	8129.5	9171.37	4	39960.5	22305	4	40584	21929.1	4	34545.5	21702.8	4	38049.5	22029.6	4	33498.5	23670.1	4	46278.5	29725.8
rpoB-atpA_2880	-	ccataaattgttaaagcttccataaaagctagactaagcaatagcgtacc	13929	50	36	yes	4	1288.5	3035.61	4	3987.5	4441.25	4	3269	6032.41	4	4463.5	7271.51	4	1729	3446.05	4	3771.5	4254.85	4	22105.5	12338.8	4	26653	14401.6	4	26483	16637.6	4	22996.5	13314.3	3	40178	28389.8	3	25998	16699.1
rpoB-atpA_2910	-	agactaagcaatagcgtacctcgtatttttccctctgcctcaggctgtct	13959	50	48	yes	4	6075.5	14313.4	4	17433	19416.8	4	8562	15799.8	4	10947	17833.8	4	5819	11597.8	4	13656	15406.1	0	0		0	0		3	53356	33520.3	3	30470	17641.2	4	48074.5	33969.5	4	34825.5	22369.3
rpoB-atpA_2940	-	ccctctgcctcaggctgtctcgcgataccctctacagcttgacccgcagc	13989	50	64	yes	4	8562	20171.5	4	21071	23468.7	4	9535.5	17596.2	4	13332	21719.2	4	6875.5	13703.5	4	19789	22325.1	4	60374	33699.4	4	41224.5	22275.2	4	46841	29427.3	4	32450.5	18787.9	4	39319.5	27783.2	4	42336	27193.4
rpoB-atpA_2970	-	tctacagcttgacccgcagcagtcccttgaccaactccgggtccaataga	14019	50	56	yes	4	2002.5	4717.75	4	4998.5	5567.29	4	2300	4244.28	4	3252	5297.85	4	2329	4641.9	4	7400	8348.37	4	52735.5	29435.8	4	47111.5	25456.1	4	38879	24425.3	4	45374	26270.2	4	32887	23238	4	38733.5	24879.5
rpoB-atpA_3000	-	ccaactccgggtccaatagaagcaagccctacggccaatccagcagcaat	14049	50	56	yes	4	1238	2916.64	4	3608	4018.56	4	2182	4026.53	4	3184.5	5187.88	3	1624	3236.77	3	4033	4549.86	4	59617	33276.8	4	52899	28583.3	4	42105	26452	4	45992	26628	3	49363	34880	3	41553	26690.5
rpoB-atpA_3030	-	acggccaatccagcagcaataacggaagcggcagaaatcagtggattcat	14079	50	50	yes	4	435	1024.83	4	1336	1488.03	4	795.5	1467.97	4	1220	1987.51	4	1141	2274.11	4	2516	2838.45	4	9054.5	5054.02	4	12977.5	7012.23	4	11244	7063.91	4	15713	9097.37	4	14373	10156	4	15332.5	9848.43
rpoB-atpA_3060	-	gcagaaatcagtggattcatgataagttcctcgtaccaaaaaaaagaaat	14109	50	34	no	4	3462		4	7513		4	4773		4	5603.5		4	3214		4	6607.5		4	30995		4	41587		4	31670		4	33106.5		4	26510		4	38710.5
rpoB-atpA_3090	-	tcgtaccaaaaaaaagaaatggttaatgatacaatcaaccaatgagttat	14139	50	28	no	4	407.5		4	832.5		4	1455.5		4	1785.5		4	1856		4	3805		4	241		4	190.5		4	0		4	315		4	155		4	709
rpoB-atpA_3120	-	acaatcaaccaatgagttatgacttaattattccctcgctaggactcatc	14169	50	38	no	3	2469		3	6456		4	3207.5		4	4811		4	2170		4	4749.5		4	854		4	774.5		4	273		4	843		4	235.5		4	424.5
rpoB-atpA_3150	-	ttccctcgctaggactcatccagtcgaagtaactaagaacttcggattga	14199	50	46	no	4	1513		4	4205		4	2657		4	3866		4	872.5		4	2063.5		4	1789.5		4	1448		4	533		4	1833.5		4	406.5		4	476
rpoB-atpA_3180	-	aactaagaacttcggattgaagtaataagattattgaatcatcagaacta	14229	50	28	no	4	280.5		4	808		4	540		4	904		4	637		4	1355.5		4	0		4	0		4	0		4	0		4	0		4	0
rpoB-atpA_3210	-	ttattgaatcatcagaactacttcgatatatcttttttactttttagcca	14259	50	26	no	4	1701		4	4835		4	2475.5		4	3815.5		4	1478.5		4	3124.5		4	629.5		4	304.5		3	119		3	440		4	0		4	0
rpoB-atpA_3240	-	tcttttttactttttagccacagagtctttgtgaacccatacgactttcg	14289	50	38	no	4	2180.5		4	6551		4	4314		4	5900		4	2048.5		4	4169.5		4	1514		4	1395.5		4	353.5		4	1219.5		4	464.5		4	577
rpoB-atpA_3270	-	gtgaacccatacgactttcgttcttccatttcttggttcgaactgttagt	14319	50	42	no	4	2666		4	7635.5		4	5411.5		4	7608		4	2959.5		4	6834.5		4	2606		4	2227		4	1150		4	2538.5		4	671		4	1193
rpoB-atpA_3960	-	ataatgagatggactaagcaatctaaagtgaatattcattgagacgaagt	15009	50	32	no	4	0		4	0		4	154		4	434.5		4	230		4	642.5		4	266		4	251.5		4	0		4	261		4	0		4	0
rpoB-atpA_3990	-	aatattcattgagacgaagtatgatattaagtgaaggaaaggggaatttt	15039	50	30	no	4	345.5		4	763		4	132		4	175.5		4	349		4	855		4	0		4	0		4	0		4	0		4	0		4	0
rpoB-atpA_4020	-	gtgaaggaaaggggaattttaggaaaaagatcttttttttttagatcttt	15069	50	28	no	4	182		4	391.5		4	0		4	0		4	159		4	491		4	0		4	0		4	0		4	0		4	0		4	0
rpoB-atpA_4050	-	tcttttttttttagatctttttccccttactctttaatatcatcgtaatt	15099	50	24	no	4	1676		4	4705		4	1903		4	2849		4	1490		4	3103		4	2041.5		4	2127.5		4	1199		4	2357.5		4	298.5		4	485.5
rpoB-atpA_4080	-	tctttaatatcatcgtaatttttttgctatcactctagatcgtatataaa	15129	50	24	no	4	2510		4	6888		4	3400		4	4586.5		4	1829		4	3708.5		4	484.5		4	498.5		4	0		4	365		4	0		4	0
rpoB-atpA_4110	-	cactctagatcgtatataaaatagttgtatatttagattcccctattcta	15159	50	28	no	4	1769		4	5894.5		4	2946.5		4	4258.5		4	1551.5		4	3154		4	566		4	427		4	164		4	570		4	0		4	219.5
rpoB-atpA_4140	-	atttagattcccctattctattccctaagttaagtaattctcttgagcca	15189	50	34	no	4	3193		4	9906.5		4	3791		4	5366.5		4	2207.5		4	4665		4	2838		4	2057.5		4	1259		4	2901.5		4	833.5		4	1741
rpoB-atpA_4170	-	taagtaattctcttgagccacccaccatatttatacattgctttgggcta	15219	50	38	no	4	2071.5		4	6315		4	2656		4	4380.5		4	2247		4	5572		4	2924.5		4	3419.5		4	1341.5		4	4220.5		4	1410		4	3113
rpoB-atpA_4200	-	ttatacattgctttgggctaagctaaataagactatttcaatgatggccc	15249	50	36	no	4	601.5		4	1548		4	867.5		4	1221		4	783.5		4	1636		4	1661.5		4	3673.5		4	1107.5		4	3457		4	3245		4	6413.5
rpoB-atpA_4230	-	gactatttcaatgatggccctccatggattcacctatataagccgcggct	15279	50	48	yes	4	2005	4723.64	4	4469.5	4978.1	3	2367	4367.92	3	3171	5165.89	4	2263	4510.35	4	5330	6013.09	4	25748.5	14372.2	4	34510	18647.1	4	20009	12570.4	4	26329	15243.7	4	10530.5	7440.87	4	16600	10662.6
rpoB-atpA_4260	-	cacctatataagccgcggctaaagttgcaaaaataagagcttgaatacca	15309	50	40	yes	4	328	772.744	4	928.5	1034.16	4	709	1308.35	4	997	1624.22	4	754	1502.79	4	1660.5	1873.31	4	4943.5	2759.35	4	11489	6207.94	4	3938.5	2474.32	4	9330	5401.8	4	5181.5	3661.26	4	10503	6746.33
rpoB-atpA_4290	-	aaataagagcttgaataccacttgtaaataatccaaggagcatgacaggt	15339	50	36	yes	4	744.5	1753.99	4	1658.5	1847.23	4	1013.5	1870.25	4	1278.5	2082.81	4	684	1363.27	4	1556.5	1755.98	4	8684.5	4847.49	4	10141	5479.57	4	16234.5	10199.1	4	10314	5971.51	3	6946	4908.05	3	8110	5209.25
rpoB-atpA_4320	-	atccaaggagcatgacaggtataggaactactaaaggtactaaagaaaca	15369	50	38	yes	4	322	758.609	4	874	973.455	4	514	948.504	4	810	1319.57	4	829.5	1653.27	4	1818	2050.99	4	9275.5	5177.37	4	13203.5	7134.35	4	8664.5	5443.37	4	12045	6973.71	4	7298.5	5157.13	4	12727	8174.86
rpoB-atpA_4350	-	ctaaaggtactaaagaaacaagaacaacaactactaattcatcagctaag	15399	50	32	yes	4	1943.5	4578.75	4	4323	4814.93	4	2666	4919.67	4	3240	5278.3	4	1669	3326.46	4	3453.5	3896.1	4	7801.5	4354.62	4	11512.5	6220.64	4	6897.5	4333.27	4	10271	5946.61	4	5862	4142.1	4	13256.5	8514.97
rpoB-atpA_4380	-	ctactaattcatcagctaagatattcccgaaaagtcgaaaactaagtgat	15429	50	34	yes	4	759	1788.15	4	2216.5	2468.72	4	1611	2972.84	4	2270.5	3698.88	4	953.5	1900.41	4	2073	2338.67	4	10796.5	6026.36	4	23550	12725	4	7233.5	4544.36	4	19565.5	11327.9	3	7119	5030.3	3	15547	9986.21
rpoB-atpA_4410	-	aaagtcgaaaactaagtgataaaggttttgtgaaatcttctaagatgtta	15459	50	28	yes	4	404.5	952.973	4	1132	1260.81	4	607	1120.12	4	968	1576.97	4	722	1439.01	4	1653.5	1865.41	4	1241	692.698	4	1642	887.235	4	1700	1068	4	1868.5	1081.81	4	2079	1469.02	4	3140	2016.9
rpoB-atpA_4440	-	tgaaatcttctaagatgttaatgggtaaaaggattggggttggttgaata	15489	50	34	yes	4	353	831.643	4	565.5	629.85	4	490	904.216	4	506.5	825.141	4	405	807.2	4	1012.5	1142.26	4	708	395.189	4	753.5	407.145	4	1156.5	726.557	4	1439	833.139	4	446	315.144	4	573.5	368.373
rpoB-atpA_4470	-	ggattggggttggttgaatatattttccgaaataacctaatccttttttt	15519	50	32	yes	4	2101.5	4950.98	4	4930	5491	4	2530.5	4669.63	4	3038.5	4950.03	4	1773.5	3534.74	4	3389.5	3823.89	4	15001.5	8373.5	4	19369	10465.8	4	11198.5	7035.32	4	14980.5	8673.28	4	12897	9113.04	4	20743	13323.7
rpoB-atpA_4500	-	aataacctaatcctttttttgtaagacccgcatagaaatatgccactgat	15549	50	34	yes	4	1749.5	4121.7	4	4697.5	5232.04	4	2415	4456.49	4	2997	4882.43	4	1206.5	2404.66	4	2957	3335.97	4	28354.5	15826.8	4	49103	26532.2	4	19665	12354.3	4	34604	20034.7	4	17889.5	12640.7	4	28097	18047.4
rpoB-atpA_4530	-	catagaaatatgccactgatgtgagtaaagccaaagcaacagtagtattt	15579	50	36	yes	4	271	638.456	4	779.5	868.202	4	658	1214.23	4	937	1526.47	4	656.5	1308.46	4	1420.5	1602.55	4	13817.5	7712.61	4	11031.5	5960.74	4	16668	10471.5	4	11141.5	6450.61	4	12049.5	8514.2	4	12582.5	8082.04
rpoB-atpA_4560	-	ccaaagcaacagtagtatttatatcattcgtgggtgcggctaactcccca	15609	50	46	yes	4	1318.5	3106.29	4	3109.5	3463.34	4	1642.5	3030.97	4	2284	3720.87	4	1429.5	2849.12	4	3721.5	4198.44	4	21325	11903.1	4	22062.5	11921.2	4	16404.5	10305.9	4	23780.5	13768.2	4	12417	8773.87	4	19481.5	12513.4
rpoB-atpA_4590	-	tgggtgcggctaactccccatgaggtaattgtatgattttccaaggtaaa	15639	50	44	yes	4	792	1865.89	4	2948.5	3284.02	4	1849	3412.03	4	2274	3704.58	4	1221	2433.56	4	2604	2937.73	4	27173	15167.3	4	33101.5	17886	4	19479	12237.5	4	34088	19736	4	14129.5	9983.93	4	26148	16795.5
rpoB-atpA_4620	-	gtatgattttccaaggtaaaagagctcctgaccaattagaaacaaaaata	15669	50	32	yes	4	796	1875.32	4	2098.5	2337.29	4	1203	2219.94	4	1640	2671.73	4	1066	2124.63	4	2211.5	2494.92	4	12155	6784.64	4	18388.5	9936	4	6319.5	3970.15	4	15831	9165.69	4	6647	4696.78	4	11313	7266.61
rpoB-atpA_4650	-	accaattagaaacaaaaataaataaaaacatagtgccaataaaaggaacc	15699	50	26	yes	4	259.5	611.363	4	596.5	664.377	4	337.5	622.802	4	464	755.905	4	670.5	1336.36	4	1552.5	1751.47	4	462.5	258.157	4	646.5	349.328	4	403	253.18	4	777.5	450.15	4	1728	1221.01	4	3479	2234.65
rpoB-atpA_4680	-	tagtgccaataaaaggaacccagggcccatattcttcgccaatttgagtt	15729	50	44	yes	4	1131	2664.55	4	3279.5	3652.68	4	1410.5	2602.85	4	2092	3408.09	4	1282	2555.14	4	2771	3126.13	4	47549	26540.8	4	42304	22858.5	4	28391	17836.3	4	36914.5	21372.4	4	22044	15576.3	4	38567.5	24772.8
rpoB-atpA_4710	-	attcttcgccaatttgagttttactcacatctcgaataaattcaagaaca	15759	50	32	yes	4	2010.5	4736.59	4	4329.5	4822.17	4	2550.5	4706.54	4	3083	5022.53	4	1296.5	2584.04	4	2658	2998.65	4	17599	9823.36	4	26013	14055.8	4	14809	9303.58	4	18864	10921.7	4	17413	12304.1	4	17234	11069.8
rpoB-atpA_4740	-	ctcgaataaattcaagaacatattcgaagaaattctgacccccggtcgga	15789	50	42	yes	4	298.5	703.244	4	884	984.593	4	349.5	644.946	4	526.5	857.724	4	683	1361.28	4	2202	2484.21	4	9674	5399.81	4	13617.5	7358.05	4	4723	2967.17	4	6718.5	3889.82	4	3619	2557.19	4	7558.5	4855.01
rpoB-atpA_4770	-	aattctgacccccggtcggaatggtttgtgggttccgaacagctatagtg	15819	50	52	yes	4	303	713.846	4	1054	1173.94	4	599.5	1106.28	4	912.5	1486.56	4	720.5	1436.02	4	1323.5	1493.12	4	11216	6260.52	4	13841	7478.82	4	7959.5	5000.46	4	10487.5	6071.96	4	7941.5	5611.48	4	10196.5	6549.46
rpoB-atpA_4800	-	ggttccgaacagctatagtggctgaacctaataagatagcaattacaacc	15849	50	42	yes	4	393	925.88	4	1149	1279.75	4	672.5	1240.99	4	913	1487.37	4	774.5	1543.65	4	1574.5	1776.29	4	17928.5	10007.3	4	23178	12523.9	4	14951.5	9393.1	4	19549.5	11318.6	4	16949	11976.2	4	20024.5	12862.2
rpoB-atpA_4830	-	ataagatagcaattacaacccaagaagtaataagtacttggccatgtact	15879	50	34	yes	4	888.5	2093.24	4	2622	2920.36	4	1460.5	2695.12	4	2075.5	3381.21	4	886.5	1766.87	4	1858.5	2096.68	4	6081	3394.28	4	6621	3577.58	4	6966	4376.31	4	6914	4003.01	4	5600	3956.97	4	6956.5	4468.33
rpoB-atpA_4860	-	taagtacttggccatgtacttggaaaccccctatttgccaatagaaatgt	15909	50	40	yes	4	1074	2530.27	4	3307.5	3683.87	4	1435.5	2648.98	4	1953	3181.64	4	1560	3109.21	4	3780	4264.44	4	34577.5	19300.4	4	31373.5	16952.3	4	23602.5	14828	4	24347.5	14096.5	4	21159.5	14951.3	4	26328	16911.1
rpoB-atpA_4890	-	ctatttgccaatagaaatgttggcctacttccacaccggatatatcgtat	15939	50	40	yes	4	802.5	1890.63	4	2318.5	2582.33	4	1006	1856.41	4	1586	2583.76	4	1346.5	2683.69	4	3818.5	4307.87	4	21302	11890.3	4	20023.5	10819.5	4	14629	9190.5	4	19262	11152.1	4	20006	14136.3	4	16782	10779.5
rpoB-atpA_4920	-	ccacaccggatatatcgtataacccctttagagtattgatggaacatgat	15969	50	40	yes	4	1480.5	3487.95	4	4718	5254.87	4	2780	5130.04	4	3494.5	5692.91	4	1508	3005.57	4	2810	3170.13	4	31680.5	17683.3	4	24692.5	13342.3	4	30417	19109.1	4	23652	13693.8	4	18020	12733	4	15978	10263.1
rpoB-atpA_4950	-	gagtattgatggaacatgatagaacattcatattgccttgccctctgaaa	15999	50	38	yes	4	1046	2464.3	4	3362	3744.57	4	1756.5	3241.34	4	2426.5	3953.02	4	1636.5	3261.69	4	3473.5	3918.66	4	44399.5	24782.8	4	34495.5	18639.2	4	34229.5	21504.3	4	24908.5	14421.3	4	31122.5	21991.2	4	26936	17301.6
rpoB-atpA_4980	-	tattgccttgccctctgaaaaaattgaactttaaacaaaattttttgatt	16029	50	26	no	4	2847.5		4	7615		4	4082		4	5178		4	3223		4	6740		4	14406		4	18192.5		4	12629.5		4	13750.5		4	10983.5		4	14992.5
rpoB-atpA_5010	-	ttaaacaaaattttttgattcaaccatctctttgtctacttgaatcggat	16059	50	28	no	4	1494		4	4032.5		4	2006		4	2702		4	1312		4	2799.5		4	10274.5		4	14011		4	7928.5		4	9621		4	5431.5		4	7044
rpoB-atpA_5040	-	tttgtctacttgaatcggatattttgaataccaactaagatttagaatac	16089	50	28	no	4	1345		4	4269		4	2362		4	3296		4	1313		4	2874.5		4	2911		4	4818		4	2558.5		4	3698.5		4	2082		4	2765
rpoB-atpA_5070	-	ccaactaagatttagaatactaataaatcacataatatccccagctattt	16119	50	28	no	4	1745.5		4	5592		4	3127.5		4	4177.5		4	1432		4	3067		4	2470.5		4	1906		4	1358		4	2397.5		4	1194.5		4	1495
rpoB-atpA_5100	-	cataatatccccagctatttttatctcttttttgaaattcagaaatagta	16149	50	26	no	4	1655.5		4	4609.5		4	1849.5		4	2762		4	1265.5		4	2777		4	1497		4	1246.5		4	830		4	2077.5		3	525		3	664
rpoB-atpA_5130	-	tttgaaattcagaaatagtaagcgattccataagggatttctgaagtaag	16179	50	32	no	4	426.5		4	1230.5		4	724.5		4	988.5		4	629.5		4	1497.5		4	320		4	203		4	0		4	254.5		4	0		4	0
rpoB-atpA_5160	-	taagggatttctgaagtaagttatttatcttattatgttattattaatca	16209	50	20	no	4	332		4	938.5		4	1096.5		4	1463		4	813		4	1779		4	351		4	0		4	0		4	135.5		4	0		4	0
rpoB-atpA_5190	-	tattatgttattattaatcaaggatttcttatatagctagaacgaccctc	16239	50	28	yes	4	0	0	4	191.5	213.291	4	265	489.015	4	414	674.449	4	302	601.912	4	771	869.81	4	4522.5	2524.36	4	5454.5	2947.27	4	2872.5	1804.61	4	3783	2190.25	4	3492.5	2467.81	4	3628	2330.35
rpoB-atpA_5220	-	atatagctagaacgaccctcacaaattgcgaatactaatttgttaagaat	16269	50	32	yes	4	0	0	4	267.5	297.94	4	349.5	644.946	4	414	674.449	4	323	643.767	4	801.5	904.219	4	11120	6206.93	4	14023.5	7577.43	4	8011	5032.82	4	10561	6114.51	4	5346	3777.49	4	6538.5	4199.84
rpoB-atpA_5250	-	aatactaatttgttaagaattaatcggattgaggatatggcgtcatcatt	16299	50	30	yes	4	0	0	4	0	0	4	0	0	4	0	0	4	235.5	469.372	4	590	665.614	4	310	173.035	4	336.5	181.824	4	136	85.4404	4	323	187.008	4	162.5	114.823	4	161	103.414
rpoB-atpA_5280	-	gaggatatggcgtcatcattcgctggaattgaaatatctgcgagatcggg	16329	50	48	yes	4	0	0	4	0	0	4	0	0	4	0	0	4	157	312.915	4	531.5	599.616	4	1895	1057.75	4	2566	1386.51	4	1242.5	780.586	4	1870	1082.68	4	932	658.553	4	1075.5	690.819
rpoB-atpA_5310	-	gaaatatctgcgagatcggggtcacaatttgtatcggttaaacaaattgt	16359	50	38	yes	4	0	0	4	163.5	182.105	4	123.5	227.899	4	213.5	347.814	4	233	464.389	4	615	693.818	4	3620	2020.6	4	3782.5	2043.83	4	3000	1884.71	4	3371	1951.71	4	2253.5	1592.33	4	3049	1958.45
rpoB-atpA_5340	-	gtatcggttaaacaaattgttggaattcctaaagtaatacactctcgcag	16389	50	36	yes	4	0	0	4	114.5	127.529	4	142.5	262.961	4	225.5	367.363	4	249.5	497.275	4	585	659.973	4	1800	1004.72	4	2049	1107.15	4	1369	860.058	4	1652	956.46	4	1571	1110.07	4	2038.5	1309.38
rpoB-atpA_5370	-	aaagtaatacactctcgcagggccgtatattcttcgtgctgatcaacgat	16419	50	44	yes	4	174	409.931	4	357.5	398.181	4	203	374.604	4	266	433.342	4	306.5	610.881	4	859.5	969.652	4	7964.5	4445.6	4	7507.5	4056.59	4	4168	2618.5	4	4742	2745.48	4	3075.5	2173.15	4	4532.5	2911.33
rpoB-atpA_5400	-	tcttcgtgctgatcaacgatgattacaatatcgggtacccctgtcatata	16449	50	42	yes	4	175.5	413.465	4	435	484.5	4	331	610.807	4	493	803.149	4	348	693.594	4	930.5	1049.75	4	7485.5	4178.24	4	7712	4167.09	4	4740	2977.85	4	6069.5	3514.07	4	4078.5	2881.87	4	6234	4004.25
rpoB-atpA_5430	-	tcgggtacccctgtcatatatttaatcccgcccagatatgtttgcaagcg	16479	50	48	yes	4	289	680.863	4	648.5	722.295	4	524.5	967.88	4	744	1212.05	4	1216	2423.59	4	4263.5	4809.9	4	10626.5	5931.47	4	12128.5	6553.49	4	6049.5	3800.53	4	8985	5202.06	4	5262	3718.14	4	9338.5	5998.34
rpoB-atpA_5460	-	cccagatatgtttgcaagcgagataattgtcttttcaacatagcagcatc	16509	50	40	yes	4	0	0	4	126.5	140.895	4	187	345.078	4	340	553.896	4	283.5	565.04	4	685.5	773.353	4	3679.5	2053.81	4	5818	3143.69	4	3194.5	2006.91	4	4717.5	2731.3	4	2968	2097.19	4	4153.5	2667.89
rpoB-atpA_5490	-	cttttcaacatagcagcatctcttttcgggagacggttgagtctccctgt	16539	50	48	yes	4	242.5	571.312	4	555	618.155	4	268.5	495.473	4	336	547.379	4	403	803.214	4	1074	1211.64	4	4380.5	2445.1	4	4552.5	2459.89	4	6016.5	3779.79	4	7610.5	4406.26	4	1955	1381.41	4	2033.5	1306.17
rpoB-atpA_5520	-	agacggttgagtctccctgttttttgttccattctcaagtccctgaactt	16569	50	44	yes	4	294.5	693.821	4	742.5	826.991	4	287	529.612	4	506.5	825.141	4	941	1875.49	4	2228.5	2514.1	4	12283.5	6856.37	4	11688.5	6315.74	4	10128.5	6363.11	4	13832	8008.33	4	7481.5	5286.44	4	8545	5488.66
rpoB-atpA_5550	-	attctcaagtccctgaacttatgaagtcttgtttcggtagtggaccaatt	16599	50	40	yes	4	273.5	644.346	4	566	630.407	3	300	553.602	3	371	604.398	4	366.5	730.466	4	1024.5	1155.8	4	6246.5	3486.65	4	5892	3183.67	4	4374	2747.91	4	5399.5	3126.15	4	2954.5	2087.65	4	3480	2235.29
rpoB-atpA_5580	-	gtttcggtagtggaccaattcgttaacataccgccaagccattttttatt	16629	50	40	yes	4	367	864.626	4	806	897.717	4	301.5	556.37	4	291	474.069	4	533	1062.32	4	1297.5	1463.79	4	7698.5	4297.13	4	6744.5	3644.31	4	7145.5	4489.08	4	6002.5	3475.27	4	5295	3741.46	4	5132	3296.41
rpoB-atpA_5610	-	ccgccaagccattttttattaacataatgacaccgggcccttattgcagc	16659	50	46	yes	4	183.5	432.313	4	418	465.565	4	264	487.169	4	393	640.238	4	329.5	656.722	4	862	972.473	4	5558	3102.35	4	6458.5	3489.77	4	3598	2260.4	4	4294	2486.1	4	2380	1681.71	4	3772.5	2423.17
rpoB-atpA_5640	-	caccgggcccttattgcagcccactctactaaatcagctgctttattttt	16689	50	46	yes	4	1077	2537.33	4	2415	2689.81	4	105	193.761	4	136.5	222.373	3	926	1845.6	3	2351	2652.3	4	8693	4852.23	4	12042	6506.75	4	4686	2943.92	4	8354.5	4837.01	4	3673.5	2595.7	4	7107	4565
rpoB-atpA_5670	-	aaatcagctgctttatttttggtaccaacaattaagaattgttttcccct	16719	50	32	yes	4	0	0	4	197	219.417	4	135	249.121	4	208	338.854	4	219	436.486	4	623	702.843	4	4479	2500.08	4	5665.5	3061.28	4	2377	1493.32	4	4934	2856.64	4	2054.5	1451.71	4	4072	2615.54
rpoB-atpA_5700	-	attaagaattgttttcccctacttgctgcgtcaaaaactaaatcacaagc	16749	50	36	yes	4	468.5	1103.75	4	1090	1214.03	4	620	1144.11	4	1132	1844.15	4	1312.5	2615.93	4	3725.5	4202.96	4	10534.5	5880.12	4	9978.5	5391.76	4	7223.5	4538.08	4	8108.5	4694.59	4	6653.5	4701.37	4	7138.5	4585.23
rpoB-atpA_5730	-	tcaaaaactaaatcacaagcttctgataaaaaacgagcagttctagtaag	16779	50	32	yes	4	113	266.22	4	248	276.221	4	181	334.006	4	219	356.774	4	342.5	682.632	4	765	863.041	4	1702	950.018	4	1759	950.454	4	1645.5	1033.77	4	1370	793.19	4	1166	823.897	4	974.5	625.945
rpoB-atpA_5760	-	aaacgagcagttctagtaagatttataatatgaatacccttacgctttgc	16809	50	34	yes	4	150	353.389	4	335.5	373.677	4	215	396.748	4	292.5	476.513	4	358	713.525	4	890.5	1004.63	4	2937	1639.37	4	2752	1487.01	4	2294.5	1441.49	4	2378	1376.79	4	2929	2069.64	4	2860	1837.05
rpoB-atpA_5790	-	tgaatacccttacgctttgcagaaatataaggcgccattttaggattcca	16839	50	40	yes	4	165.5	389.906	4	352	392.055	4	252.5	465.948	4	378.5	616.616	4	255.5	509.234	4	703	793.096	4	5920	3304.41	4	5286	2856.23	4	5588.5	3510.91	4	4545.5	2631.71	4	2875	2031.48	4	3224.5	2071.17
rpoB-atpA_5820	-	ggcgccattttaggattccatttcctagtaccatgaccaaaatgaactcc	16869	50	44	yes	4	116.5	274.466	4	276	307.407	4	163.5	301.713	4	256	417.051	4	377	751.394	4	979	1104.47	4	12579.5	7021.59	4	11210	6057.19	4	8575.5	5387.46	4	8684	5027.79	4	7104	5019.7	4	7635	4904.14
rpoB-atpA_5850	-	ccatgaccaaaatgaactcctgcctccatcatctcttccaaatttatgtt	16899	50	40	yes	4	1983.5	4672.98	4	4545	5062.19	4	1574	2904.56	4	3149	5130.05	4	3195	6367.91	4	8851	9985.33	4	13206.5	7371.57	4	15109.5	8164.23	3	9027	5671.11	3	14091	8158.28	4	9099.5	6429.72	4	13516	8681.65
rpoB-atpA_5880	-	atctcttccaaatttatgttccaatatcttcttgtcatttctctccacac	16929	50	34	yes	4	439.5	1035.43	4	1035	1152.78	4	307.5	567.442	4	440.5	717.621	4	1014.5	2021.99	4	2294	2588	4	4637.5	2588.55	4	4982	2691.96	4	4009	2518.61	4	5309	3073.76	3	4487	3170.52	3	4162	2673.35
rpoB-atpA_5910	-	cttgtcatttctctccacaccccccccttttttttttattctttttcaaa	16959	50	36	no	4	6998.5		4	15456		4	5717		4	8527		4	9915		4	17344.5		4	15120		4	18862		4	24541		4	53952.5		4	43127.5		4	38626
rpoB-atpA_5940	-	tttttttattctttttcaaaaaaaaaaaaagagacgaggaaccctgaact	16989	50	26	no	4	0		4	0		4	0		4	0		4	286.5		4	573.5		4	108		4	120.5		4	0		4	117		4	0		4	0
rpoB-atpA_5970	-	gagacgaggaaccctgaactgaaataaataattgttccgatggaaccttc	17019	50	42	no	4	121		4	0		4	0		4	141		4	319		4	830		4	376		4	416.5		4	0		4	318.5		4	0		4	0
rpoB-atpA_6000	-	attgttccgatggaaccttctcttctaccgtagattggacgtagatacac	17049	50	44	no	4	788.5		4	1503		4	655		4	868		4	593		4	1436		4	2280		4	2722		4	1528.5		4	2550.5		4	1094		4	1270.5
rpoB-atpA_6030	-	tagattggacgtagatacacgacccaaaccattattcttttctattcatt	17079	50	34	no	4	478		4	985		4	225		4	395		4	596		4	1227.5		4	2242		4	1808.5		4	1162.5		4	1688.5		4	960.5		4	1275.5
rpoB-atpA_6060	-	attattcttttctattcattattctttttattaccaaagcaaataaccat	17109	50	20	no	4	365		4	776.5		4	380.5		4	435.5		4	404		4	916		4	318		4	400		4	0		4	310.5		4	0		4	0
rpoB-atpA_6090	-	ttaccaaagcaaataaccataccaaatgcagatagcgaaagagatgaatc	17139	50	36	no	4	150.5		4	297.5		4	158		4	208.5		4	305.5		4	789		4	1226		4	1345.5		4	295		4	974		4	289		4	414
rpoB-atpA_6120	-	gatagcgaaagagatgaatccgttgttaggaatcattaaatcctataaac	17169	50	34	no	4	0		4	0		4	0		4	129.5		4	222		4	692.5		4	478		4	516		4	161.5		4	449		4	182		4	0
rpoB-atpA_6150	-	aatcattaaatcctataaacgattgttcgggtatatcgtggaaatttttt	17199	50	28	yes	4	1315.5	3099.22	4	2995.5	3336.37	4	578	1066.61	4	714	1163.18	4	721.5	1438.01	4	1335	1506.09	4	1132.5	632.136	4	1028	555.467	4	882.5	554.42	4	760	440.018	4	1021	721.44	4	888.5	570.705
rpoB-atpA_6180	-	gtatatcgtggaaattttttgaaagacaagaatcaaataattttttgtgg	17229	50	26	yes	4	0	0	4	0	0	4	0	0	4	0	0	4	210	418.548	4	551.5	622.179	4	0	0	4	0	0	4	0	0	4	0	0	4	0	0	4	0	0
rpoB-atpA_6210	-	aatcaaataattttttgtggtggaacaaaatatctctcatctccccctcg	17259	50	36	yes	4	645	1519.57	4	1384	1541.49	4	634.5	1170.87	4	1019	1660.06	4	891.5	1776.84	4	2192.5	2473.49	4	3489.5	1947.76	4	4149	2241.86	4	11424	7176.99	4	31670	18336	4	9262.5	6544.9	4	12551	8061.81
rpoB-atpA_6240	-	tatctctcatctccccctcgaatagattctttttttttgtttccaaagga	17289	50	36	yes	4	2398.5	5650.69	4	4955	5518.84	4	2580.5	4761.9	4	3043	4957.37	4	2074	4133.66	4	4984.5	5623.31	4	6514.5	3636.25	4	9066.5	4898.97	4	8545.5	5368.61	4	21771.5	12605.1	4	2875.5	2031.83	4	4835.5	3105.96
rpoB-atpA_6270	-	ttttttttgtttccaaaggaatgttgttatgttgttttgaagggtgcact	17319	50	32	yes	4	136.5	321.584	4	196.5	218.86	4	165	304.481	4	122.5	199.565	4	310.5	618.853	4	715.5	807.198	4	0	0	4	0	0	4	0	0	4	0	0	4	0	0	4	0	0
rpoB-atpA_6300	-	gttgttttgaagggtgcactaatcccttgaatccggtaccaacgggtatc	17349	50	48	yes	4	125.5	295.669	4	255.5	284.574	4	151	278.646	4	186	303.013	4	255.5	509.234	4	733.5	827.504	4	1244.5	694.652	4	1517	819.692	4	900.5	565.728	4	1475.5	854.272	3	519	366.726	3	566	363.555
rpoB-atpA_6330	-	atccggtaccaacgggtatcaccccccccaaaacaacgttctctttcagg	17379	50	54	yes	4	4304	10139.9	4	10657	11869.7	4	2003	3696.21	4	4992.5	8133.3	4	3269	6515.4	4	8868	10004.5	4	6712.5	3746.76	4	10226.5	5525.76	4	4969.5	3122.03	4	13733	7951.01	4	9907	7000.3	4	39292.5	25238.5
rpoB-atpA_6360	-	aaacaacgttctctttcaggcctttcaaccaatcgatacgaccccggaga	17409	50	48	yes	4	780	1837.62	4	1716	1911.27	4	473	872.845	4	908	1479.23	4	1135	2262.15	4	3605.5	4067.58	4	2308.5	1288.55	4	3316.5	1792.03	4	2166	1360.76	4	7099	4110.12	4	2385	1685.24	4	4485	2880.82
rpoB-atpA_6390	-	aatcgatacgaccccggagagccgcttttgctaaaactcgagcagtttct	17439	50	50	yes	4	246.5	580.736	4	432.5	481.715	4	174	321.089	4	245	399.131	4	350.5	698.577	4	887.5	1001.24	4	1454.5	811.869	4	1976.5	1067.98	4	682	428.458	4	1919.5	1111.34	4	318.5	225.053	4	680.5	437.101
rpoB-atpA_6420	-	ctaaaactcgagcagtttcttgaaaactcgcttcagatatgaaactttga	17469	50	36	yes	4	0	0	4	100.5	111.936	4	0	0	4	0	0	4	254	506.244	4	829.5	935.808	4	234	130.613	4	246	132.923	3	120	75.3886	3	239	138.374	4	0	0	4	0	0
rpoB-atpA_6450	-	cttcagatatgaaactttgagtattgagagatgctcttgttattcccaat	17499	50	34	yes	4	0	0	4	113	125.859	4	0	0	4	0	0	4	251.5	501.261	4	741.5	836.53	4	324	180.849	4	316	170.747	4	372.5	234.019	4	421.5	244.036	4	104.5	73.8399	4	0	0
rpoB-atpA_6480	-	atgctcttgttattcccaataagacgactcggtaacagatcgcttcttcc	17529	50	44	yes	4	332.5	783.346	4	693	771.858	4	138	254.657	4	111	180.831	4	647	1289.53	4	1744.5	1968.07	4	1906	1063.89	4	2293.5	1239.26	4	1522.5	956.493	4	1889.5	1093.97	4	805.5	569.168	4	1055.5	677.973
rpoB-atpA_6510	-	ggtaacagatcgcttcttccaaagcgcgccccattcgttctgctcgcaac	17559	50	56	yes	4	1337	3149.88	4	3722.5	4146.09	4	0	0	4	0	0	4	2839	5658.37	4	9810	11067.2	4	5645.5	3151.19	4	7977	4310.27	3	4515	2836.5	3	12832	7429.36	2	4772.5	3372.26	2	12087.5	7764.09
rpoB-atpA_6540	-	ccattcgttctgctcgcaacaatccaataagttctccgggtaaaaaaaca	17589	50	42	yes	4	416.5	981.244	4	754.5	840.357	4	367.5	678.162	4	467	760.792	4	810	1614.4	4	2268	2558.66	4	2115.5	1180.82	4	2576	1391.91	4	1154.5	725.301	4	2668	1544.69	4	1222	863.467	4	1866	1198.58
rpoB-atpA_6570	-	gttctccgggtaaaaaaacattagacattccatcttctgaaaccaacact	17619	50	38	yes	4	295.5	696.177	4	568.5	633.191	4	370.5	683.698	4	559.5	911.484	4	532.5	1061.32	4	1044.5	1178.36	4	1704	951.134	4	2233.5	1206.84	4	1024.5	643.63	4	1628	942.565	4	796.5	562.808	4	768.5	493.626
rpoB-atpA_6600	-	catcttctgaaaccaacacttttgatgttatttgacgtacaataatttct	17649	50	30	yes	4	309	727.982	4	609	678.3	4	299	551.756	4	403	656.529	4	388	773.318	4	870.5	982.062	4	1340	747.957	4	1614	872.105	4	1019.5	640.489	4	1162	672.764	4	592	418.308	4	511	328.228
rpoB-atpA_6630	-	tttgacgtacaataatttctagatgcctattatgaatctgcaccccctgg	17679	50	40	yes	4	864	2035.52	4	1941	2161.87	4	1000	1845.34	4	1615	2631	4	2926	5831.77	4	7011	7909.52	4	1635.5	912.899	4	2005.5	1083.65	4	1457	915.343	4	3946	2284.62	4	2110	1490.93	4	2988	1919.26
rpoB-atpA_6660	-	tatgaatctgcaccccctgggagcgataaacctgttggattttattaacc	17709	50	44	yes	4	384	904.676	4	790	879.896	4	380.5	702.151	4	629.5	1025.52	4	248	494.285	4	674.5	760.943	4	1250	697.721	4	1475	796.998	4	575	361.237	4	1668	965.724	4	449.5	317.617	4	586	376.402
rpoB-atpA_6690	-	cctgttggattttattaaccaaagagattcggctttgcgctatagttagc	17739	50	40	yes	4	0	0	4	105.5	117.505	4	0	0	4	0	0	4	262	522.189	4	715.5	807.198	4	563.5	314.533	4	513	277.193	4	372.5	234.019	4	412.5	238.826	4	274.5	193.962	4	128.5	82.5386
rpoB-atpA_6720	-	ggctttgcgctatagttagctcagcaccaatcaagaatccccaaggaatt	17769	50	46	yes	4	0	0	4	247	275.107	4	0	0	4	235	382.84	4	383	763.352	4	1103.5	1244.92	4	1651.5	921.83	4	2014.5	1088.51	4	947.5	595.256	4	2764.5	1600.57	4	1112.5	786.094	4	1762	1131.77
rpoB-atpA_6750	-	tcaagaatccccaaggaattccaagaattcttgttatacatttgttccaa	17799	50	34	yes	4	139	327.474	4	345	384.259	4	0	0	4	171	278.577	4	218.5	435.489	4	799.5	901.963	4	391.5	218.526	4	528	285.298	3	244	153.29	3	804	465.493	4	109	77.0196	4	300.5	193.018
rpoB-atpA_6780	-	ttgttatacatttgttccaaccctcaatcctcttttctagattcatggat	17829	50	34	yes	4	494.5	1165.01	4	1162	1294.23	4	239.5	441.959	4	259	421.938	4	846	1686.15	4	1966.5	2218.52	4	2889	1612.57	4	3377.5	1824.99	4	1852	1163.5	4	3786	2191.98	4	1268.5	896.324	4	2078.5	1335.07
rpoB-atpA_6810	-	tcttttctagattcatggatattgaatcaaccgaacgcacttctaacacc	17859	50	38	yes	4	111.5	262.686	4	277	308.521	4	0	0	4	160.5	261.471	4	328.5	654.729	4	910	1026.62	4	1484	828.335	4	1529	826.177	4	1015	637.662	4	1391.5	805.638	4	853	602.731	4	1016	652.601
rpoB-atpA_6840	-	ccgaacgcacttctaacacctgttctacttttggaagaccttgtgttata	17889	50	42	yes	4	213	501.813	4	527	586.969	4	345	636.642	4	455.5	742.057	4	504	1004.52	4	1178	1328.97	4	2682	1497.03	4	2960.5	1599.67	4	1390	873.251	4	2656	1537.75	4	1049.5	741.578	4	1320.5	848.189
rpoB-atpA_6870	-	ttggaagaccttgtgttatatcaccagatctcgatttttcatatataaat	17919	50	30	yes	4	0	0	4	212	236.124	4	0	0	4	133.5	217.485	4	275	548.099	4	720	812.274	4	1279.5	714.188	4	1215.5	656.781	4	864	542.798	4	1086.5	629.052	4	876.5	619.336	4	811.5	521.246
rpoB-atpA_6900	-	tcgatttttcatatataaatgtaactaatgtatctccttcgtaaagggtt	17949	50	28	yes	4	265	624.321	4	508	565.807	4	273.5	504.7	4	332	540.863	4	348.5	694.591	4	823	928.475	4	728.5	406.632	4	956.5	516.833	3	524	329.197	3	687	397.753	4	136.5	96.4511	4	362.5	232.842
rpoB-atpA_6930	-	tatctccttcgtaaagggtttccccataatggccatgaacagttgctccg	17979	50	48	yes	4	152.5	359.279	4	347	386.486	4	347.5	641.255	4	474.5	773.01	4	371	739.435	4	1006	1134.93	4	1330	742.376	4	1890.5	1021.51	4	1199	753.257	4	3421.5	1980.95	4	526	371.672	4	1071.5	688.25
rpoB-atpA_6960	-	ggccatgaacagttgctccgggggtggccaaataaggcttagctgatcgt	18009	50	56	yes	4	0	0	4	0	0	4	0	0	4	0	0	4	177.5	353.773	4	491	553.926	4	460.5	257.041	4	628	339.332	4	163.5	102.717	4	727	420.912	4	0	0	4	0	0
rpoB-atpA_6990	-	aataaggcttagctgatcgtatcactatcgaatcaacttgaacaagtata	18039	50	34	yes	4	0	0	4	165	183.776	4	0	0	4	0	0	4	207	412.569	4	570.5	643.615	4	387.5	216.294	4	473	255.58	4	234	147.008	4	382	221.167	4	198	139.907	4	209.5	134.567
rpoB-atpA_7020	-	aatcaacttgaacaagtataacttgacccgatttgaggggcggtccattt	18069	50	42	yes	4	261	614.897	4	407	453.314	4	0	0	4	0	0	4	381.5	760.362	4	912	1028.88	4	1558.5	869.919	4	1958	1057.98	4	499.5	313.805	4	1097	635.131	4	329	232.472	4	183	117.545
rpoB-atpA_7050	-	atttgaggggcggtccatttttggctatacatacattttcacaaataaac	18099	50	36	yes	4	364	857.558	4	283.5	315.76	4	130.5	240.817	4	220	358.403	4	405	807.2	4	842.5	950.474	4	1972.5	1101	4	2456	1327.07	4	681	427.83	4	1404.5	813.165	3	931	657.846	3	823	528.633
rpoB-atpA_7080	-	atacattttcacaaataaactgtccaagactaattattttagatgtctct	18129	50	26	yes	4	140	329.83	4	254	282.903	4	158	291.564	4	182.5	297.312	4	268	534.147	4	779	878.836	4	396.5	221.317	4	483.5	261.253	4	226.5	142.296	4	391	226.378	4	196	138.494	4	154	98.9179
rpoB-atpA_7110	-	taattattttagatgtctcttcacaataattgtgatggagaaaataccaa	18159	50	26	yes	4	0	0	4	0	0	4	0	0	4	0	0	4	149.5	297.966	4	505.5	570.284	4	249.5	139.265	4	303.5	163.993	4	159.5	100.204	4	242	140.111	4	116.5	82.3191	4	0	0
rpoB-atpA_7140	-	tgtgatggagaaaataccaattcaaattgaatggatttaaaataatgtta	18189	50	24	yes	4	0	0	4	0	0	4	0	0	4	0	0	4	183	364.735	4	488	550.541	4	0	0	4	0	0	4	0	0	4	0	0	4	0	0	4	0	0
rpoB-atpA_7170	-	atggatttaaaataatgttacgacacggatcgggattaaaaatttttcca	18219	50	30	yes	4	0	0	4	119	132.541	4	0	0	4	122	198.751	4	298.5	594.936	4	737.5	832.017	4	1465	817.73	4	1481.5	800.51	4	738	463.64	4	1129	653.658	4	898.5	634.881	4	871	559.464
rpoB-atpA_7200	-	cgggattaaaaatttttccattttcatccattaaataatatttaaattta	18249	50	18	yes	4	0	0	4	0	0	4	0	0	4	0	0	4	186	370.714	4	669	754.738	4	626.5	349.698	4	719.5	388.773	4	286.5	179.99	4	558.5	323.355	4	142	100.337	4	0	0
rpoB-atpA_7230	-	ttaaataatatttaaatttaatcacttgaaaagtctgttttaaattgtca	18279	50	16	yes	4	0	0	4	0	0	4	0	0	4	0	0	4	146	290.991	4	450.5	508.235	4	0	0	4	0	0	4	0	0	4	0	0	4	0	0	4	0	0
rpoB-atpA_7260	-	aagtctgttttaaattgtcaagttgcaaatagttagttactaagatctga	18309	50	28	yes	4	118.5	279.177	4	193.5	215.519	4	163.5	301.713	4	195	317.675	4	222.5	443.462	4	622.5	702.279	4	121	67.5394	4	0	0	4	0	0	4	173	100.162	4	0	0	4	0	0
rpoB-atpA_7290	-	agttagttactaagatctgattatgagttattaaatggtaagatgaataa	18339	50	24	yes	4	0	0	4	0	0	4	107.5	198.374	4	141	229.704	4	179	356.762	4	537	605.821	4	0	0	4	0	0	4	0	0	4	0	0	4	0	0	4	0	0
rpoB-atpA_7320	-	ttaaatggtaagatgaataaaaattctcaattggaagggatgttcctaaa	18369	50	28	yes	4	0	0	4	0	0	4	0	0	4	0	0	4	256	510.23	4	694	782.942	4	0	0	4	0	0	4	0	0	4	0	0	4	0	0	4	0	0
rpoB-atpA_7350	-	ttggaagggatgttcctaaagggcccaatgaattcctaattggaattagg	18399	50	42	yes	4	0	0	4	0	0	4	0	0	4	0	0	4	138.5	276.042	4	521.5	588.335	4	839	468.311	4	910.5	491.978	4	282	177.163	4	801.5	464.045	4	270.5	191.136	4	0	0
rpoB-atpA_7380	-	aattcctaattggaattaggggatcttttttaattgatttttttatcaca	18429	50	24	yes	4	0	0	4	0	0	4	0	0	4	0	0	4	168	334.839	4	494.5	557.874	4	0	0	4	0	0	4	0	0	4	0	0	4	0	0	4	0	0
rpoB-atpA_7410	-	taattgatttttttatcacactgtgatattttacatccttgaatggcccc	18459	50	32	yes	4	0	0	4	0	0	4	0	0	4	0	0	4	393.5	784.279	4	1250.5	1410.76	4	954.5	532.78	4	1035	559.25	4	884	555.362	4	978	566.234	4	496.5	350.828	4	770	494.589
rpoB-atpA_7440	-	ttacatccttgaatggccccattcgagaacaattggctgctgacaaaatt	18489	50	42	yes	4	0	0	4	150.5	167.626	4	0	0	4	171	278.577	4	239	476.348	4	850.5	959.499	4	1819.5	1015.6	4	2090	1129.31	4	872.5	548.138	4	1798.5	1041.28	4	604.5	427.141	4	850.5	546.297
rpoB-atpA_7470	-	aattggctgctgacaaaattatcaacgactgacattccttatttctattt	18519	50	32	yes	4	413	972.998	4	698.5	777.984	4	188.5	347.846	4	196	319.304	4	417	831.117	4	919.5	1037.34	4	1446.5	807.403	4	1581.5	854.544	4	888.5	558.19	4	1146	663.501	4	748	528.538	4	776	498.443
rpoB-atpA_7500	-	gacattccttatttctatttaacaacgtatgaatagttccttgaggttgg	18549	50	34	yes	4	0	0	4	202.5	225.543	4	167	308.172	4	202	329.079	4	228.5	455.42	4	607.5	685.356	4	900	502.359	4	1008	544.661	4	462	290.246	4	640.5	370.831	4	240.5	169.938	4	332	213.252
rpoB-atpA_7530	-	gaatagttccttgaggttggttaatagattgttgaatttttgccttggaa	18579	50	34	yes	4	119	280.355	4	147.5	164.284	4	126.5	233.435	4	170	276.948	4	321.5	640.777	4	743	838.222	4	230	128.381	4	208.5	112.66	4	187	117.481	4	253.5	146.769	3	121	85.4988	3	0	0
rpoB-atpA_7560	-	gttgaatttttgccttggaataggaataaatggaagaaaaggggttgata	18609	50	34	yes	4	0	0	4	0	0	4	0	0	4	0	0	4	288.5	575.005	4	792	893.502	4	0	0	4	0	0	4	0	0	4	0	0	4	0	0	4	0	0
rpoB-atpA_7590	-	tggaagaaaaggggttgatattggtacaatctgatccattatcagagagc	18639	50	40	yes	4	0	0	4	0	0	4	0	0	4	0	0	4	178.5	355.766	4	595	671.254	4	237	132.288	4	250.5	135.355	4	0	0	4	170.5	98.7146	4	0	0	4	0	0
rpoB-atpA_7620	-	ctgatccattatcagagagcaatcctgaccccgacggatcattccttttt	18669	50	46	yes	4	855.5	2015.5	4	1824.5	2032.12	4	170.5	314.63	4	237	386.098	4	637.5	1270.59	4	1945	2194.27	4	2879	1606.99	4	3281.5	1773.12	4	1469	922.882	4	3409.5	1974	4	1557	1100.18	4	2201	1413.76
rpoB-atpA_7650	-	ccgacggatcattcctttttccgatatacgaaataggggatttcactaag	18699	50	42	yes	4	128.5	302.737	4	199.5	222.202	4	125.5	231.59	4	226	368.178	4	223	444.458	4	603	680.28	4	1460.5	815.218	4	1592.5	860.488	4	842.5	529.291	4	1473.5	853.114	4	492	347.648	4	394	253.076
rpoB-atpA_7680	-	aaataggggatttcactaagttgattcttaggaaatgtcgaatcaaacca	18729	50	34	yes	4	0	0	4	0	0	4	0	0	4	0	0	4	160.5	319.89	4	553	623.872	4	345.5	192.85	4	294.5	159.129	4	202	126.904	4	266	154.006	4	194	137.081	4	114.5	73.5461
rpoB-atpA_7710	-	ggaaatgtcgaatcaaaccatttgtccttatttcaacaaaagaagcacgg	18759	50	38	yes	4	0	0	4	0	0	4	0	0	4	0	0	4	232	462.396	4	721	813.402	4	1489	831.126	4	1678	906.687	4	481.5	302.497	4	1356	785.085	4	562.5	397.463	4	708	454.765
rpoB-atpA_7740	-	tttcaacaaaagaagcacgggcttcttcgcaagaagaactttttttgtct	18789	50	38	yes	4	0	0	4	0	0	4	0	0	4	0	0	4	160	318.894	4	551	621.615	4	363	202.618	4	460.5	248.826	4	0	0	4	323.5	187.297	4	0	0	4	0	0
rpoB-atpA_7770	-	aagaagaactttttttgtcttggttccaatttaatactaaacaagtccga	18819	50	30	yes	4	0	0	4	128	142.565	4	133	245.43	4	188.5	307.086	4	237.5	473.358	4	601.5	678.587	4	999.5	557.898	4	1006.5	543.85	4	618	388.251	4	732	423.807	4	497	351.181	4	434	278.769
rpoB-atpA_7800	-	ttaatactaaacaagtccgaactaattgaatacttgtgtcagaaattcct	18849	50	30	yes	4	0	0	4	0	0	4	0	0	4	205	333.966	4	213.5	425.524	4	639	720.893	4	323	180.291	4	382.5	206.679	4	270.5	169.938	4	298	172.533	4	222.5	157.219	4	0	0
rpoB-atpA_7830	-	tacttgtgtcagaaattcctcgaatcggtttgccatttccataaaggata	18879	50	38	yes	4	0	0	4	178	198.255	4	0	0	4	147.5	240.293	4	250	498.272	4	695	784.07	4	2638.5	1472.75	4	2631	1421.63	4	1790.5	1124.86	4	2058	1191.52	4	1416	1000.55	4	1585	1018.08
rpoB-atpA_7860	-	tgccatttccataaaggatataattgacaattcgaagttgcacattatcc	18909	50	34	yes	4	0	0	4	0	0	4	0	0	4	0	0	4	182.5	363.738	4	588.5	663.921	4	313	174.709	4	332	179.392	4	186.5	117.166	4	359.5	208.14	4	0	0	4	0	0
rpoB-atpA_7890	-	ttcgaagttgcacattatccctttcctgcaatggatccggtggaaaaagg	18939	50	46	yes	4	0	0	4	0	0	4	196.5	362.609	4	328.5	535.161	4	257.5	513.22	4	714.5	806.069	4	1921.5	1072.54	4	2192.5	1184.69	4	1170	735.039	4	1931	1117.99	4	441.5	311.965	4	558.5	358.738
rpoB-atpA_7920	-	atggatccggtggaaaaagggttgctaaatttataccgtccgttatttca	18969	50	40	yes	4	0	0	4	0	0	4	0	0	4	0	0	4	284	566.037	4	665	750.225	4	1503.5	839.219	4	1719	928.841	4	914.5	574.524	4	1190.5	689.265	4	1018	719.32	4	886	569.099
rpoB-atpA_7950	-	ttataccgtccgttatttcatatgtgacgacaggtcgaactaaaacaaaa	18999	50	36	yes	4	0	0	4	0	0	4	0	0	4	0	0	4	243	484.32	4	777.5	877.143	4	1483	827.777	4	1872.5	1011.78	4	900	565.414	4	1364	789.717	4	438	309.491	4	428.5	275.236
rpoB-atpA_7980	-	caggtcgaactaaaacaaaaaactttttcttgctaggtgtaatccgttgg	19029	50	38	yes	4	0	0	4	0	0	4	108.5	200.219	4	109	177.572	4	237	472.361	4	535.5	604.129	4	785	438.169	4	803.5	434.161	4	485	304.695	4	630.5	365.041	4	345.5	244.131	4	123.5	79.327
rpoB-atpA_8010	-	tgctaggtgtaatccgttggacatagatccaatttttcacttttttggat	19059	50	36	yes	4	0	0	4	0	0	4	0	0	4	0	0	4	230	458.41	4	686	773.917	4	889.5	496.499	4	935.5	505.486	4	483.5	303.753	4	689	398.911	4	496	350.474	4	282	181.135
rpoB-atpA_8040	-	aatttttcacttttttggattccttggaatttctttttcctgttcctggt	19089	50	32	yes	4	280.5	660.838	4	403.5	449.415	4	216	398.593	4	326.5	531.903	4	730.5	1455.95	4	1695	1912.23	4	1838.5	1026.21	4	2069.5	1118.23	4	1628	1022.77	4	1520.5	880.326	4	1317.5	930.948	4	1208	775.927
rpoB-atpA_8070	-	ttctttttcctgttcctggtggtatcaaaacgccggtatgtcgggatatc	19119	50	46	yes	4	241	567.779	4	334.5	372.564	4	199.5	368.145	4	225.5	367.363	4	289.5	576.999	4	719	811.146	4	2405	1342.42	4	2532.5	1368.41	4	1525	958.063	4	1928.5	1116.55	4	838	592.132	4	920	590.938
rpoB-atpA_8100	-	cgccggtatgtcgggatatcttatctgtctctccaggaaaatggatatct	19149	50	46	yes	4	240.5	566.601	4	426.5	475.033	4	162	298.945	4	231	376.323	4	482.5	961.664	4	1184	1335.74	4	2407.5	1343.81	4	2486.5	1343.55	4	1641.5	1031.25	4	2027.5	1173.86	4	937	662.086	4	1320	847.868
rpoB-atpA_8130	-	ctccaggaaaatggatatctccagaaaagattttaagttcaattcgtttt	19179	50	32	yes	4	322.5	759.787	4	698	777.427	4	116	214.059	4	140.5	228.889	4	286	570.023	4	659.5	744.021	4	437	243.923	4	610	329.606	4	201	126.276	4	510	295.275	4	203.5	143.793	4	228.5	146.771
rpoB-atpA_8160	-	ttttaagttcaattcgttttttttttctctccacccggaccaacccaccg	19209	50	42	yes	4	648	1526.64	4	1441	1604.98	4	328	605.271	4	786.5	1281.29	4	1647.5	3283.61	4	5404.5	6097.13	4	5150	2874.61	4	6855	3704.02	4	11344	7126.73	4	32901.5	19049	3	6782	4792.17	3	18531	11902.9
rpoB-atpA_8190	-	ccacccggaccaacccaccgactcggcttcttagatttaaggtgatttgt	19239	50	52	yes	4	1249	2942.55	4	2241	2496.01	4	1106	2040.94	4	2169	3533.53	4	855	1704.09	4	2239.5	2526.51	4	3970	2215.96	4	5110	2761.13	4	2344	1472.59	4	5127.5	2968.67	4	1967.5	1390.24	4	2638.5	1694.77
rpoB-atpA_8220	-	ttagatttaaggtgatttgtgtatctaccccaacgatactattgttccgt	19269	50	36	yes	4	198.5	467.652	4	378	421.014	4	196.5	362.609	4	323.5	527.015	4	487	970.633	4	1451	1636.96	4	1261	703.861	4	1558.5	842.116	4	952	598.083	4	3865	2237.72	4	1009.5	713.314	4	2061	1323.83
rpoB-atpA_8250	-	caacgatactattgttccgtaccattatggaagaagatccgggcaagata	19299	50	42	yes	4	114.5	269.754	4	148.5	165.398	4	0	0	4	128.5	209.34	4	229	456.417	4	657	741.2	4	530	295.834	4	647	349.599	4	387	243.128	4	706	408.754	4	274	193.609	4	0	0
rpoB-atpA_8280	-	aagaagatccgggcaagatatgcacctcttcaggaatgaaaaaaaatcga	19329	50	40	yes	4	0	0	4	0	0	4	0	0	4	101.5	165.354	4	269.5	537.137	4	756.5	853.452	4	1689	942.761	4	1508	814.829	4	1101	691.69	4	1233	713.871	4	760.5	537.37	4	633	406.591
rpoB-atpA_8310	-	caggaatgaaaaaaaatcgatctactttcatttggtattttggcctaaat	19359	50	30	yes	4	104.5	246.194	4	112	124.745	4	0	0	4	0	0	4	300	597.926	4	701.5	791.403	4	436.5	243.644	4	481	259.902	4	237.5	149.207	4	404.5	234.194	4	203.5	143.793	4	176.5	113.37
rpoB-atpA_8340	-	tttggtattttggcctaaattccttgactcctcgatactcaagcaaatcc	19389	50	40	yes	4	277.5	653.77	4	511	569.148	4	0	0	4	0	0	3	478	952.695	3	1447	1632.45	4	2821.5	1574.9	4	3053.5	1649.92	4	1545.5	970.942	4	2302.5	1333.08	4	1183.5	836.263	4	1661.5	1067.22
rpoB-atpA_8370	-	ctcgatactcaagcaaatcctcttttttgatgactgaatgcgtttctaca	19419	50	38	yes	4	170	400.508	4	310	345.276	4	129.5	238.971	4	207.5	338.039	4	313	623.836	4	696.5	785.762	4	1582.5	883.315	4	1975	1067.17	4	715	449.19	4	1506.5	872.22	3	777	549.029	3	1067	685.36
rpoB-atpA_8400	-	tgactgaatgcgtttctacagtcccatatttaataatgcccgaactcttt	19449	50	38	yes	4	255	600.762	4	489.5	545.202	4	150.5	277.723	4	188	306.272	4	410	817.165	4	962.5	1085.85	4	1507.5	841.452	4	1890	1021.24	4	600	376.943	4	1295.5	750.057	4	600.5	424.314	4	885	568.457
rpoB-atpA_8430	-	taataatgcccgaactctttcttctgtatcgaggatcatcgaaataagca	19479	50	38	yes	4	185.5	437.025	4	280	311.862	4	164	302.636	4	242	394.243	4	326	649.746	4	836	943.141	4	3405	1900.59	4	3412.5	1843.9	4	2770.5	1740.53	4	2369.5	1371.87	4	1342	948.259	4	1428.5	917.56
rpoB-atpA_8460	-	gaggatcatcgaaataagcaagaatactatttcgacggaaaataccattt	19509	50	34	yes	4	116	273.288	4	187	208.279	4	0	0	4	0	0	4	219	436.486	4	706	796.48	4	313	174.709	4	368	198.844	4	130.5	81.9851	4	336.5	194.824	4	195.5	138.141	4	158	101.487
rpoB-atpA_8490	-	ttcgacggaaaataccatttacggggatttcaatcgagatacctgaacag	19539	50	42	yes	4	0	0	4	0	0	4	0	0	4	0	0	4	180.5	359.752	4	566	638.538	4	913.5	509.895	4	1004	542.499	4	236	148.264	4	858	496.757	4	370.5	261.796	4	336	215.821
rpoB-atpA_8520	-	caatcgagatacctgaacagggcattagttcattctcgagttcttgaatc	19569	50	42	yes	4	0	0	4	0	0	4	0	0	4	0	0	4	391	779.297	4	1120.5	1264.1	4	1037.5	579.109	4	1227.5	663.265	4	843.5	529.919	4	1384.5	801.586	3	384	271.335	3	539	346.213
rpoB-atpA_8550	-	cattctcgagttcttgaatcgagtgtagtggaatgatgaatttatttctt	19599	50	34	yes	4	0	0	4	104	115.834	4	0	0	4	0	0	4	332.5	662.701	4	706.5	797.044	4	625	348.861	4	853	460.908	4	673.5	423.118	4	1068	618.341	4	255.5	180.537	4	130.5	83.8233
rpoB-atpA_8580	-	gaatgatgaatttatttcttcgcctttttgacaataaatcagaattctcg	19629	50	30	yes	4	126.5	298.025	4	161.5	179.878	4	0	0	4	0	0	4	359.5	716.515	4	1306	1473.38	4	1538	858.477	4	1896.5	1024.75	4	821	515.783	4	1368.5	792.322	4	603	426.081	4	848	544.691
rpoB-atpA_8610	-	acaataaatcagaattctcgtggagaataggcgaatatacgagattatac	19659	50	34	yes	4	0	0	4	0	0	4	0	0	4	0	0	4	248.5	495.282	4	643.5	725.97	4	361	201.502	4	358.5	193.711	3	191	119.993	3	433	250.694	4	159	112.35	4	0	0
rpoB-atpA_8640	-	gcgaatatacgagattatactgaccagcacatataattcgattaaggtct	19689	50	36	yes	4	0	0	4	0	0	4	0	0	4	0	0	4	192	382.673	4	607.5	685.356	4	1131	631.298	4	1276.5	689.741	4	612	384.482	4	1019.5	590.261	3	452	319.384	3	779	500.37
rpoB-atpA_8670	-	atataattcgattaaggtctgaataatcaggaatcctatcttctttttta	19719	50	26	yes	4	108	254.44	4	157.5	175.422	4	0	0	4	0	0	4	205	408.583	4	592	667.87	4	643	358.908	4	813.5	439.565	4	290	182.189	4	628	363.594	4	267.5	189.016	4	311	199.763
rpoB-atpA_8700	-	gaatcctatcttcttttttaccagaaaaatccgaactaaataatttctgc	19749	50	30	yes	4	0	0	4	0	0	4	192	354.305	4	255.5	416.236	4	308.5	614.867	4	740.5	835.401	4	1439	803.217	4	2059.5	1112.83	4	530.5	333.28	4	1524.5	882.641	4	783	553.269	4	873.5	561.07
rpoB-atpA_8730	-	ccgaactaaataatttctgcctcgcctgatcgttggttactgagaggtta	19779	50	44	yes	4	147.5	347.499	4	194	216.076	4	260	479.788	4	390.5	636.165	4	356.5	710.535	4	789.5	890.681	4	2266.5	1265.11	4	2481.5	1340.85	4	1543.5	969.686	4	2045	1184	3	688	486.142	3	616	395.672
rpoB-atpA_8760	-	cgttggttactgagaggttagaagtatatcttcgcttgccagaaagaaaa	19809	50	40	yes	4	0	0	4	0	0	4	0	0	4	0	0	4	299.5	596.929	4	812.5	916.629	4	522	291.368	4	669	361.486	4	288.5	181.247	4	480	277.906	4	225	158.985	4	334	214.536
rpoB-atpA_8790	-	ttcgcttgccagaaagaaaatgcgcattcatttgatcctgatccttgtgg	19839	50	44	yes	4	0	0	4	0	0	4	0	0	4	0	0	4	296.5	590.95	4	750.5	846.683	4	781	435.936	4	958	517.644	4	264	165.855	4	879.5	509.205	4	272	192.196	4	367.5	236.054
rpoB-atpA_8820	-	tttgatcctgatccttgtggatcgaaaggtagactagactggacctgcac	19869	50	48	yes	4	0	0	4	0	0	4	0	0	4	0	0	4	209.5	417.552	4	587.5	662.793	4	473	264.018	4	579	312.856	4	232	145.751	4	560	324.224	4	236.5	167.111	4	206.5	132.64
rpoB-atpA_8850	-	agactagactggacctgcacggccttcctaataatatccataaatggctt	19899	50	44	yes	4	502.5	1183.85	4	988.5	1100.98	4	553	1020.47	4	1024.5	1669.02	4	986.5	1966.18	4	2764.5	3118.79	4	1697	947.227	4	2105.5	1137.68	4	1121	704.255	4	1995	1155.05	4	834.5	589.659	4	1137	730.322
rpoB-atpA_8880	-	ataatatccataaatggcttgtttttggtaatagatgaacattaccgtat	19929	50	28	yes	4	0	0	4	0	0	4	0	0	4	126	205.267	4	231.5	461.399	4	653	736.688	4	392.5	219.085	4	435	235.047	4	276.5	173.708	4	337.5	195.403	4	178.5	126.128	4	133	85.4291
rpoB-atpA_8910	-	atagatgaacattaccgtatgtaaattcgggtgcatgatagacatcggta	19959	50	38	yes	4	0	0	4	0	0	4	0	0	4	111.5	181.645	4	299	595.933	4	639	720.893	4	693.5	387.096	4	926	500.353	4	266.5	167.425	4	624	361.278	4	561.5	396.757	4	745.5	478.853
rpoB-atpA_8940	-	gtgcatgatagacatcggtactccagtgcatttctccgtctgaatcagaa	19989	50	46	yes	4	210.5	495.923	4	414.5	461.667	4	273	503.777	4	377.5	614.987	4	656.5	1308.46	4	1854	2091.61	4	3520	1964.78	4	3515.5	1899.56	4	2178	1368.3	4	2805.5	1624.3	4	2121	1498.7	4	2449	1573.05
rpoB-atpA_8970	-	tttctccgtctgaatcagaataaatatgttttcgaaccttctctttaaaa	20019	50	30	yes	4	254.5	599.584	4	439.5	489.512	4	356	656.941	4	478.5	779.527	4	437	870.979	4	1052	1186.82	4	1550	865.175	4	1870	1010.43	4	1215.5	763.623	4	1417	820.402	4	701.5	495.681	4	928	596.077
rpoB-atpA_9000	-	ttcgaaccttctctttaaaattcaaagtggatattcctgcgcgaatctca	20049	50	38	yes	4	109.5	257.974	4	193	214.962	4	185.5	342.31	4	282.5	460.222	4	202	402.603	4	531	599.052	4	1237.5	690.744	4	1464.5	791.325	4	557.5	350.243	4	1140.5	660.317	3	575	406.296	3	580	372.548
rpoB-atpA_9030	-	atattcctgcgcgaatctcagcaattacttgttctgattctacatattga	20079	50	36	yes	4	0	0	4	109	121.403	4	0	0	4	0	0	4	191.5	381.676	4	572.5	645.871	4	1110.5	619.856	4	1184	639.76	4	432	271.399	4	1077.5	623.841	4	545	385.098	4	659	423.291
rpoB-atpA_9060	-	gttctgattctacatattgatcgttttgaactaaaagcaaacttttgggt	20109	50	32	yes	4	0	0	4	0	0	4	0	0	4	0	0	4	181	360.749	4	545	614.846	4	631.5	352.489	4	678	366.349	4	259	162.714	4	514	297.591	4	275	194.315	4	178.5	114.655
rpoB-atpA_9090	-	ctaaaagcaaacttttgggtggaatattcacattatgtagaatatcttca	20139	50	30	yes	4	0	0	4	0	0	4	0	0	4	0	0	4	210.5	419.545	4	622	701.715	4	552	308.114	4	521.5	281.786	4	370.5	232.762	4	491.5	284.564	4	393.5	278.048	4	177.5	114.013
rpoB-atpA_9120	-	cattatgtagaatatcttcactctcaatagttacatacaagtctatagaa	20169	50	28	yes	4	0	0	4	0	0	4	0	0	4	130.5	212.598	4	195.5	389.648	4	632.5	713.56	4	1251.5	698.559	4	1185.5	640.57	4	1029	646.457	4	883	511.231	4	572	404.176	4	474	304.462
rpoB-atpA_9150	-	ttacatacaagtctatagaacatagaaaggcgggatgcccatgacgtgta	20199	50	42	yes	4	0	0	4	0	0	4	0	0	4	246.5	401.574	4	270.5	539.13	4	625	705.099	4	908.5	507.104	4	1245	672.721	4	488	306.58	4	1102.5	638.316	4	628.5	444.099	4	898.5	577.128
rpoB-atpA_9180	-	cgggatgcccatgacgtgtacgtgtcggatgaaccaaatcctcattgaat	20229	50	50	yes	4	0	0	4	0	0	4	0	0	4	0	0	4	319	635.795	4	765.5	863.605	4	2263.5	1263.43	4	2393.5	1293.3	4	1168.5	734.096	4	1955.5	1132.18	4	947	669.152	4	1037.5	666.411
rpoB-atpA_9210	-	gaaccaaatcctcattgaatttgatttttccattagatggggctcgcaca	20259	50	40	yes	4	0	0	4	0	0	4	0	0	4	0	0	4	194.5	387.655	4	696	785.198	4	564	314.812	4	717	387.422	4	317.5	199.466	4	502.5	290.933	4	0	0	4	107.5	69.0498
rpoB-atpA_9240	-	cattagatggggctcgcacatgttctgcagtaccccccgtgaatactcct	20289	50	54	yes	4	679	1599.67	4	1566	1744.2	4	686.5	1266.83	4	1105	1800.16	4	1906.5	3799.82	4	5314	5995.04	4	5715	3189.98	4	7081.5	3826.4	4	3991	2507.3	4	10045	5815.76	4	7784	5500.19	4	15941	10239.3
rpoB-atpA_9270	-	taccccccgtgaatactcctccggtatgaaaagttcttaatgttaattga	20319	50	40	yes	4	994	2341.79	4	2246.5	2502.14	4	2034.5	3754.34	4	2663	4338.31	4	1302.5	2595.99	4	2674.5	3017.26	4	12517.5	6986.98	4	18070	9763.9	4	9595.5	6028.26	4	14982.5	8674.43	4	2934.5	2073.52	4	4819.5	3095.68
rpoB-atpA_9300	-	aagttcttaatgttaattgagtacccggttctccaatcgattgacctgca	20349	50	40	yes	4	222	523.016	4	367	408.762	4	180.5	333.084	4	230.5	375.509	4	533	1062.32	4	1710.5	1929.72	4	2270.5	1267.34	4	2198	1187.66	4	1343.5	844.038	4	1968.5	1139.7	4	1361.5	962.038	4	1477.5	949.034
rpoB-atpA_9330	-	ctccaatcgattgacctgcaataatacctacagcttcccccaattcaacc	20379	50	46	yes	4	750.5	1768.12	4	1796.5	2000.93	4	451.5	833.17	4	554.5	903.338	4	2140.5	4266.2	4	6613	7460.51	4	4765.5	2659.99	4	6378	3446.27	4	5374	3376.15	4	10851.5	6282.71	4	4893.5	3457.75	4	8477.5	5445.3
rpoB-atpA_9360	-	cagcttcccccaattcaaccaggtcgccatgagtaggactccggccataa	20409	50	56	yes	4	1505.5	3546.85	4	3816	4250.23	4	2761	5094.98	4	4484	7304.9	2	799	1592.48	2	2930.5	3306.07	4	2752	1536.1	4	3738.5	2020.05	4	3878.5	2436.62	4	8746	5063.68	3	1590	1123.5	3	3279	2106.18
rpoB-atpA_9390	-	gagtaggactccggccataacataatcgacaaatccaagatgtactccta	20439	50	44	yes	4	133.5	314.516	4	198.5	221.088	4	0	0	4	0	0	4	323.5	644.763	4	855.5	965.14	4	2178	1215.71	4	2593.5	1401.37	4	1394	875.764	4	1858.5	1076.02	4	1084	765.956	4	1657.5	1064.65
rpoB-atpA_9420	-	aaatccaagatgtactcctacaagtaaagggagttcgaatagagattggt	20469	50	38	yes	4	0	0	4	0	0	4	0	0	4	0	0	4	207	412.569	4	562.5	634.589	4	352.5	196.757	4	365.5	197.493	4	420.5	264.174	4	442	255.905	4	0	0	4	0	0
rpoB-atpA_9450	-	gagttcgaatagagattggttgtgcccgaaaggttatgaatcgatttaca	20499	50	40	yes	4	0	0	4	0	0	4	0	0	4	0	0	4	256	510.23	4	659	743.457	4	1082.5	604.227	4	1268	685.148	4	620	389.508	4	863	499.652	4	422.5	298.539	4	440.5	282.944
rpoB-atpA_9480	-	aggttatgaatcgatttacaagtccaatgccaatgtcttgatttctagtg	20529	50	36	yes	4	0	0	4	0	0	4	0	0	4	0	0	4	240.5	479.337	4	651	734.431	4	2045	1141.47	4	2507.5	1354.9	4	1478.5	928.85	4	1828	1058.36	4	1193	842.976	4	1225.5	787.168
rpoB-atpA_9510	-	caatgtcttgatttctagtggcaatacatcgcggacccatgtatatatca	20559	50	40	yes	4	0	0	4	160	178.207	4	0	0	4	150.5	245.18	4	234	466.382	4	560.5	632.333	4	1355	756.33	4	1296	700.278	4	676.5	425.003	4	1043	603.867	4	654.5	462.471	4	884	567.814
rpoB-atpA_9540	-	gcggacccatgtatatatcatctgctaatacacgaccaattaatgtttgg	20589	50	40	yes	4	137.5	323.94	4	194	216.076	4	117	215.905	4	127	206.896	4	307	611.878	4	759.5	856.836	4	1385	773.075	4	1299	701.899	4	717	450.447	4	1103	638.605	4	576.5	407.356	4	829	532.487
rpoB-atpA_9570	-	cacgaccaattaatgtttggataaaaatcctttccggcatcatcccattc	20619	50	40	yes	4	147.5	347.499	4	290.5	323.557	4	259	477.943	4	308.5	502.579	4	791	1576.53	4	1995.5	2251.24	4	1881	1049.93	4	2550.5	1378.13	4	997.5	626.668	4	2433	1408.64	4	1063	751.117	4	1719.5	1104.48
rpoB-atpA_9600	-	tttccggcatcatcccattccgaggactcacagaaataccccgggcggtg	20649	50	58	yes	4	184.5	434.669	4	328.5	365.881	4	364.5	672.626	4	592	964.43	4	340	677.649	4	898.5	1013.65	4	1423	794.286	4	2082	1124.98	4	1363.5	856.603	4	4879.5	2825.09	4	385	272.042	4	574	368.694
rpoB-atpA_9630	-	cagaaataccccgggcggtgccacaatccgttcgacgtacaacaatgtgt	20679	50	54	yes	4	0	0	4	113	125.859	4	0	0	4	178	289.981	4	304.5	606.895	4	813.5	917.757	4	1793.5	1001.09	4	2297	1241.16	4	739	464.268	4	2135	1236.1	4	787	556.095	4	1021	655.813
rpoB-atpA_9660	-	ttcgacgtacaacaatgtgttgaactacttcaacaagtctgcgagtgaga	20709	50	42	yes	4	0	0	4	0	0	4	0	0	4	0	0	4	176	350.783	4	518	584.386	4	348.5	194.525	4	430.5	232.615	3	0	0	3	326	188.745	4	0	0	4	0	0
rpoB-atpA_9690	-	caacaagtctgcgagtgagatatccagcgtctgatgttcgtacagcagta	20739	50	48	yes	4	0	0	4	109	121.403	4	0	0	4	186	303.013	4	245.5	489.303	4	654	737.816	4	1497.5	835.87	4	1580.5	854.004	4	963	604.993	4	1303.5	754.689	4	860	607.677	4	915	587.726
rpoB-atpA_9720	-	ctgatgttcgtacagcagtatccacaactcctttacgggctccgtagcaa	20769	50	50	yes	4	218.5	514.77	4	346	385.372	4	124	228.822	4	173	281.835	4	546	1088.23	4	1677	1891.92	4	2348.5	1310.88	4	2731.5	1475.93	4	2310	1451.23	4	6729	3895.9	4	1420	1003.37	4	2166.5	1391.59
rpoB-atpA_9750	-	ctttacgggctccgtagcaagaaatgatgtattctgttaaagagagtcct	20799	50	42	yes	4	0	0	4	0	0	4	0	0	4	0	0	4	236	470.368	4	642.5	724.842	4	589	328.766	4	655	353.921	4	247.5	155.489	4	540.5	312.934	4	219	154.746	4	305	195.909
rpoB-atpA_9780	-	attctgttaaagagagtccttcgcgtaaattgctttgaataggtaaatca	20829	50	34	yes	4	101.5	239.127	4	146.5	163.171	4	150	276.801	4	202.5	329.894	4	217.5	433.496	4	536	604.693	4	814.5	454.635	4	944.5	510.349	4	488	306.58	4	846.5	490.099	4	501.5	354.361	4	558	358.417
rpoB-atpA_9810	-	tgctttgaataggtaaatcaatcatttgtccttgaggatctgacattaat	20859	50	32	yes	4	0	0	4	0	0	4	0	0	4	0	0	4	185.5	369.718	4	528.5	596.232	4	717.5	400.492	4	729.5	394.176	4	238	149.521	4	654.5	378.937	4	323	228.232	4	326	209.398
rpoB-atpA_9840	-	cttgaggatctgacattaatcctctcatacctactaattgatgtacctga	20889	50	38	yes	4	0	0	4	172	191.572	4	0	0	4	0	0	4	224	446.451	4	654.5	738.38	4	1054.5	588.598	4	1121	605.719	4	569.5	357.782	4	1074	621.815	4	474.5	335.282	4	819	526.063
rpoB-atpA_9870	-	ctactaattgatgtacctgagatgcatttcctctagctcccgagaaagac	20919	50	44	yes	4	355	836.354	4	770	857.62	4	315	581.282	4	578	941.622	4	727.5	1449.97	4	2290.5	2584.05	4	2071	1155.98	4	2432	1314.1	4	1122	704.883	4	2464.5	1426.87	4	1286	908.69	4	2039	1309.7
rpoB-atpA_9900	-	ctctagctcccgagaaagacattatatgaactggattaaaagggtcagtc	20949	50	42	yes	4	0	0	4	0	0	4	0	0	4	0	0	4	225	448.444	4	627	707.355	4	673.5	375.932	4	593	320.42	4	556.5	349.615	4	558.5	323.355	4	169.5	119.769	4	179	114.976
rpoB-atpA_9930	-	ctggattaaaagggtcagtcatcctaaaattaggattcatttcttgtcgc	20979	50	38	yes	4	0	0	4	0	0	4	0	0	4	0	0	4	268	534.147	4	699.5	789.147	4	616	343.837	4	620	335.009	4	216	135.699	4	598	346.225	4	257	181.597	4	199.5	128.144
rpoB-atpA_9960	-	taggattcatttcttgtcgcaaatattcacttgtagcataccatatttca	21009	50	32	yes	4	0	0	4	105.5	117.505	4	0	0	4	177.5	289.166	4	219.5	437.482	4	558	629.513	4	1188.5	663.394	4	975.5	527.1	4	853	535.887	4	848	490.968	4	617.5	436.326	4	447	287.119
rpoB-atpA_9990	-	ttgtagcataccatatttcaatggattgacgtaatttttctaccgcgtgt	21039	50	36	yes	4	0	0	4	0	0	4	0	0	4	197.5	321.748	4	189.5	377.69	4	503.5	568.028	4	943.5	526.64	4	788.5	426.056	4	474	297.785	4	657	380.384	4	453	320.091	4	477.5	306.71
rpoB-atpA_10020	-	gtaatttttctaccgcgtgtacattcccataatgatggtgtttttccaaa	21069	50	36	yes	4	192.5	453.516	4	349	388.714	4	166	306.326	4	211	343.741	4	335.5	668.68	4	979	1104.47	4	1708.5	953.646	4	1562	844.008	4	872	547.824	4	1484	859.193	4	749.5	529.598	4	969.5	622.733
rpoB-atpA_10050	-	aatgatggtgtttttccaaaatcaaactttgttgttcagcatcttgaact	21099	50	32	yes	4	0	0	4	0	0	4	0	0	4	0	0	4	196	390.645	4	477.5	538.696	4	659	367.839	4	651	351.76	4	368	231.192	4	511	295.854	4	326.5	230.705	4	215.5	138.421
rpoB-atpA_10080	-	gttgttcagcatcttgaactagccatcccttagaaggtattgttaaaaga	21129	50	38	yes	4	214	504.169	4	377	419.9	4	152	280.491	4	174.5	284.279	4	356	709.539	4	1221.5	1378.05	4	2104.5	1174.68	4	2391.5	1292.22	4	1436.5	902.464	4	2361.5	1367.24	4	728	514.406	4	858	551.114
rpoB-atpA_10110	-	tagaaggtattgttaaaagatcatcaattcctaatgaaatggatgtagca	21159	50	30	yes	4	0	0	4	0	0	4	0	0	4	138.5	225.631	4	168.5	335.835	4	561.5	633.461	4	221	123.357	4	188.5	101.854	4	0	0	4	159	92.0564	4	0	0	4	0	0
rpoB-atpA_10140	-	ctaatgaaatggatgtagcagtagcttgttggaaccccagagtttttact	21189	50	40	yes	4	0	0	4	0	0	4	0	0	4	0	0	4	286.5	571.019	4	782.5	882.784	4	871.5	486.451	4	885	478.199	4	393.5	247.212	4	1268.5	734.425	4	491.5	347.295	4	524	336.578
rpoB-atpA_10170	-	ggaaccccagagtttttacttgatccaggatatgtgatgtatatgccatt	21219	50	40	yes	4	136	320.406	4	138.5	154.26	4	0	0	4	122	198.751	4	267	532.154	4	759	856.272	4	1585.5	884.99	4	1429.5	772.413	4	903.5	567.613	4	1473	852.824	3	797	563.161	3	638	409.803
rpoB-atpA_10200	-	tatgtgatgtatatgccattccgaagtgatctattaatctactaataagt	21249	50	30	yes	4	0	0	4	0	0	4	0	0	4	0	0	4	235.5	469.372	4	659	743.457	4	977	545.339	4	643.5	347.707	4	678.5	426.26	4	540.5	312.934	4	483.5	341.642	4	218	140.027
rpoB-atpA_10230	-	ctattaatctactaataagtcgtttcatggcagttccgtttatcgcttta	21279	50	34	yes	4	0	0	4	149	165.955	4	0	0	4	0	0	4	289.5	576.999	4	873	984.882	4	2183	1218.5	4	1081.5	584.375	4	1975.5	1241.08	4	895	518.179	4	1112.5	786.094	4	521.5	334.972
rpoB-atpA_10260	-	cagttccgtttatcgctttattgtgaaagaccagattggcccgttctgcc	21309	50	48	yes	4	361.5	851.668	4	648	721.738	4	274	505.623	4	435	708.66	4	813.5	1621.38	4	2485.5	2804.04	4	1848	1031.51	4	1689.5	912.901	4	1157	726.871	4	1573.5	911.011	4	937	662.086	4	1195	767.577
rpoB-atpA_10290	-	ccagattggcccgttctgccataagtacctccatattccgctgagtagaa	21339	50	50	no	4	696		4	1554.5		4	353		4	544.5		3	1212		3	3637		4	3737.5		4	3523.5		4	2735		4	4117.5		4	1873.5		4	2780
rpoB-atpA_10320	-	ccatattccgctgagtagaattcgacaatgggtttgagtcggtgattgta	21369	50	44	no	4	163		4	285.5		4	210.5		4	249.5		4	804.5		4	1122.5		4	551.5		4	639		4	110		4	556.5		4	173		4	0
rpoB-atpA_10350	-	ggtttgagtcggtgattgtaaaacttccttttatcgatcttgattcgcgt	21399	50	40	no	4	499		4	938.5		4	476		4	552.5		4	632		4	1299.5		4	303		4	314.5		4	0		4	313		4	0		4	0
rpoB-atpA_10380	-	ttatcgatcttgattcgcgtataaattccggaactatggacctagctgaa	21429	50	40	no	4	162		4	304		4	188		4	262		4	291.5		4	787.5		4	524.5		4	574.5		4	0		4	487.5		4	154.5		4	0
rpoB-atpA_10410	-	gaactatggacctagctgaaccggagagccccgaagtcccacgggtatca	21459	50	58	no	4	208.5		4	535		4	259.5		4	564.5		4	330		4	1147.5		4	3069.5		4	4545.5		4	1704		4	6273.5		4	1171		4	3324.5
rpoB-atpA_10440	-	ccgaagtcccacgggtatcatagaattacgttaggtaccagatgaatagg	21489	50	46	no	4	0		4	104.5		4	143		4	177.5		4	247.5		4	665.5		4	257.5		4	362.5		4	0		4	425.5		4	0		4	0
rpoB-atpA_10470	-	ttaggtaccagatgaataggcccgagaaaacccctgtatagcttcttcga	21519	50	46	yes	4	206.5	486.499	4	457	509.003	4	332	612.652	4	514.5	838.174	4	866.5	1727.01	4	1925	2171.71	4	2448.5	1366.7	4	2946	1591.84	4	1914	1202.45	4	4120.5	2385.65	4	1935	1367.27	4	2355.5	1512.99
rpoB-atpA_10500	-	cccctgtatagcttcttcgatttctcgataaagagcaatatgaccaacag	21549	50	42	yes	4	263	619.609	4	567	631.521	4	400	738.136	4	518.5	844.691	4	327.5	652.736	4	847	955.55	4	1810	1010.3	4	2116	1143.35	4	993	623.84	4	1711.5	990.909	4	528	373.086	4	616	395.672
rpoB-atpA_10530	-	aagagcaatatgaccaacagtggttcgaatgtatataaaaaggatttgtt	21579	50	32	yes	4	138	325.118	4	260	289.586	4	120	221.441	4	198.5	323.377	4	458	912.834	4	1146	1292.87	4	665	371.188	4	726	392.285	4	290.5	182.503	4	778	450.44	4	218.5	154.392	4	159.5	102.451
rpoB-atpA_10560	-	gtatataaaaaggatttgtttttttagacttcttactattagatagtgtc	21609	50	24	yes	4	315	742.117	4	497.5	554.112	4	287	529.612	4	332.5	541.677	4	388	773.318	4	1110.5	1252.82	4	222	123.915	4	261	141.028	4	268.5	168.682	4	257	148.796	4	0	0	4	0	0
rpoB-atpA_10590	-	tcttactattagatagtgtccataaatctcataaaaagtacctaaagatt	21639	50	26	yes	4	125	294.491	4	260	289.586	4	196.5	362.609	4	249.5	406.462	4	380	757.373	4	966	1089.8	4	1246	695.489	4	1437.5	776.736	4	644	404.585	4	1053	609.657	4	624	440.919	4	734	471.466
rpoB-atpA_10620	-	ataaaaagtacctaaagattcatagtgaacttcgatgggagtttctcttg	21669	50	34	yes	4	0	0	4	0	0	4	117	215.905	4	161.5	263.1	4	266.5	531.158	4	710.5	801.557	4	323.5	180.57	4	396.5	214.244	4	122.5	76.9592	4	404.5	234.194	4	240	169.584	4	224	143.881
rpoB-atpA_10650	-	ttcgatgggagtttctcttgaagcaataacgcgttgatctagtcgccacc	21699	50	48	yes	4	105	247.372	4	201.5	224.429	4	0	0	4	188	306.272	4	446	888.917	4	1078	1216.16	4	1293	721.723	4	1637	884.533	4	884.5	555.677	4	1404	812.875	4	821.5	580.473	4	1073	689.214
rpoB-atpA_10680	-	gcgttgatctagtcgccaccggagccacaaaggactatctaaattgattc	21729	50	48	yes	4	232.5	547.753	4	345	384.259	4	175.5	323.857	4	381.5	621.503	4	454	904.861	4	1009	1138.31	4	2477.5	1382.88	4	3421.5	1848.77	4	1119.5	703.313	4	2611	1511.69	4	1419.5	1003.02	4	1873.5	1203.39
rpoB-atpA_10710	-	aggactatctaaattgattcgtttctgccgataagccccaattgcatcat	21759	50	40	yes	4	426.5	1004.8	4	850	946.724	4	402.5	742.749	4	544.5	887.047	4	860	1714.05	4	2690.5	3035.31	4	2793	1558.99	4	3772	2038.15	4	1528	959.948	4	3382	1958.08	4	1521	1074.74	4	2873.5	1845.72
rpoB-atpA_10740	-	ataagccccaattgcatcataggaattagaaaaaaacggttctttcgtat	21789	50	34	yes	4	210	494.745	4	411	457.769	4	363	669.858	4	484.5	789.301	4	479.5	955.685	4	1044.5	1178.36	4	928.5	518.268	4	1157.5	625.441	4	391	245.641	4	906.5	524.837	4	431	304.545	4	382	245.368
rpoB-atpA_10770	-	aaaaaacggttctttcgtatacttatagtgactattgtcacttctttttt	21819	50	28	yes	4	1699.5	4003.9	4	3486.5	3883.24	4	721	1330.49	4	886.5	1444.2	4	864.5	1723.02	4	1770	1996.84	4	597.5	333.511	4	694.5	375.265	4	221	138.841	4	551	319.013	4	0	0	4	184	118.188
rpoB-atpA_10800	-	actattgtcacttcttttttgattttgatagtttctgcgattacatggat	21849	50	30	yes	4	104.5	246.194	4	247.5	275.664	4	279.5	515.772	4	394.5	642.682	4	543	1082.25	4	1209.5	1364.51	4	1147	640.229	4	1274	688.39	4	994	624.469	4	979	566.813	4	1470	1038.7	4	1549	994.96
rpoB-atpA_10830	-	gtttctgcgattacatggattatatctatttacacaaatacctcgatgat	21879	50	32	yes	4	153.5	361.635	4	374.5	417.115	4	356	656.941	4	449	731.468	4	426	849.055	4	971.5	1096.01	4	2394	1336.28	4	3668.5	1982.23	4	2290	1438.67	4	3733	2161.3	4	2916	2060.45	4	4014	2578.29
rpoB-atpA_10860	-	tacacaaatacctcgatgatttccgctcgttaatacatagagtccaataa	21909	50	36	yes	4	254.5	599.584	4	557	620.383	4	354.5	654.173	4	418	680.966	4	504.5	1005.51	4	1342.5	1514.55	4	3565	1989.9	4	4296.5	2321.56	4	2255	1416.68	4	2947.5	1706.52	4	1747.5	1234.79	4	1973.5	1267.63
rpoB-atpA_10890	-	taatacatagagtccaataagcatatcttgcgttggtacggaaatgggat	21939	50	38	yes	4	0	0	4	0	0	4	0	0	4	0	0	4	193	384.666	4	543.5	613.154	4	590.5	329.604	4	726	392.285	4	135	84.8121	4	601.5	348.251	4	228.5	161.458	4	0	0
rpoB-atpA_10920	-	cgttggtacggaaatgggatccccaatagccggagacaaaagattcatat	21969	50	46	yes	4	0	0	4	0	0	4	0	0	4	0	0	4	196	390.645	4	540	609.206	4	1293	721.723	4	1532.5	828.068	4	492.5	309.407	4	1269	734.714	4	457.5	323.27	4	365.5	234.769
rpoB-atpA_10950	-	cggagacaaaagattcatatgagaaaacataagtaaacgggcctctactt	21999	50	38	yes	4	179	421.711	4	250.5	279.005	4	113.5	209.446	4	143	232.962	4	369.5	736.445	4	1011	1140.57	4	416.5	232.481	4	589.5	318.529	4	258.5	162.4	4	397	229.852	4	141	99.6308	4	166	106.626
rpoB-atpA_10980	-	aagtaaacgggcctctacttgagcctccaaggataaaggtacatgaacag	22029	50	46	yes	4	134.5	316.872	4	209.5	233.34	4	108.5	200.219	4	224.5	365.734	4	249	496.279	4	779.5	879.4	4	888	495.661	4	1185	640.3	4	546.5	343.332	4	1338.5	774.953	4	359.5	254.023	4	447.5	287.44
rpoB-atpA_11010	-	ggataaaggtacatgaacagccatttgatctccatcaaaatcagcattga	22059	50	38	yes	4	103	242.661	4	163.5	182.105	4	0	0	4	122	198.751	4	264	526.175	4	678	764.892	4	1889.5	1054.68	4	2450	1323.83	4	882	554.106	4	1870	1082.68	4	941	664.912	4	1505	966.698
rpoB-atpA_11040	-	tccatcaaaatcagcattgaatcccttgcaaactaatggatgtaaacaaa	22089	50	34	yes	4	153	360.457	4	225	250.603	4	0	0	4	156.5	254.955	4	293.5	584.971	4	887.5	1001.24	4	1576	879.687	4	2126	1148.76	4	903	567.299	4	1745	1010.3	4	823.5	581.886	4	913	586.442
rpoB-atpA_11070	-	aactaatggatgtaaacaaatagcgcgcccctccactaaaacgggctgga	22119	50	48	yes	4	2464.5	5806.18	4	6349.5	7072.03	4	2745.5	5066.38	4	4479	7296.76	4	1365	2720.56	4	4382	4943.59	4	2803.5	1564.85	4	3980	2150.54	4	2160	1356.99	4	5313.5	3076.36	2	899	635.235	2	3357	2156.28
rpoB-atpA_11100	-	ctccactaaaacgggctggaatgcctgtatgcctaatctatgcaaagtgg	22149	50	48	yes	4	131.5	309.805	4	210	233.896	4	138	254.657	4	144.5	235.406	4	261	520.196	4	618	697.202	4	1365	761.912	4	1791	967.745	4	763	479.346	4	1379	798.401	4	480.5	339.522	4	413	265.28
rpoB-atpA_11130	-	gcctaatctatgcaaagtgggtgctctattcagcaatacaggatgtccct	22179	50	46	yes	4	203	478.253	4	358	398.738	4	241.5	445.649	4	292.5	476.513	4	554	1104.17	4	1001.5	1129.85	4	2177.5	1215.43	4	2679	1447.56	4	1651	1037.22	4	1898	1098.89	4	1200	847.922	4	1424.5	914.99
rpoB-atpA_11160	-	cagcaatacaggatgtccctgcataacttcttgaaggatttcccaaacaa	22209	50	42	yes	4	121	285.067	4	232.5	258.957	4	0	0	4	166.5	271.246	4	323.5	644.763	4	928	1046.93	4	1390.5	776.145	4	1721	929.921	4	716	449.818	4	1511	874.825	4	563.5	398.17	4	761	488.809
rpoB-atpA_11190	-	ttgaaggatttcccaaacaatcggctctttttctcgaattttactcttag	22239	50	36	yes	4	297	699.711	4	581	647.114	4	246	453.953	4	375	610.914	4	799.5	1593.47	4	1928	2175.09	4	3563.5	1989.06	4	5351.5	2891.62	4	1781.5	1119.21	4	3925.5	2272.75	4	2011	1420.98	4	2197	1411.19
rpoB-atpA_11220	-	ttctcgaattttactcttagcaactcctatgttcgaagcaagatgttgtc	22269	50	38	yes	4	279	657.304	4	516	574.717	4	259	477.943	4	318	518.055	4	348.5	694.591	4	1091	1230.82	4	2107	1176.08	4	2641.5	1427.3	4	1408	884.559	4	2151	1245.37	3	1116	788.567	3	1000	642.324
rpoB-atpA_11250	-	gttcgaagcaagatgttgtctaattagaccacgaattacaaatgtctgga	22299	50	38	yes	4	0	0	4	0	0	4	0	0	4	123.5	201.194	4	208.5	415.559	4	609.5	687.613	4	639	356.675	4	729.5	394.176	4	245.5	154.232	4	629	364.173	4	310	219.046	4	384.5	246.974
rpoB-atpA_11280	-	acgaattacaaatgtctggaaaagttctattgctatttcacgaggcaatc	22329	50	36	yes	4	0	0	4	0	0	4	0	0	4	130	211.784	4	409.5	816.169	4	729.5	822.992	4	646.5	360.862	4	797	430.649	4	207	130.045	4	672	389.069	4	339	239.538	4	487.5	313.133
rpoB-atpA_11310	-	tgctatttcacgaggcaatccacatcgatgtaatgaaagtgaaggaccca	22359	50	44	yes	4	0	0	4	145.5	162.057	4	0	0	4	109	177.572	4	193.5	385.662	4	623.5	703.407	4	796	444.309	4	1016.5	549.253	4	232.5	146.065	4	1037.5	600.683	4	183.5	129.661	4	262.5	168.61
rpoB-atpA_11340	-	taatgaaagtgaaggacccacgacaatgacagaacgtcctgaataatcga	22389	50	42	yes	4	0	0	4	137	152.59	4	0	0	4	235	382.84	4	213.5	425.524	4	556.5	627.82	4	1108.5	618.739	4	1388.5	750.259	4	503.5	316.318	4	1197	693.028	4	614	433.853	4	999	641.682
rpoB-atpA_11370	-	agaacgtcctgaataatcgactcgtttgccaagcagagtctcacgaaatc	22419	50	46	yes	4	122.5	288.601	4	278.5	310.191	4	102	188.225	4	183	298.126	4	314	625.829	4	997.5	1125.34	4	1833	1023.14	4	2219.5	1199.28	4	1123	705.511	4	1885.5	1091.65	4	824	582.24	4	1251	803.547
rpoB-atpA_11400	-	aagcagagtctcacgaaatcttccctctttgccttcaattacatcagaaa	22449	50	40	yes	4	1820	4287.79	4	3594	4002.97	4	2090	3856.76	4	3158	5144.71	4	4798.5	9563.82	4	11629	13119.4	4	5378	3001.88	4	6772	3659.17	4	3359.5	2110.57	4	6290	3641.73	4	3334.5	2356.16	4	4818	3094.72
rpoB-atpA_11430	-	gccttcaattacatcagaaaatgacttgtaaactttattatgaccgtccc	22479	50	36	yes	4	261	614.897	4	653	727.307	4	380.5	702.151	4	504	821.069	4	440	876.958	4	1063	1199.23	4	1132.5	632.136	4	1646	889.396	4	754.5	474.006	4	1324.5	766.847	4	336.5	237.771	4	424.5	272.667
rpoB-atpA_11460	-	aactttattatgaccgtccctcattggttgtccccggattccattatcaa	22509	50	42	yes	4	808.5	1904.77	4	1828	2036.01	4	758	1398.77	4	1347.5	2195.22	4	2086	4157.58	4	6262	7064.53	4	15911.5	8881.44	4	21007.5	11351.1	4	12878.5	8090.76	4	16270	9419.86	4	7111.5	5025	4	10332.5	6636.81
rpoB-atpA_11490	-	tccccggattccattatcaagaagtgtatccacggcttcttgtactaatt	22539	50	42	yes	4	209	492.389	4	454.5	506.219	4	197	363.532	4	295.5	481.4	4	349.5	696.584	4	1023	1154.11	4	2215	1236.36	4	2343	1266.01	4	1801.5	1131.77	4	2096.5	1213.81	4	1467.5	1036.94	4	1524	978.902
rpoB-atpA_11520	-	cacggcttcttgtactaatttctcctgacacattactaattctcctggcg	22569	50	44	yes	4	559.5	1318.14	4	1069.5	1191.2	4	541.5	999.251	4	757.5	1234.05	4	919.5	1832.64	4	2210	2493.23	4	4145	2313.64	4	4580	2474.75	4	2608.5	1638.76	4	3328.5	1927.11	4	1802.5	1273.65	4	2136	1372
rpoB-atpA_11550	-	cattactaattctcctggcgtagatctacttgttgttaatagatcggtaa	22599	50	36	yes	4	0	0	4	203.5	226.657	4	231	426.273	4	366.5	597.067	4	271.5	541.123	4	692	780.686	4	1667.5	930.76	4	2015.5	1089.05	4	1074	674.728	4	1566.5	906.958	4	1017.5	718.967	4	823.5	528.954
rpoB-atpA_11580	-	tgttgttaatagatcggtaagggtattgttccgatagataactcttctat	22629	50	34	yes	4	0	0	4	0	0	4	0	0	4	0	0	4	265.5	529.164	4	740.5	835.401	4	932.5	520.5	4	1240	670.019	4	871	547.195	4	1120.5	648.737	4	1065	752.531	4	1116	716.834
rpoB-atpA_11610	-	ccgatagataactcttctatagagttcattaatatctgagctcattagtt	22659	50	32	yes	4	0	0	4	0	0	4	0	0	4	0	0	4	146.5	291.987	4	493	556.182	4	269.5	150.429	4	304	164.263	3	145	91.0945	3	342	198.008	4	0	0	4	0	0
rpoB-atpA_11640	-	aatatctgagctcattagtttacccccatctatctgaatgatcggtctca	22689	50	40	yes	4	583	1373.51	4	1213.5	1351.59	4	367	677.239	4	526.5	857.724	4	1573	3135.12	4	5277.5	5953.86	4	7052	3936.27	4	9501	5133.75	4	4633.5	2910.94	4	5895.5	3413.32	4	3454	2440.6	4	4700	3018.92
rpoB-atpA_11670	-	tatctgaatgatcggtctcaactcaggaggaagaactggtaatagacaca	22719	50	42	yes	4	131.5	309.805	4	158	175.979	4	104	191.915	4	170	276.948	4	315	627.822	4	663	747.969	4	919	512.965	4	1108.5	598.964	4	539.5	338.934	4	1320	764.242	4	658	464.944	4	788.5	506.472
rpoB-atpA_11700	-	aagaactggtaatagacacaaaaccatccattctggctctatatttgttc	22749	50	36	yes	4	142	334.542	4	291.5	324.671	4	0	0	4	0	0	4	370	737.442	4	867.5	978.678	4	2311	1289.95	4	2728	1474.04	4	1215.5	763.623	4	2145.5	1242.18	4	1239	875.479	4	1406.5	903.429
rpoB-atpA_11730	-	ttctggctctatatttgttcgaataaaatgcttagccaattccacgcgtc	22779	50	40	yes	4	130	306.271	4	285.5	317.988	4	0	0	4	190	309.53	4	294.5	586.964	4	986.5	1112.93	4	1237	690.465	4	1485	802.402	4	715	449.19	4	1196.5	692.739	4	703	496.741	4	901.5	579.055
rpoB-atpA_11760	-	cttagccaattccacgcgtctaaccaaaaagtcctttcttcttccaactt	22809	50	42	yes	4	558.5	1315.79	4	1350.5	1504.18	4	357.5	659.709	4	1011	1647.02	4	991.5	1976.15	4	2966	3346.12	4	5402	3015.27	4	6634.5	3584.87	4	3858.5	2424.06	4	5764	3337.19	4	2544.5	1797.95	4	3925	2521.12
rpoB-atpA_11790	-	gtcctttcttcttccaacttttcgatcttcccattcattccctgtgtgcc	22839	50	46	yes	4	3202	7543.68	4	6459	7193.99	4	4506	8315.1	4	5882.5	9583.21	4	4561	9090.47	4	9494	10710.7	4	10645.5	5942.08	4	13295	7183.79	4	9054.5	5688.38	4	14111	8169.86	3	7328	5177.98	3	11483	7375.81
rpoB-atpA_11820	-	ccattcattccctgtgtgcccttcttcccccaattcttcccattctacca	22869	50	50	yes	4	13305	31345.6	4	27316	30424.4	4	6843.5	12628.6	4	9107.5	14837.1	4	31178.5	62141.4	4	41832	47193.1	4	20451	11415.3	4	24961	13487.4	4	14547.5	9139.29	4	24344	14094.5	4	18282.5	12918.4	4	28971	18608.8
rpoB-atpA_11850	-	caattcttcccattctaccaacgaattctctataataattcgtaaatcta	22899	50	30	yes	4	194.5	458.228	4	529.5	589.753	4	250	461.335	4	422	687.482	4	366	729.47	4	914.5	1031.7	4	2285	1275.43	4	2751	1486.47	4	1961.5	1232.29	4	2816	1630.38	4	1097.5	775.495	4	1346.5	864.889
rpoB-atpA_11880	-	tataataattcgtaaatctagatcggctaattgttctcggatagcacccg	22929	50	38	yes	4	0	0	4	184	204.938	4	0	0	4	106.5	173.5	4	786.5	1567.56	4	2191	2471.8	4	1098	612.879	4	1225.5	662.184	4	1134.5	712.736	4	2734	1582.91	4	889	628.169	4	1353.5	869.385
rpoB-atpA_11910	-	ttgttctcggatagcacccgcgccagtagagatttctcgattgcgaaatg	22959	50	50	yes	4	100.5	236.771	4	197.5	219.974	4	142.5	262.961	4	258	420.309	4	218	434.493	4	600.5	677.459	4	2413	1346.88	4	2592.5	1400.83	4	1812.5	1138.68	4	2222	1286.47	4	755.5	533.837	4	1075.5	690.819
rpoB-atpA_11940	-	gatttctcgattgcgaaatgtatcgaaaccctgggtagtaaaaaaaagtg	22989	50	38	yes	4	0	0	4	0	0	4	0	0	4	0	0	4	254	506.244	4	639.5	721.457	4	839	468.311	4	1024.5	553.576	4	361	226.794	4	843	488.073	4	374	264.269	4	535.5	343.964
rpoB-atpA_11970	-	ctgggtagtaaaaaaaagtgggatgctgtatttccaagattggatttcat	23019	50	36	yes	4	190.5	448.804	4	196.5	218.86	4	114	210.369	4	134	218.3	4	441.5	879.948	4	979.5	1105.03	4	449.5	250.901	4	538.5	290.972	4	220.5	138.527	4	489.5	283.406	4	304.5	215.16	4	147	94.4216
rpoB-atpA_12000	-	tttccaagattggatttcatattcgaataaacctcgtaatcgtaagaaag	23049	50	32	yes	4	0	0	4	0	0	4	0	0	4	0	0	4	192.5	383.669	4	615	693.818	4	629	351.093	4	746.5	403.362	4	421	264.488	4	573.5	332.04	4	213.5	150.859	4	142	91.21
rpoB-atpA_12030	-	acctcgtaatcgtaagaaagtgggctttttagttatgggcctagcaaaag	23079	50	42	yes	4	0	0	4	0	0	4	0	0	4	0	0	4	208.5	415.559	4	615.5	694.382	4	812.5	453.519	4	830	448.48	4	509.5	320.087	4	797	461.44	4	376.5	266.035	4	252	161.866
rpoB-atpA_12060	-	agttatgggcctagcaaaagaaaaatcgcagtatactaggccttctaatt	23108	50	38	yes	4	162.5	382.838	4	208	231.669	4	0	0	4	0	0	4	344	685.622	4	805.5	908.732	4	482.5	269.32	4	619.5	334.739	4	308.5	193.811	4	448.5	259.669	4	172.5	121.889	4	176	113.049
rpoC1-ex1-ex2	-	cctagcaaaagaaaaatcgcagtatactag	23108	30	37	yes	4	0	0	4	0	0	4	0	0	4	0	0	4	271	540.126	4	812.5	916.629	4	0	0	4	0	0	4	0	0	4	0	0	4	0	0	4	0	0
rpoC1-in-ex2	-	cctagcaaaagaaaaattgggataggattc	23109	30	37	no	4	0		4	0		4	0		4	0		4	272.5		4	759		4	0		4	0		4	0		4	0		4	0		4	0
rpoC1-intron_0	-	attgggataggattctataggatctcccccccttcaaaatcggacgtgaa	23133	50	46	no	4	2289.5		4	4977.5		4	2259.5		4	3811.5		4	1838		4	4887.5		4	3259.5		4	4605		4	5271		4	21719.5		4	3539		4	7220.5
rpoC1-intron_93	-	aggagttctcgttttcaaactctagaaaatcccaaaataaaaaggtctac	23226	50	34	no	4	0		4	0		4	178.5		4	448		4	421		4	998.5		4	438.5		4	503.5		4	0		4	673.5		4	0		4	0
rpoC1-intron_186	-	attccgtcttctattaattctttattcaaattcaattccaacaaataaaa	23319	50	22	no	4	0		4	197.5		4	373.5		4	535		4	435		4	1035		4	223		4	243		4	0		4	242		4	0		4	0
rpoC1-intron_279	-	ccttaactcttaataattaaaggaataccttggaacccataagggattta	23412	50	32	no	4	0		4	126		4	0		4	153.5		4	225.5		4	566.5		4	478.5		4	472.5		4	121.5		4	503		4	136		4	0
rpoC1-intron_372	-	cacctcgatggttaggccaccacgcccttaaagtctatacgcgatagata	23505	50	50	no	4	448.5		4	958		4	465.5		4	986.5		4	889		4	2438		4	2123		4	2840.5		4	1007.5		4	3134		4	1987.5		4	11676
rpoC1-intron_465	-	ctttccacgaaaagaaaggaaatgtttcattctacaaaataaaaagcttt	23598	50	28	no	4	0		4	0		4	0		4	130		4	306.5		4	733.5		4	277.5		4	242.5		4	0		4	244.5		4	0		4	0
rpoC1-intron_558	-	acgaaatcgaccatagatcaattccctttttatttgggagtattgactac	23691	50	36	no	4	264		4	420		4	152		4	192		4	307.5		4	884		4	5855.5		4	4158.5		4	3698.5		4	5831		3	2378		3	4126
rpoC1-intron_651	-	caggtccagggcatcccaattggattgactgggatgacagtttctccttc	23784	50	52	no	4	525.5		4	769		4	383.5		4	475		4	479		4	1236.5		4	808		4	839		4	627.5		4	1818		4	1121.5		4	1434
rpoC1-intron_687	-	acagtttctccttccgagtctgtaaaatcagaatttcgatcaaatcacac	23820	50	38	no	4	20732.5		4	26990		4	19727		4	18456		4	6086.5		4	12794		4	4483		4	5230.5		4	3340		4	5023		4	3275		4	4943.5
rpoC1-ex1-in	-	tcgatcaaatcacacatcgcagtatactag	23845	30	40	no	4	0		4	0		4	0		4	110		4	195.5		4	598.5		4	441.5		4	608.5		3	289		3	568		4	228.5		4	459
rpoB-atpA_12090	-	gtatactaggccttctaattctttaagaggtttatctaaaagattcgcaa	23876	50	32	yes	4	135.5	319.228	4	172	191.572	4	110	202.987	4	132.5	215.856	4	230.5	459.406	4	665.5	750.79	4	750	418.633	4	1049	566.814	4	406	255.065	4	708	409.912	4	359	253.67	4	410.5	263.674
rpoB-atpA_12120	-	tttatctaaaagattcgcaatataactaggaagacgttttaaataccaca	23906	50	28	yes	4	0	0	4	174.5	194.357	4	0	0	4	217	353.516	4	239	476.348	4	651.5	734.995	4	533.5	297.788	4	600.5	324.473	4	439.5	276.111	4	424	245.484	4	602.5	425.727	4	427	274.272
rpoB-atpA_12150	-	aagacgttttaaataccacacatgggttactgggcatgcgagtttgatat	23936	50	40	yes	4	0	0	4	0	0	4	0	0	4	0	0	4	223.5	445.455	4	678	764.892	4	802.5	447.937	4	936	505.756	4	541	339.877	4	813	470.704	4	206.5	145.913	4	137	87.9984
rpoB-atpA_12180	-	tgggcatgcgagtttgatatagcccatttgataccttcgtatccgagaat	23966	50	44	yes	4	108	254.44	4	173	192.686	4	0	0	4	0	0	4	311.5	620.846	4	910	1026.62	4	1986	1108.54	4	2874.5	1553.2	4	1143.5	718.39	4	2025.5	1172.71	4	802.5	567.048	4	1198.5	769.825
rpoB-atpA_12210	-	ataccttcgtatccgagaatcaacaaattcgaccccgcattgttcacaaa	23996	50	42	yes	4	135	318.05	4	307.5	342.491	4	113.5	209.446	4	245	399.131	4	567.5	1131.08	4	1609.5	1815.77	4	3570.5	1992.97	4	4464	2412.07	4	2626.5	1650.07	4	4058	2349.46	4	2361.5	1668.64	4	3156	2027.17
rpoB-atpA_12240	-	gaccccgcattgttcacaaaatttcgggtcttctttttcatctccgatta	24026	50	42	yes	4	1036.5	2441.92	4	1800	2004.83	4	950	1753.07	4	1843.5	3003.25	4	1957.5	3901.47	4	4831	5450.13	4	4440.5	2478.59	4	5667	3062.09	4	2814	1767.86	4	4504	2607.69	4	2224	1571.48	4	2662	1709.87
rpoB-atpA_12270	-	ttctttttcatctccgattactcgataatttccacaagcacaaattccgc	24056	50	38	yes	4	501	1180.32	4	1058	1178.39	4	424.5	783.346	4	539	878.087	4	749.5	1493.82	4	2112	2382.67	4	3219	1796.77	4	4523	2443.95	4	1542	968.743	4	3477	2013.08	4	1321	933.421	4	2055	1319.98
rpoB-atpA_12300	-	tccacaagcacaaattccgctttttataggaccaaaaattctttcacaaa	24086	50	34	yes	4	295.5	696.177	4	589	656.024	4	267.5	493.628	4	332.5	541.677	4	556	1108.16	4	1570	1771.21	4	2467	1377.02	4	3256.5	1759.61	4	2208.5	1387.46	4	2357.5	1364.92	4	1949	1377.17	4	2036	1307.77
rpoB-atpA_12330	-	accaaaaattctttcacaaaataatccatctttttccggtttgttagttt	24116	50	28	yes	4	337.5	795.126	4	746.5	831.446	4	376	693.847	4	534.5	870.756	4	485.5	967.643	4	998	1125.9	4	2762.5	1541.96	4	3557.5	1922.25	4	1621.5	1018.69	4	2584.5	1496.35	4	1215.5	858.874	4	1437	923.02
rpoB-atpA_12360	-	tttttccggtttgttagttttgtaatgaaaagtatagggttttgttacct	24146	50	30	yes	4	155.5	366.347	4	276.5	307.964	4	299.5	552.679	4	347	565.299	4	378	753.387	4	893.5	1008.01	4	470.5	262.622	4	498.5	269.358	4	446.5	280.508	4	538.5	311.776	4	266.5	188.309	4	335	215.179
rpoB-atpA_12390	-	agtatagggttttgttacctctccaactatctctccattaggcaggattt	24176	50	40	yes	4	985.5	2321.77	4	2228	2481.53	4	782	1443.05	4	1209	1969.59	4	716	1427.05	4	1754.5	1979.35	4	5476	3056.58	4	6613	3573.25	4	3694	2320.71	4	7106	4114.17	4	1758.5	1242.56	4	3233	2076.63
rpoB-atpA_12420	-	ctctccattaggcaggattttagtggcccaagcacttatttgttgaggag	24206	50	46	yes	4	127.5	300.381	4	194.5	216.633	4	150.5	277.723	4	204	332.337	4	365	727.477	4	970.5	1094.88	4	1069.5	596.971	4	1432.5	774.034	4	580.5	364.692	4	1411.5	817.218	4	421	297.479	4	482.5	309.921
rpoB-atpA_12450	-	agcacttatttgttgaggagaaactaatccaattcggagctgttgatgtt	24236	50	38	yes	4	105	247.372	4	158	175.979	4	0	0	4	103	167.798	4	258	514.216	4	624.5	704.535	4	693	386.817	4	953	514.942	4	340	213.601	4	727.5	421.201	4	389.5	275.221	4	259	166.362
rpoB-atpA_12480	-	aattcggagctgttgatgtttatatcgatcgatcatagaagaaaaattat	24266	50	30	yes	4	0	0	4	0	0	4	166.5	307.249	4	291	474.069	4	244.5	487.31	4	623	702.843	4	265.5	148.196	4	344	185.876	4	0	0	4	274	158.638	4	0	0	4	0	0
rpoB-atpA_12510	-	gatcatagaagaaaaattattattcattccgattaagcttccttcctatt	24296	50	28	yes	4	676.5	1593.79	4	1238.5	1379.43	4	551	1016.78	4	783.5	1276.4	4	527	1050.36	4	1427.5	1610.45	4	901.5	503.197	4	1265.5	683.797	4	666.5	418.721	4	1233	713.871	4	554	391.457	4	750	481.743
rpoB-atpA_12540	-	gattaagcttccttcctattaatctggaagttcttctcagatacaaggaa	24326	50	36	yes	4	430	1013.05	4	734	817.524	4	487.5	899.603	4	747.5	1217.76	4	286	570.023	4	806.5	909.86	4	1031	575.481	4	1238	668.938	4	631.5	396.732	4	1207.5	699.108	4	220.5	155.806	4	186.5	119.793
rpoB-atpA_12570	-	ttcttctcagatacaaggaaatgattcagttccagagctaaagatcgtag	24356	50	38	yes	4	0	0	4	0	0	4	0	0	4	0	0	4	220.5	439.476	4	629	709.612	4	626	349.419	4	619	334.469	4	265	166.483	4	554.5	321.039	4	224	158.279	4	124	79.6482
rpoB-atpA_12600	-	tccagagctaaagatcgtagttctcgaacgagcaatcgaaaagattctgg	24386	50	44	yes	4	0	0	4	0	0	4	0	0	4	0	0	4	156	310.921	4	478.5	539.824	4	669	373.421	4	813.5	439.565	4	229	143.867	4	669	387.332	4	144.5	102.104	4	0	0
rpoB-atpA_12630	-	agcaatcgaaaagattctggagcatcttcgggattaggtattgttccccc	24416	50	46	yes	4	238	560.711	4	383	426.583	4	192	354.305	4	271	441.487	4	789.5	1573.54	4	2120.5	2392.26	4	1527.5	852.616	4	1878.5	1015.02	4	1116.5	701.428	4	2584	1496.06	4	933	659.259	4	1279.5	821.853
rpoB-atpA_12660	-	ggattaggtattgttcccccaatgatcgtagtaccaagtacttcctggcg	24446	50	48	yes	4	572	1347.59	4	1110	1236.31	4	379.5	700.306	4	566	922.073	4	800.5	1595.47	4	2473.5	2790.5	4	1865.5	1041.28	4	2382.5	1287.35	4	979	615.045	4	2379	1377.37	4	766.5	541.61	4	1147.5	737.067
rpoB-atpA_12690	-	gtaccaagtacttcctggcgagctctaatatgatccgatttataagtaag	24476	50	40	yes	4	0	0	4	0	0	4	0	0	4	139.5	227.26	4	213.5	425.524	4	594	670.126	4	1079.5	602.552	4	1174	634.357	4	515	323.543	4	1131	654.816	4	444.5	314.084	4	393	252.433
rpoB-atpA_12720	-	tgatccgatttataagtaagcatctcttgtaaaatatgagcaaccccaaa	24506	50	34	yes	4	148	348.677	4	219	243.921	4	131.5	242.662	4	174.5	284.279	4	776	1546.64	4	2357.5	2659.63	4	1089.5	608.134	4	1212	654.889	4	2024.5	1271.87	4	7140.5	4134.14	4	2320.5	1639.67	4	3821.5	2454.64
rpoB-atpA_12750	-	aaaatatgagcaaccccaaacccttctagagcccaaacctccatttctcc	24536	50	46	yes	4	1485.5	3499.73	4	3130	3486.17	4	948.5	1750.3	4	2058	3352.7	4	2995.5	5970.29	4	6662	7515.79	4	4219.5	2355.23	4	6415.5	3466.54	4	4969.5	3122.03	4	15170	8782.99	4	3806.5	2689.68	4	7241	4651.07
rpoB-atpA_12780	-	gcccaaacctccatttctcctacccgctgtcccccctgtttggctcttcc	24566	50	60	yes	4	16438	38726.7	4	35150.5	39150.4	4	6822	12588.9	4	14746.5	24023.6	4	37791.5	75321.7	4	45655	51506.1	4	31139	17381.1	4	41182.5	22252.5	4	21075	13240.1	4	37402.5	21655	1	30612		1	60324
rpoB-atpA_12810	-	cccccctgtttggctcttcctctaaggggttgttgtgtaacaagcgcata	24596	50	52	yes	4	994.5	2342.97	4	1758.5	1958.6	4	1110	2048.33	4	1589	2588.65	4	425.5	848.058	4	1227	1384.25	4	1736	968.996	4	2039	1101.75	4	2728	1713.83	4	7984	4622.51	4	360.5	254.73	4	653.5	419.759
rpoB-atpA_12840	-	tgttgtgtaacaagcgcataatgtccactggagcgcccatggattttatc	24626	50	46	yes	4	0	0	4	0	0	4	0	0	4	0	0	4	228.5	455.42	4	758	855.144	4	1045	583.295	4	1044	564.113	4	427	268.258	4	958	554.654	4	323.5	228.586	4	189.5	121.72
rpoB-atpA_12870	-	gagcgcccatggattttatcatcaacttgatgaattaatttcaagatata	24656	50	32	yes	4	0	0	4	0	0	4	0	0	4	157.5	256.584	4	242.5	483.323	4	608.5	686.485	4	720.5	402.167	4	831	449.021	4	342	214.857	4	740.5	428.728	4	177.5	125.422	4	0	0
rpoB-atpA_12900	-	tgaattaatttcaagatataaggctttcctattataacgggttgttcaaa	24686	50	28	yes	4	0	0	4	114	126.972	4	0	0	4	102.5	166.983	4	236	470.368	4	626	706.227	4	691	385.7	4	725	391.745	4	421	264.488	4	534	309.171	4	306	216.22	4	254.5	163.471
rpoB-atpA_12930	-	attataacgggttgttcaaaaggattccccgtccttccatcaaatattct	24716	50	38	yes	4	1127.5	2656.31	4	2794.5	3112.49	4	518	955.885	4	1208.5	1968.77	4	1968.5	3923.39	4	6252	7053.25	4	3199	1785.61	4	4324	2336.42	4	2050.5	1288.2	4	4237.5	2453.39	4	1766.5	1248.21	4	3621.5	2326.18
rpoB-atpA_12960	-	gtccttccatcaaatattctgctttttcctggatattcgggttcaaatac	24746	50	38	yes	4	773	1821.13	4	1430.5	1593.28	4	1545	2851.05	4	2136.5	3480.58	4	721	1437.02	4	1700.5	1918.43	4	3068	1712.49	4	4327	2338.04	4	2254.5	1416.36	4	3424.5	1982.69	4	1592.5	1125.26	4	2288.5	1469.96
rpoB-atpA_12990	-	ggatattcgggttcaaatacccatggattcgctgtttgcttactggcttc	24776	50	46	yes	4	144.5	340.432	4	263.5	293.484	4	195	359.841	4	295	480.586	4	425.5	848.058	4	1042	1175.54	4	1053	587.761	4	1163	628.413	4	519	326.056	4	1118	647.29	4	682	481.902	4	603.5	387.643
rpoB-atpA_13020	-	gctgtttgcttactggcttcatataattcagaaaacacaagttttctcga	24806	50	36	yes	4	150	353.389	4	296	329.683	4	180.5	333.084	4	230.5	375.509	4	272.5	543.116	4	794	895.758	4	643.5	359.187	4	738.5	399.039	4	483.5	303.753	4	615.5	356.357	4	241	170.291	4	240.5	154.479
rpoB-atpA_13050	-	gaaaacacaagttttctcgaagcttcttgttcatatctctcatcaaaagg	24836	50	36	yes	4	0	0	4	114	126.972	4	0	0	4	155.5	253.326	4	229.5	457.413	4	643.5	725.97	4	1335	745.167	4	1668	901.283	4	1122.5	705.197	4	1285	743.978	4	518	366.02	4	631	405.306
rpoB-atpA_13080	-	tcatatctctcatcaaaaggtgctattcgataatgtctgtctagcagact	24866	50	38	yes	4	0	0	4	116.5	129.757	4	157.5	290.641	4	199	324.192	4	219	436.486	4	532.5	600.744	4	881.5	492.033	4	1257	679.205	4	409.5	257.264	4	935.5	541.627	4	355	250.844	4	396.5	254.681
rpoB-atpA_13110	-	taatgtctgtctagcagactccctgctaaccctagtgaacattcaaatat	24896	50	40	yes	4	0	0	4	0	0	4	0	0	4	0	0	3	1204	2399.68	3	3303	3726.31	4	1307	729.538	4	1666.5	900.473	4	1867	1172.92	4	5879	3403.77	4	2167	1531.21	4	3538	2272.54
rpoB-atpA_13140	-	cctagtgaacattcaaatatctgtcctacattcattcgtgaaggtactcc	24926	50	40	yes	4	0	0	4	109.5	121.96	4	0	0	4	0	0	4	218	434.493	4	644.5	727.098	4	1175	655.858	4	1225.5	662.184	4	562.5	353.384	4	1018	589.393	4	503.5	355.774	4	349.5	224.492
rpoB-atpA_13170	-	ttcattcgtgaaggtactcctaatgggttaaagaccatatcaacggatct	24956	50	40	yes	4	0	0	4	0	0	4	0	0	4	133.5	217.485	4	190.5	379.683	4	544	613.718	4	970	541.432	4	1142.5	617.336	4	492.5	309.407	4	975	564.497	4	385	272.042	4	399	256.287
rpoB-atpA_13200	-	aagaccatatcaacggatcttccatcttgtaaataaggcatatcttgtct	24986	50	36	yes	4	0	0	4	144.5	160.943	4	129.5	238.971	4	213	346.999	3	257	512.223	3	737	831.453	4	1183.5	660.603	4	1370.5	740.533	4	824	517.668	4	1215	703.45	4	487	344.115	4	308	197.836
rpoB-atpA_13230	-	aaataaggcatatcttgtctaggcaaaattttggaaatgatacctttatt	25016	50	28	yes	4	0	0	4	122.5	136.44	4	131	241.739	4	230	374.694	4	217	432.5	4	585.5	660.537	4	447.5	249.784	4	529	285.839	4	144	90.4663	4	398	230.431	4	215	151.919	4	0	0
rpoB-atpA_13260	-	ttggaaatgatacctttatttccgtgtcttccagctactttatcgcctac	25046	50	40	yes	4	0	0	4	212	236.124	4	0	0	4	0	0	4	514.5	1025.44	4	1423.5	1605.93	4	1878.5	1048.54	4	2357	1273.58	4	921	578.607	4	1766.5	1022.75	4	1025.5	724.62	4	1243.5	798.73
rpoB-atpA_13290	-	ccagctactttatcgcctactttgatttcacgtttctgtaaaatatatac	25076	50	34	yes	4	359	845.778	4	750.5	835.902	4	251.5	464.103	4	391	636.98	4	687.5	1370.25	4	2068	2333.03	4	2008.5	1121.1	4	2599	1404.34	3	1118	702.37	3	2127	1231.47	4	755	533.484	4	1402.5	900.859
rpoB-atpA_13320	-	cgtttctgtaaaatatatacacgaatcgtttcgggattataactagaacc	25106	50	34	yes	4	0	0	4	0	0	4	0	0	4	129	210.154	4	161.5	321.883	4	483	544.901	4	448	250.063	4	514.5	278.004	4	0	0	4	471.5	272.985	4	144	101.751	4	0	0
rpoB-atpA_13350	-	tcgggattataactagaaccacccctcttctggatccacctcacatcaat	25136	50	46	yes	4	4494	10587.5	4	12520.5	13945.2	4	1972.5	3639.93	4	6622.5	10788.7	4	6046.5	12051.2	4	21638.5	24411.7	4	3892	2172.43	4	5336.5	2883.51	4	3219	2022.3	4	6421.5	3717.86	4	2586.5	1827.62	4	5363	3444.78
rpoB-atpA_13380	-	tggatccacctcacatcaataacccgacccctgccacctataggtagttt	25166	50	50	yes	4	2087.5	4918	4	4494.5	5005.94	4	1163.5	2147.05	4	2378	3874.01	4	3412.5	6801.41	4	9852	11114.6	4	7086.5	3955.52	4	10735	5800.53	4	4180.5	2626.35	4	11639.5	6738.93	4	5642.5	3987	4	14084.5	9046.81
rpoB-atpA_13410	-	ctgccacctataggtagttttagacaagtttcttttgaagtagatacctg	25196	50	38	yes	4	0	0	4	0	0	4	0	0	4	107.5	175.129	4	201	400.61	4	505	569.72	4	450	251.18	4	606	327.445	4	145.5	91.4086	4	547	316.697	4	132.5	93.6247	4	154	98.9179
rpoB-atpA_13440	-	tcttttgaagtagatacctgaataccaagtatagctcgtaacaatctatc	25226	50	34	yes	4	0	0	4	0	0	3	0	0	3	164	267.173	4	219.5	437.482	4	679.5	766.584	4	646.5	360.862	4	661	357.163	4	246	154.547	4	514.5	297.881	4	155.5	109.877	4	0	0
rpoB-atpA_13470	-	atagctcgtaacaatctatcttccggggcatacgacgattctttcacgac	25256	50	46	yes	4	0	0	4	0	0	4	0	0	4	163	265.544	4	221	440.472	4	728	821.299	4	1375	767.494	4	1591	859.677	4	523.5	328.883	4	1392	805.928	4	458.5	323.977	4	323	207.471
rpoB-atpA_13500	-	tacgacgattctttcacgacctggggtgttaatttacctactaaaatatc	25286	50	38	yes	4	0	0	4	180.5	201.04	4	141	260.193	4	194	316.046	4	272.5	543.116	4	724.5	817.351	4	1663.5	928.528	4	1810	978.011	4	789.5	495.994	4	1663.5	963.118	4	695.5	491.441	4	792	508.721
rpoB-atpA_13530	-	aatttacctactaaaatatcacctgtctctacccaagatcccagcatcac	25316	50	40	yes	4	834	1964.84	4	1958.5	2181.36	4	460.5	849.779	4	872	1420.58	4	1724	3436.08	4	5254.5	5927.91	4	2169	1210.69	4	2552	1378.94	4	3295	2070.04	4	9673.5	5600.68	4	3330.5	2353.34	4	6033	3875.14
rpoB-atpA_13560	-	acccaagatcccagcatcacaattccatttttatctaaattgcggagtaa	25346	50	38	yes	4	181.5	427.601	4	390.5	434.936	4	285.5	526.844	4	650.5	1059.73	4	505	1006.51	4	1428.5	1611.57	4	1532	855.127	4	1731.5	935.595	4	1038.5	652.425	4	1717.5	994.383	4	782	552.562	4	809	519.64
rpoB-atpA_13590	-	ttatctaaattgcggagtaaatgggcttctaaatgcggtatttcattagt	25376	50	34	yes	4	0	0	4	0	0	4	0	0	4	0	0	4	308.5	614.867	4	645	727.662	4	461	257.32	4	510.5	275.842	4	131	82.2992	4	362	209.588	4	121	85.4988	4	0	0
rpoB-atpA_13620	-	aaatgcggtatttcattagttactttttcagggccttggcttgtcacatg	25406	50	40	yes	4	132	310.982	4	120	133.655	4	0	0	4	214	348.628	4	377.5	752.39	4	1154	1301.9	4	790	440.96	4	1195	645.704	4	385.5	242.186	4	840	486.336	4	803	567.401	4	796.5	511.611
rpoB-atpA_13650	-	gggccttggcttgtcacatgagtctgaatttcatatttccgtatgtgaaa	25436	50	42	yes	4	0	0	4	107.5	119.733	4	0	0	4	0	0	4	283	564.043	4	808.5	912.116	4	1191.5	665.068	4	1337	722.432	4	792	497.565	4	1173.5	679.423	4	617	435.973	4	528	339.147
rpoB-atpA_13680	-	tcatatttccgtatgtgaaaagaagtataaatatcttcatataccaaacg	25466	50	28	yes	4	0	0	4	0	0	4	0	0	4	0	0	4	209.5	417.552	4	630	710.74	4	0	0	4	0	0	4	0	0	4	138.5	80.1875	4	0	0	4	0	0
rpoB-atpA_13710	-	atatcttcatataccaaacgctcgctaataagtactgcatcttcaaaatt	25496	50	32	yes	4	105	247.372	4	241.5	268.981	4	220	405.975	4	253	412.163	4	283.5	565.04	4	720.5	812.838	4	1820.5	1016.16	4	1960.5	1059.33	4	1242	780.272	4	1574.5	911.59	4	642	453.638	4	934	599.931
rpoB-atpA_13740	-	agtactgcatcttcaaaattgtaaccctcccacggcatataagctactaa	25526	50	40	yes	4	666	1569.05	4	1384	1541.49	4	685.5	1264.98	4	1276	2078.74	4	2109	4203.42	4	5902	6658.39	4	3443.5	1922.08	4	4439	2398.56	4	4368.5	2744.46	4	14469	8377.13	4	5805	4101.82	4	10924	7016.75
rpoB-atpA_13770	-	cacggcatataagctactaatacgtttttccccaaagcaagttcgccacc	25556	50	46	yes	4	0	0	4	242	269.538	4	225.5	416.124	4	457	744.501	4	632	1259.63	4	1959.5	2210.63	4	1551.5	866.012	4	2170	1172.53	4	904	567.927	4	2249	1302.11	3	712	503.1	3	1445	928.158
rpoB-atpA_13800	-	cccaaagcaagttcgccaccaaccgtagcagcaccatccgctaaaatttg	25586	50	52	yes	4	1046.5	2465.48	4	2151	2395.77	4	363.5	670.781	4	665	1083.35	4	1840	3667.28	4	4917	5547.16	4	3396	1895.57	4	4616	2494.2	4	2104	1321.81	4	5340	3091.71	4	2520.5	1780.99	4	6000.5	3854.26
rpoB-atpA_13830	-	gcaccatccgctaaaatttgtccctttttaatgcatttaccccgaggaac	25616	50	44	yes	4	313	737.405	4	622	692.779	4	639	1179.17	4	1179	1920.71	4	960	1913.36	4	2588.5	2920.24	4	2044.5	1141.19	4	2721	1470.26	4	1354	850.634	4	3029.5	1753.99	4	1279	903.743	4	1821.5	1169.99
rpoB-atpA_13860	-	atgcatttaccccgaggaacctggagtttttgatgcatacaagtattttt	25646	50	38	yes	4	986.5	2324.12	4	2024	2254.32	4	396	730.754	4	473.5	771.381	4	472	940.737	4	1046.5	1180.62	4	833	464.962	4	1104	596.533	4	372	233.705	4	1173.5	679.423	4	277.5	196.082	4	186.5	119.793
rpoB-atpA_13890	-	tgatgcatacaagtatttttattggaacgttgatatataactaatggaat	25676	50	26	yes	4	0	0	4	0	0	4	0	0	4	0	0	4	156.5	311.918	4	527	594.54	4	0	0	4	0	0	4	0	0	4	0	0	4	0	0	4	0	0
rpoB-atpA_13920	-	tgatatataactaatggaatgcttagaatatctccattacctgctaaaag	25706	50	30	yes	4	0	0	4	0	0	4	0	0	4	0	0	4	212.5	423.531	4	711	802.121	4	782.5	436.774	4	903	487.925	4	446	280.194	4	721.5	417.728	4	284.5	201.028	4	330	211.967
rpoB-atpA_13950	-	tctccattacctgctaaaagaatcttgtcagtattggtataaacgaccct	25736	50	38	yes	4	122	287.423	4	189.5	211.064	4	139	256.502	4	179	291.61	4	253.5	505.247	4	860	970.216	4	793.5	442.914	4	983	531.152	4	376	236.218	4	1032.5	597.788	4	328	231.765	4	330.5	212.288
rpoB-atpA_13980	-	gtattggtataaacgacccttccctcgcgttcggctatagcaagagcccc	25766	50	54	yes	4	22241.5	52399.4	4	29693.5	33072.4	4	21155	39038.1	4	19309	31456.4	4	6183.5	12324.2	4	19153.5	21608.2	4	4698.5	2622.6	4	7592.5	4102.51	4	5550.5	3487.04	4	10233.5	5924.9	4	2000	1413.2	4	4679.5	3005.75
rpoB-atpA_14010	-	tcggctatagcaagagcccccgaatctagagctgcttgtcgttccaaccc	25796	50	56	yes	4	1078	2539.69	4	2361.5	2630.22	4	1223	2256.85	4	1952	3180.01	4	1085	2162.5	4	3797	4283.62	4	1579.5	881.641	4	2202	1189.82	4	1089.5	684.465	4	2608.5	1510.25	4	700.5	494.974	4	1349.5	866.816
rpoB-atpA_14040	-	gctgcttgtcgttccaacccagttccaacaatgcatttctcggagcgaga	25826	50	52	yes	4	201	473.541	4	429.5	478.374	4	199	367.222	4	374	609.285	4	408.5	814.176	4	1196	1349.28	4	1301	726.189	4	1711.5	924.788	4	825.5	518.611	4	2101	1216.42	4	506	357.54	4	764	490.736
rpoB-atpA_14070	-	atgcatttctcggagcgagaaagaggaactgcttgacgttgcatattaga	25856	50	44	yes	4	0	0	4	0	0	4	0	0	4	0	0	4	140.5	280.029	4	452	509.928	4	419	233.876	4	474.5	256.39	4	0	0	4	425.5	246.352	4	129.5	91.5049	4	0	0
rpoB-atpA_14100	-	gcttgacgttgcatattagaactcattaaagctcgattcgcatcattatg	25886	50	38	yes	4	0	0	4	0	0	4	0	0	4	0	0	4	164	326.866	4	563	635.153	4	560.5	312.858	4	617.5	333.659	4	486	305.324	4	550.5	318.724	4	227	160.399	4	0	0
rpoB-atpA_14130	-	gctcgattcgcatcattatgttcgataaaaggaatgagggaagctccaat	25916	50	42	yes	4	0	0	4	0	0	4	0	0	4	0	0	4	196	390.645	4	596	672.383	4	528	294.718	4	594.5	321.231	4	182	114.339	4	548.5	317.566	4	102	72.0734	4	0	0
rpoB-atpA_14160	-	ggaatgagggaagctccaatagaaaaatattgaaaaggaaaaatacttcg	25946	50	34	yes	4	0	0	4	102	113.607	4	0	0	4	0	0	4	339.5	676.653	4	802.5	905.347	4	0	0	4	0	0	4	0	0	4	104	60.213	4	0	0	4	0	0
rpoB-atpA_14190	-	tgaaaaggaaaaatacttcgaagatgaacctgttcccatgcaatagtcaa	25976	50	36	yes	4	0	0	4	144	160.386	4	0	0	4	133.5	217.485	4	402	801.221	4	1105.5	1247.18	4	1106	617.344	4	1137	614.364	4	706.5	443.85	4	989.5	572.892	4	524.5	370.613	4	467	299.965
rpoB-atpA_14220	-	tgttcccatgcaatagtcaagaattcttgacggtatcgagctggaacaac	26006	50	44	yes	4	0	0	4	0	0	4	0	0	4	0	0	4	137	273.053	4	515.5	581.566	4	410	228.853	4	470.5	254.229	4	162.5	102.089	4	442	255.905	4	102.5	72.4267	4	0	0
rpoB-atpA_14250	-	cggtatcgagctggaacaacctgttcttcctgaatatcctgatttaaggc	26036	50	46	yes	4	0	0	4	104	115.834	4	0	0	4	0	0	4	355.5	708.542	4	964	1087.54	4	1466	818.288	4	1720	929.381	4	795	499.449	4	1514	876.562	4	651	459.998	4	741	475.962
rpoB-atpA_14280	-	tgaatatcctgatttaaggctaaagaatttcctgccgctaccatatagta	26066	50	36	yes	4	164.5	387.55	4	256.5	285.688	4	0	0	4	118	192.234	4	411	819.158	4	1310	1477.89	4	796.5	444.588	4	1086.5	587.077	4	395.5	248.468	4	824	477.072	4	578.5	408.769	4	682.5	438.386
rpoB-atpA_14310	-	cctgccgctaccatatagtattcatctctacctggtgataaataaagcat	26096	50	40	yes	4	365.5	861.092	4	735	818.638	4	279.5	515.772	4	477.5	777.897	4	552	1100.18	4	1623	1831	4	1441	804.333	4	2043.5	1104.18	4	1026	644.572	4	1847	1069.36	4	590	416.895	4	906	581.946
rpoB-atpA_14340	-	cctggtgataaataaagcatccgtaccccggttgacctctcagaaatttc	26126	50	46	yes	4	459.5	1082.55	4	942.5	1049.75	4	167	308.172	4	276	449.633	4	1253.5	2498.33	4	4318	4871.39	4	3407.5	1901.99	4	4666.5	2521.49	4	2545	1598.87	4	7175.5	4154.41	4	2284	1613.88	4	4420.5	2839.39
rpoB-atpA_14370	-	gttgacctctcagaaatttcataaaaagggctttctagagatccccaatg	26156	50	40	yes	4	131	308.627	4	260	289.586	4	123	226.977	4	228.5	372.25	4	344.5	686.618	4	953	1075.14	4	1395.5	778.936	4	1559.5	842.657	4	827	519.553	4	2377	1376.21	4	606.5	428.554	4	827	531.202
rpoB-atpA_14400	-	ctttctagagatccccaatgaccaatcctcgcatgaattgctaaggatcc	26186	50	46	yes	4	284.5	670.261	4	513.5	571.933	4	164.5	303.558	4	293.5	478.142	4	412	821.152	4	1267.5	1429.94	4	2501.5	1396.28	4	2543	1374.08	4	1222.5	768.021	4	2603	1507.06	3	821	580.12	3	1387	890.903
rpoB-atpA_14430	-	gcatgaattgctaaggatccaataagtccaacattgattccttcagatgt	26216	50	38	yes	4	0	0	4	0	0	4	0	0	4	0	0	4	209	416.555	4	624	703.971	4	913	509.616	4	1381.5	746.477	4	461	289.618	4	1100.5	637.158	4	297	209.861	4	479	307.673
rpoB-atpA_14460	-	acattgattccttcagatgtgtcaattgggcaaatacgtccatagtgact	26246	50	40	yes	4	0	0	4	119	132.541	4	0	0	4	0	0	4	199	396.624	4	533	601.309	4	998.5	557.34	4	1317.5	711.895	4	407	255.693	4	1052	609.078	4	189.5	133.901	4	184.5	118.509
rpoB-atpA_14490	-	caaatacgtccatagtgactaggatggatatctcgtatccgaaaactagc	26276	50	42	yes	4	0	0	4	0	0	4	0	0	4	0	0	4	132.5	264.084	4	460	518.953	4	363.5	202.897	4	367	198.304	4	188.5	118.423	4	330	191.06	4	0	0	4	0	0
rpoB-atpA_14520	-	tctcgtatccgaaaactagcagtgcgccctgtcagtcctccagggcccaa	26306	50	58	yes	4	384.5	905.854	4	961	1070.35	4	128	236.203	4	277.5	452.077	4	769	1532.68	4	2992	3375.45	4	2446.5	1365.58	4	4289.5	2317.78	4	1426	895.868	4	3732	2160.72	4	1329.5	939.427	4	3852	2474.23
rpoB-atpA_14550	-	gtcagtcctccagggcccaaataacttaattttctcccatgaactatttg	26336	50	42	yes	4	351.5	828.109	4	899	1001.3	4	371	684.621	4	634	1032.85	4	980.5	1954.22	4	3303.5	3726.87	4	2826	1577.41	4	4434	2395.86	4	3159.5	1984.92	4	7833.5	4535.37	4	1918	1355.26	4	3693	2372.1
rpoB-atpA_14580	-	tttctcccatgaactatttgtgtcaatggattagttcgatccaaaacttg	26366	50	36	yes	4	0	0	4	107	119.176	4	111	204.833	4	282.5	460.222	4	188	374.7	4	624.5	704.535	4	493.5	275.46	4	552	298.266	4	511.5	321.344	4	2238	1295.74	4	203	143.44	4	191	122.684
rpoB-atpA_14610	-	ttagttcgatccaaaacttgagataatgggtgtaaaccgaaaaaggattc	26396	50	36	yes	4	0	0	4	0	0	4	0	0	4	0	0	4	228.5	455.42	4	583.5	658.281	4	614	342.721	4	760	410.657	4	196.5	123.449	4	673	389.648	4	0	0	4	0	0
rpoB-atpA_14640	-	tgtaaaccgaaaaaggattcataagtagttgttaatggagttgaggttac	26426	50	34	yes	4	0	0	4	0	0	4	0	0	4	0	0	4	244.5	487.31	4	527	594.54	4	0	0	4	0	0	4	0	0	4	0	0	4	0	0	4	0	0
rpoB-atpA_14670	-	gttaatggagttgaggttaccaaattctgaggtgtcggtatcaatttatg	26456	50	38	yes	4	0	0	4	0	0	4	109	201.142	4	126.5	206.082	4	415.5	828.127	4	770.5	869.246	4	717	400.213	4	782.5	422.814	4	286	179.676	4	581	336.382	4	309.5	218.693	4	251.5	161.544
rpoB-atpA_14700	-	ggtgtcggtatcaatttatgccgaattgctccacatatagtcccccgaac	26486	50	48	yes	3	554	1305.18	3	1220	1358.83	4	551	1016.78	4	1026	1671.46	4	1699.5	3387.25	4	4893	5520.08	4	3853.5	2150.94	4	5649.5	3052.64	4	2415	1517.2	4	5994.5	3470.64	4	2604.5	1840.34	4	5936.5	3813.16
rpoB-atpA_14730	-	ccacatatagtcccccgaaccacattttctaaacgaaccagagccaatcc	26516	50	48	yes	4	6416	15115.6	4	13290.5	14802.9	4	5799	10701.1	4	10829	17641.6	4	14263.5	28428.4	4	32213.5	36341.9	4	6110.5	3410.74	4	10192	5507.12	4	2509	1576.25	4	6117.5	3541.86	3	1976	1396.24	3	4306	2765.85
rpoB-atpA_14760	-	aaacgaaccagagccaatccgaattgatcttgtaaaagatctgctacaga	26546	50	40	yes	4	167.5	394.618	4	288.5	321.329	4	252	465.025	4	453	737.984	4	348	693.594	4	939.5	1059.91	4	679.5	379.281	4	776	419.302	4	299	187.843	4	816.5	472.73	4	295.5	208.801	4	345.5	221.923
rpoB-atpA_14790	-	tgtaaaagatctgctacagaacgaatacgtttatttttcaaatgattcat	26576	50	28	yes	4	0	0	4	0	0	4	0	0	4	0	0	4	175.5	349.787	4	523.5	590.591	4	286.5	159.918	4	342.5	185.066	4	232.5	146.065	4	289.5	167.612	4	0	0	4	0	0
rpoB-atpA_14820	-	ttatttttcaaatgattcatatcgtcaagtgcacccattccaaatttcag	26606	50	32	yes	4	119.5	281.533	4	218.5	243.364	4	0	0	4	110.5	180.016	4	297	591.947	4	1001	1129.29	4	747	416.958	4	867	468.473	4	362.5	227.736	4	823	476.493	3	321	226.819	3	315	202.332
rpoB-atpA_14850	-	gcacccattccaaatttcagcccaatcaaatgatcggcggctgccaatat	26636	50	48	yes	4	280.5	660.838	4	532.5	593.095	4	275.5	508.391	4	468	762.421	4	363	723.49	4	1038	1171.03	4	1625	907.038	4	2087	1127.69	4	720	452.331	4	1986.5	1150.13	4	569.5	402.41	4	813.5	522.531
rpoB-atpA_14880	-	tgatcggcggctgccaatatatctcgtggtaacaaaaatgtattgttctg	26666	50	42	yes	4	0	0	4	147.5	164.284	4	0	0	4	123.5	201.194	4	367	731.463	4	969.5	1093.75	4	741	413.609	4	814	439.835	4	512	321.658	4	818.5	473.888	4	443	313.024	4	370	237.66
rpoB-atpA_14910	-	aacaaaaatgtattgttctggggtatatcaaggttcagtcttcggttcat	26696	50	36	yes	4	126.5	298.025	4	201.5	224.429	4	104	191.915	4	136	221.558	4	345.5	688.611	4	856.5	966.268	4	595	332.115	4	603.5	326.094	4	392	246.269	4	516	298.749	4	313.5	221.52	4	312	200.405
rpoB-atpA_14940	-	aggttcagtcttcggttcatatttcgtcgaccaatccttcctaattcaca	26726	50	42	yes	4	295.5	696.177	4	630.5	702.246	4	927	1710.63	4	1269	2067.33	4	543.5	1083.24	4	1501.5	1693.93	4	2478.5	1383.44	4	2935	1585.89	4	2218	1393.43	4	6449.5	3734.07	4	2333.5	1648.85	4	3875	2489.01
rpoB-atpA_14970	-	ccaatccttcctaattcacatctttgttgaaagaatttcttttgtaattc	26756	50	30	yes	4	0	0	4	226	251.717	4	557	1027.85	4	893.5	1455.6	4	379.5	756.376	4	913	1030.01	4	944.5	527.198	4	1075.5	581.133	4	460	288.99	4	1114.5	645.263	4	304.5	215.16	4	267	171.5
rpoB-atpA_15000	-	aagaatttcttttgtaattccttacataaggattcagaaaataccggatc	26786	50	30	yes	4	0	0	4	0	0	4	0	0	4	0	0	4	141	281.025	4	461	520.081	4	120	66.9813	4	138.5	74.8368	4	0	0	4	161.5	93.5038	4	0	0	4	0	0
rpoB-atpA_15030	-	gattcagaaaataccggatcgccacctacacaagcaaattgttgataaaa	26816	50	38	yes	4	312	735.049	4	663.5	739.002	4	345	636.642	4	585.5	953.841	4	820.5	1635.33	4	2374.5	2678.81	4	1463.5	816.892	4	1686	911.01	4	748	469.922	4	1729	1001.04	4	885.5	625.696	4	1401	899.896
rpoB-atpA_15060	-	caagcaaattgttgataaaactccaaaatggcattttcttttgacccaat	26846	50	32	yes	4	0	0	4	0	0	4	132.5	244.507	4	205.5	334.781	4	252.5	503.254	4	663	747.969	4	977	545.339	4	1119	604.638	4	404	253.808	4	1062.5	615.157	4	530.5	374.852	4	618	396.956
rpoB-atpA_15090	-	gcattttcttttgacccaattttttttctctccttatcactcagaaaaga	26876	50	32	yes	4	395	930.591	4	755	840.914	4	367	677.239	4	537	874.829	4	880.5	1754.91	4	2009.5	2267.03	4	2445.5	1365.02	4	3222	1740.97	4	2141.5	1345.37	4	3250.5	1881.95	4	1354.5	957.092	4	1746	1121.5
rpoB-atpA_15120	-	tccttatcactcagaaaagacaaaaaaatttcaggatagcaaacattctc	26906	50	32	yes	4	0	0	4	0	0	4	114	210.369	4	137	223.187	4	285	568.03	4	719.5	811.71	4	385.5	215.177	4	424	229.103	4	182	114.339	4	469	271.537	4	126	89.0318	4	0	0
rpoB-atpA_15150	-	tcaggatagcaaacattctctagaatttctcttagattcaaacccatagc	26936	50	36	yes	4	112.5	265.042	4	271	301.838	4	142.5	262.961	4	199	324.192	4	270.5	539.13	4	770	868.682	4	1021.5	570.178	4	1122	606.259	4	404.5	254.122	4	962.5	557.26	4	366.5	258.969	4	263	168.931
rpoB-atpA_15180	-	cttagattcaaacccatagctgataatagaactagaatagatattttttg	26966	50	28	yes	4	0	0	4	207	230.555	4	185.5	342.31	4	299	487.102	4	276.5	551.088	4	677.5	764.327	4	376.5	210.154	4	409.5	221.268	4	247	155.175	4	424.5	245.773	3	200	141.32	3	205	131.676
rpoB-atpA_15210	-	actagaatagatattttttgtttcctacttacacgagcccatatccttgc	26996	50	36	yes	4	376	885.829	4	847	943.383	4	307	566.519	4	370	602.769	4	732.5	1459.94	4	1809	2040.84	4	2179.5	1216.55	4	2446	1321.67	4	1550.5	974.083	4	2152	1245.95	4	1329.5	939.427	4	1549.5	995.281
rpoB-atpA_15240	-	acacgagcccatatccttgcttttctatcaatttctaattctaatcttcc	27026	50	36	yes	4	479	1128.49	4	1033	1150.55	4	335	618.188	4	545	887.862	4	1148	2288.06	4	2772	3127.26	4	2331	1301.11	4	3093	1671.26	4	1954	1227.58	4	3078.5	1782.36	4	1527.5	1079.33	4	1999	1284.01
rpoB-atpA_15270	-	atttctaattctaatcttcctccccaatctgatattatggtgccggtata	27056	50	36	yes	4	826.5	1947.17	4	1922	2140.71	4	1484	2738.48	4	2495	4064.62	4	902	1797.76	4	2498	2818.14	4	4436	2476.07	4	6242.5	3373.06	4	3965	2490.96	4	9690.5	5610.52	3	1535	1084.63	3	2557	1642.42
rpoB-atpA_15300	-	gatattatggtgccggtatagaccgaaattccgttatggtccaattctga	27086	50	42	yes	4	0	0	4	195.5	217.746	4	121	223.286	4	171	278.577	4	224.5	447.448	4	691.5	780.122	4	1335.5	745.446	4	1525	824.015	4	810	508.873	4	1360	787.401	4	742.5	524.652	4	777	499.086
rpoB-atpA_15330	-	ccgttatggtccaattctgatcggtaataaataccgggactttgcaatat	27116	50	40	yes	4	0	0	4	142.5	158.715	4	121.5	224.209	4	149.5	243.551	4	216	430.507	4	585	659.973	4	1020.5	569.62	4	1241	670.559	4	528.5	332.024	4	1127	652.5	3	511	361.073	3	452	290.33
rpoB-atpA_15360	-	ataccgggactttgcaatatttgattgatcacaattctatatattccatt	27146	50	30	yes	4	0	0	4	199.5	222.202	4	178	328.47	4	196.5	320.119	4	239	476.348	4	570	643.05	4	706	394.073	4	779.5	421.193	4	587.5	369.09	4	807	467.23	4	254	179.477	4	215	138.1
rpoB-atpA_15390	-	acaattctatatattccattgactataaaagttcccagggaattcattag	27176	50	30	yes	4	0	0	4	0	0	4	124.5	229.745	4	208.5	339.668	4	195.5	389.648	4	648	731.047	4	371	207.084	4	547	295.565	4	192	120.622	4	430	248.958	4	0	0	4	0	0
rpoB-atpA_15420	-	gttcccagggaattcattagaggaatgtttccgataaaaattgtttgttc	27206	50	36	yes	4	0	0	4	125.5	139.781	4	0	0	4	142	231.333	4	268.5	535.144	4	785	885.605	4	440	245.598	4	553.5	299.077	4	202.5	127.218	4	479.5	277.617	4	100.5	71.0135	4	0	0
rpoB-atpA_15450	-	ccgataaaaattgtttgttcttgcatatccctactgtttttccaaattaa	27236	50	30	yes	4	319	751.541	4	753	838.686	4	338.5	624.647	4	424	690.74	4	585	1165.96	4	1569.5	1770.64	4	1270.5	709.164	4	1517	819.692	4	803.5	504.789	4	1827	1057.78	4	643.5	454.698	4	721	463.116
rpoB-atpA_15480	-	ctactgtttttccaaattaatcccgcggatacatataattcagaagaata	27266	50	32	yes	4	0	0	4	170.5	189.902	4	230	424.428	4	302.5	492.804	4	249	496.279	4	621	700.587	4	1211	675.953	4	1615	872.646	4	575	361.237	4	1406.5	814.323	4	482	340.582	4	446	286.476
rpoB-atpA_15510	-	acatataattcagaagaatatgtgagtgattcatacacagcatctctttc	27296	50	32	yes	4	0	0	4	0	0	4	0	0	4	0	0	4	270	538.133	4	728.5	821.864	4	820.5	457.984	4	912.5	493.058	4	582.5	365.949	4	735	425.544	4	468	330.69	4	360	231.237
rpoB-atpA_15540	-	tcatacacagcatctctttcctttatcaagggttcgaccaattgatatgt	27326	50	38	yes	4	750	1766.95	4	1452.5	1617.78	4	479.5	884.84	4	728	1185.99	4	526	1048.36	4	1362	1536.55	4	3095.5	1727.84	4	3858.5	2084.89	4	2079	1306.11	4	3339	1933.18	3	1099	776.555	3	1228	788.774
rpoB-atpA_15570	-	ggttcgaccaattgatatgtttccacaaataattgaaattcaatttcttg	27356	50	30	yes	4	0	0	4	114.5	127.529	4	179	330.316	4	239	389.356	4	215	428.514	4	633.5	714.688	4	571	318.719	4	619.5	334.739	4	352	221.14	4	886.5	513.258	4	205.5	145.207	4	229	147.092
rpoB-atpA_15600	-	aattgaaattcaatttcttgatctgtatcttcaatttttggaaacttata	27386	50	22	yes	4	0	0	4	111	123.631	4	0	0	4	0	0	4	196.5	391.641	4	656	740.072	4	142	79.2612	4	248	134.004	4	100.5	63.1379	4	247.5	143.295	4	0	0	4	0	0
rpoB-atpA_15630	-	tcaatttttggaaacttataaagttcttccgtcaaaccttgatcaatgaa	27416	50	30	yes	4	0	0	4	194	216.076	4	211.5	390.289	4	399	650.013	4	358.5	714.521	4	1080	1218.41	4	842.5	470.264	4	1184.5	640.03	4	451	283.335	4	1223.5	708.371	4	494.5	349.414	4	553	355.205
rpoB-atpA_15660	-	gtcaaaccttgatcaatgaacctacaaaatccttcaaattgtatctgatt	27446	50	32	yes	4	0	0	4	0	0	4	306	564.674	4	355	578.332	4	327	651.739	4	715.5	807.198	4	1688.5	942.482	4	2133	1152.54	4	713.5	448.248	4	1567.5	907.537	4	598	422.548	4	572.5	367.73
rpoB-atpA_15690	-	ccttcaaattgtatctgattaaatccaggtattgtagatattccctcatt	27476	50	32	yes	4	215	506.524	4	505	562.465	4	270.5	499.164	4	351	571.816	4	372.5	742.425	4	921.5	1039.6	4	731	408.028	4	832	449.561	4	297.5	186.901	4	678	392.542	4	425	300.306	4	197.5	126.859
rpoB-atpA_15720	-	attgtagatattccctcatttccatccccgagcatttttaatttcccatt	27506	50	36	yes	4	780.5	1838.8	4	1751	1950.25	4	665	1227.15	4	1156	1883.24	4	2136	4257.23	4	4916.5	5546.59	4	5662	3160.4	4	8166.5	4412.67	4	3932.5	2470.55	4	9431	5460.28	4	5853.5	4136.09	4	9663.5	6207.1
rpoB-atpA_15750	-	agcatttttaatttcccatttatcaaaaaataccactattggttcattct	27536	50	26	no	4	0		4	0		4	332.5		4	416		4	407.5		4	941.5		4	346.5		4	431.5		4	0		4	609		4	0		4	0
rpoB-atpA_15780	-	taccactattggttcattcttcatctaattagatagattagataaatgat	27566	50	26	no	4	0		4	186.5		4	162		4	214.5		4	190.5		4	591		4	0		4	0		4	0		4	136		4	0		4	0
rpoB-atpA_15810	-	agatagattagataaatgatctagcaatgatggcatttctattttgttta	27596	50	26	no	4	0		4	0		4	0		4	0		4	203		4	678.5		4	0		4	0		4	0		4	0		4	0		4	0
rpoB-atpA_15840	-	tggcatttctattttgtttaccgaatcacatgaaattttacccaactcca	27626	50	34	no	4	235		4	486		4	391		4	491		4	458		4	1081.5		4	734		4	898		4	189		4	992		4	313.5		4	275
rpoB-atpA_15870	-	tgaaattttacccaactccatatctggaatgtatgaaatacgtatgaacg	27656	50	34	no	4	0		4	197		4	226.5		4	307		4	225.5		4	654		4	468.5		4	634		4	103.5		4	597.5		4	0		4	0
rpoB-atpA_15900	-	gtatgaaatacgtatgaacggaggaagaaagagaattttctacttaaatt	27686	50	30	no	4	0		4	0		4	0		4	242.5		4	274		4	641.5		4	169		4	133		4	0		4	142.5		4	0		4	0
rpoB-atpA_15930	-	gagaattttctacttaaattgaattggaatttattggaattttcaacaga	27716	50	24	no	4	161		4	222		4	165.5		4	182		4	303.5		4	744.5		4	0		4	0		4	0		4	0		4	0		4	0
rpoB-atpA_15960	-	ttattggaattttcaacagatacaaatggaaagaaattgataaaacatcc	27746	50	26	no	4	0		4	0		4	158.5		4	232		4	369		4	923		4	376.5		4	399.5		4	0		4	384		4	0		4	0
trnC-GCA-2	+	ggggaaaaaaggatttgcagtcctctgccttaccactcggccatgtcgcc	28825	50	56	no	0	0		0	0		3	56205		3	28839		2	62027.5		2	50367		0	0		0	0		4	45606		4	40284.5		4	51663.5		4	36188
trnC-GCA-1	+	aggcgacacccggatttgaactggggaaaaaaggatttgcagtcctctgc	28847	50	52	no	4	22982		4	38669		4	25851.5		4	29980.5		4	29728		4	32972.5		4	8708.5		4	5032		4	3615		4	7702.5		4	3411.5		4	4225
petN_600	+	tcctattctttttttgttgaccctcatttcaattgattggatgcttgagc	29275	50	36	no	4	553		4	1201		4	513.5		4	653		4	581.5		4	1521.5		4	589.5		4	767.5		4	341		4	737		4	0		4	0
petN_570	+	gttactaatggaacatgtaggaataataggtcctattctttttttgttga	29305	50	30	no	4	0		4	181		4	0		4	153		4	246.5		4	774.5		4	0		4	0		4	0		4	0		4	0		4	0
petN_540	+	gcaaaatctgcagtaacatctcaagggaatgttactaatggaacatgtag	29335	50	38	no	4	0		4	120		4	0		4	141.5		4	202		4	619.5		4	405		4	459.5		4	0		4	415		4	0		4	0
petN_510	+	ggatttctaatcgggaaagattaaacacaagcaaaatctgcagtaacatc	29365	50	36	no	4	0		4	225.5		4	273.5		4	425		4	503		4	1234.5		4	673.5		4	759.5		4	128		4	708		4	167		4	144
petN_480	+	aattcgctcattttataagaaattcctataggatttctaatcgggaaaga	29395	50	30	no	4	281.5		4	638.5		4	340		4	541		4	299.5		4	870.5		4	189.5		4	183.5		4	0		4	238		4	0		4	0
petN_450	+	aacgaagactattaataaaccaatccaataaattcgctcattttataaga	29425	50	26	no	4	363		4	863.5		4	701		4	937.5		4	684.5		4	1576.5		4	398		4	430		4	0		4	404.5		4	0		4	0
petN_420	+	tagtggaatcaatggcgcagagtcaaaaagaacgaagactattaataaac	29455	50	36	no	4	152		4	303		4	157		4	206.5		4	433		4	1044.5		4	605		4	689.5		4	171		4	573		4	147.5		4	203.5
petN_390	+	aggaattgttccgttattcctcactaataatagtggaatcaatggcgcag	29485	50	40	no	4	527		4	1209.5		4	731		4	1072		4	431		4	1191		4	309		4	264.5		4	0		4	213.5		4	0		4	0
petN_360	+	gaattatgtcccctatctctataaatataaaggaattgttccgttattcc	29515	50	32	no	4	13821		4	28381.5		4	11376.5		4	14084.5		4	8329		4	16251.5		4	5070		4	5955.5		4	3509.5		4	5403.5		4	1887.5		4	3917.5
petN_330	+	cagcccaagcaagacttactatatccatatgaattatgtcccctatctct	29545	50	40	yes	4	9156.5	21572.1	4	22087	24600.3	4	9649	17805.7	4	12186	19852.3	4	7654	15255.1	4	16339	18433	4	44634.5	24914	4	33346	18018.1	4	34604.5	21739.9	4	24014	13903.4	4	30666.5	21669	4	21677.5	13924
petN_300	+	aaagggaaaaagtaaagactaccattaaagcagcccaagcaagacttact	29575	50	38	yes	4	1724.5	4062.8	4	4425.5	4929.09	4	2061	3803.24	4	3301	5377.67	4	3077.5	6133.72	4	6683	7539.48	4	11637.5	6495.79	4	12784	6907.68	4	8522	5353.85	4	13692.5	7927.56	4	16951	11977.6	4	13952.5	8962.02
petN_270	+	agagtccacttcttccccacactacgagtgaaagggaaaaagtaaagact	29605	50	44	yes	4	1308	3081.55	4	3357	3739	4	2046	3775.56	4	2879.5	4691.01	4	964.5	1922.33	4	1935	2182.99	4	13877.5	7746.1	4	12780	6905.52	4	14939.5	9385.56	4	16585.5	9602.53	4	4638	3277.22	4	4468	2869.9
petN_240	+	tgcttccttaactcaattagtaggacccctagagtccacttcttccccac	29635	50	48	no	4	6184.5		4	15615.5		4	6853.5		4	9086.5		4	5559		4	11466.5		4	27815.5		4	23027		4	20039.5		4	23353		4	24359.5		4	16314.5
petN_210	+	atctcgaaagcaattgatattgatacagtttgcttccttaactcaattag	29665	50	32	no	4	2750		4	6516		4	3125.5		4	4162		4	3423		4	7017.5		4	778		4	599.5		4	289		4	667		4	125		4	157.5
petN_180	+	ttgattttgttcaaaacgtgttgcagaacgatctcgaaagcaattgatat	29695	50	34	no	4	1629.5		4	3774		4	3167.5		4	4335		4	3054		4	6350		4	1179		4	979		4	181		4	935.5		4	303.5		4	345.5
petN_150	+	agtccaatggaatttcaaaatgaagatattttgattttgttcaaaacgtg	29725	50	28	no	4	1899.5		4	4427.5		4	2323.5		4	3172.5		4	2198		4	4763.5		4	0		4	0		4	0		4	0		4	0		4	0
petN_120	+	gatgattcctataatacattactccagtcgagtccaatggaatttcaaaa	29755	50	34	no	4	3476		4	8416.5		4	5419.5		4	7007.5		4	4005		4	8329.5		4	1337.5		4	1092.5		4	351		4	1082		3	399		3	557
petN_90	+	atcgttgaaatagctctttgattgaaagaggatgattcctataatacatt	29785	50	30	no	4	1357		4	2773		4	1625.5		4	1998		4	1534		4	3210.5		4	160.5		4	0		4	0		4	143		4	0		4	0
petN_60	+	tcctcttcctttcgaactacaaacatgggaatcgttgaaatagctctttg	29815	50	40	no	4	3128.5		4	6518		4	3611		4	4450.5		4	3957.5		4	7064.5		4	1847		4	1668.5		4	833		4	1885.5		4	261		4	496.5
petN_30	+	aagaattaggttcgaataaatttcctgggatcctcttcctttcgaactac	29845	50	38	no	4	1833.5		4	4665		4	1890		4	2842.5		4	2110		4	4734		4	2449.5		4	2301		4	1202		4	2310.5		4	535		4	1061
petN_0	+	gaggccgttgattggaatagaaaatttcggaagaattaggttcgaataaa	29875	50	36	no	4	308.5		4	692.5		4	767		4	1120.5		4	1225.5		4	2569.5		4	209.5		4	217		4	0		4	174		4	0		4	0
psbM_0	-	agggggcagctttataactacaatctaactaataaatagtatggtagaaa	30574	50	32	no	4	0		4	0		4	0		4	0		4	216		4	666		4	489.5		4	488		4	0		4	286		4	0		4	0
psbM_30	-	aataaatagtatggtagaaagaaatagatgaatctttctttctaccatac	30604	50	26	no	4	0		4	0		4	0		4	0		3	156		3	618		4	0		4	0		4	0		4	0		4	0		4	0
psbM_60	-	aatctttctttctaccatactatctatctattagaatactgccgattcta	30634	50	30	no	4	3785.5		4	7541		4	3358.5		4	4402		4	3816.5		4	7491.5		4	7795.5		4	5614		4	980.5		4	1763		4	505		4	523.5
psbM_90	-	ttagaatactgccgattctagtccactcatttcatttaagacatgaaatt	30664	50	32	no	4	7087.5		4	14768.5		4	7689.5		4	10766.5		4	7742		4	13907		4	2766.5		4	1517		4	551		4	1612		4	552		4	1088.5
psbM_120	-	ttcatttaagacatgaaattagaatctttttcattttatttcgtcaattt	30694	50	20	no	4	2227.5		4	4130.5		4	4105		4	5089		4	3979.5		4	7050.5		4	126		4	119		4	0		4	0		4	0		4	0
psbM_150	-	tcattttatttcgtcaattttggctaagaactcagaagtcaagtttcatt	30724	50	30	no	4	5137.5		4	10637.5		4	11378.5		4	13566.5		4	8608		4	15025.5		4	1113		4	986.5		4	156.5		4	710.5		4	178.5		4	0
psbM_180	-	ctcagaagtcaagtttcattcaaattagttaataattaatcgttttgact	30754	50	26	no	4	1246		4	2956		4	4717.5		4	6636.5		4	4933.5		4	9128		4	225		4	221.5		4	0		4	209.5		4	0		4	0
psbM_210	-	aataattaatcgttttgactgactgtttttacgtaaatgataagtagaaa	30784	50	24	yes	4	8572	20195	4	14376.5	16012.4	4	7624.5	14069.8	4	9028	14707.6	4	6922	13796.1	4	12497	14098.6	4	5521	3081.7	4	2366.5	1278.71	4	8929.5	5609.85	4	3134	1814.5	4	7057	4986.49	4	3890	2498.64
psbM_240	-	acgtaaatgataagtagaaaagcggtaggaactagaataaatagtgcagt	30814	50	34	yes	4	2067.5	4870.88	4	4562.5	5081.68	4	2768	5107.9	4	3649	5944.6	4	3059.5	6097.85	4	6092	6872.74	4	1684.5	940.249	4	1439	777.546	4	2179.5	1369.24	4	2112	1222.79	4	3852	2721.83	4	3363	2160.14
psbM_270	-	actagaataaatagtgcagtagcaataaatgcaagaatatttacttccat	30844	50	28	yes	4	2618	6167.82	4	5283	5884.17	4	2432	4487.86	4	3717	6055.38	4	3472	6920	4	6942	7831.68	4	2863.5	1598.34	4	2620.5	1415.96	4	2819	1771	4	3163.5	1831.58	3	5912	4177.43	3	4580	2941.84
psbM_300	-	gcaagaatatttacttccataatctcatcggttttttacttcgcaataac	30874	50	32	no	4	16640		4	26406		4	13570.5		4	14758.5		4	13019.5		4	20901.5		4	16036.5		4	10748		4	12079.5		4	10765		4	10660		4	10917.5
psbM_330	-	gttttttacttcgcaataactcgggatttaatcccatagagatgataaat	30904	50	32	no	4	11654		4	20756.5		4	10340		4	12803		4	6714		4	13112		4	922.5		4	826		4	195		4	701.5		4	123		4	0
psbM_360	-	atcccatagagatgataaatctttggcctgtaaattcaatgaatgaatat	30934	50	30	no	4	5408		4	11056		4	5458.5		4	7665		4	6193.5		4	12330.5		4	838.5		4	549.5		4	158.5		4	481.5		4	101.5		4	130
psbM_390	-	taaattcaatgaatgaatattacctctcgatgatcttgaatcggatcaat	30964	50	30	no	4	2233.5		4	5155		4	4265		4	5902.5		4	3494.5		4	6665.5		4	1855		4	867.5		4	556.5		4	1136		4	233.5		4	376.5
psbM_420	-	tgatcttgaatcggatcaatatcatgaataacaatatctgaactatcaaa	30994	50	28	no	4	1975.5		4	4470		4	4024		4	6240		4	4896		4	9122		4	443.5		4	317.5		4	0		4	328.5		3	0		3	101
psbM_450	-	acaatatctgaactatcaaatcaattcgtcgtcgagaattgaatagtata	31024	50	30	no	4	3467		4	7889		4	8359.5		4	10862.5		4	4783		4	9615		4	2455.5		4	1160		4	294.5		4	1347.5		4	178.5		4	542
psbM_480	-	gtcgagaattgaatagtataacataggaagttcttttatccataccgccc	31054	50	38	no	4	620		4	1470.5		4	841.5		4	1088		4	957		4	2424.5		4	450		4	489.5		4	171.5		4	564		3	225		3	160
psbM_501	-	cataggaagttcttttatccataccgccccaaacttggattcctgaccca	31075	50	46	no	4	1549.5		4	4134.5		4	1736		4	2661		4	2566.5		4	8704		4	3900		4	4982		4	2359		4	6154.5		4	2619		4	9821
trnD-GUC-1	-	cgggactgacggggctcgaacccgcagcttccgccttgacagggcggtgc	31964	50	72	no	4	25175.5		4	38199.5		4	24546.5		4	28015		4	9353.5		4	18109.5		4	6669		4	6035.5		4	3900.5		4	6070		4	1047.5		4	2054
trnD-GUC-2	-	cagcttccgccttgacagggcggtgctctgaccaattgaactacaatccc	31988	50	56	no	1	61723		1	58962		2	56639.5		2	28313.5		0	0		0	0		0	0		0	0		0	0		0	0		0	0		0	0
trnY-GUA-1	-	tgggccgagctggatttgaaccagcgtagacatattgccaacgaatttac	32146	50	48	no	4	43009.5		4	55119		4	35489		4	35553.5		4	53532		4	47376		4	20634		4	18005		4	10747		4	20560		4	6611.5		4	14678
trnY-GUA-2	-	ttgccaacgaatttacagtccgtccccattaaccgctcgggcatcgaccc	32180	50	56	no	0	0		0	0		3	42583		3	18536		2	60863		2	55417.5		0	0		0	0		4	57123		4	20868.5		0	0		0	0
trnE-UUC-1	-	tacccccaggggaattcgaatccccgctgcctccttgaaagagagatgtc	32289	50	56	no	0	0		0	0		4	48551		4	31536.5		4	48195		4	43225.5		0	0		0	0		4	38444.5		4	42185.5		4	16486.5		4	29972.5
trnE-UUC-2	-	ccgctgcctccttgaaagagagatgtcctaaaccactagacgatgggggc	32312	50	56	no	4	32055		4	32748.5		4	32432.5		4	22217		4	6547		4	12951.5		4	7577.5		4	4760.5		4	4943		4	6670		4	977.5		4	1930.5
trnT-GGU-2	+	gatgacttacgccttaccatggcgttactctaccactgagttaaaagggc	33210	50	48	no	4	22674		4	36711		4	28446.5		4	32564.5		4	17493		4	32668.5		4	10057		4	12596		4	13490		4	11750.5		4	10101.5		4	12519.5
trnT-GGU-1	+	agccccttatcggatttgaaccgatgacttacgccttaccatggcgttac	33232	50	50	no	1	54965		1	64915		4	48996.5		4	41909.5		4	33725.5		4	47619.5		4	41924.5		4	23276		4	46879.5		4	33654		4	13416		4	21810
psbD-psbZ_3810	+	tcctaataagacaattcaatcaatcctttgttttgaaagaactcttcaag	34227	50	30	no	4	298		4	1276		4	2778		4	4435.5		4	1383.5		4	3542		4	499.5		4	476		4	0		4	537		4	175.5		4	0
psbD-psbZ_3780	+	cttctgactaagcatatgaaccattaattgtcctaataagacaattcaat	34257	50	30	no	4	2116.5		4	8959		4	4566		4	7225.5		4	2239.5		4	5638		4	507.5		4	399		4	0		4	474		4	0		4	0
psbD-psbZ_3750	+	ggtaaatccatgaactccattggattattccttctgactaagcatatgaa	34287	50	36	no	4	1535.5		4	7090.5		4	2715		4	4392.5		4	1551.5		4	4313.5		4	824.5		4	738.5		4	254		4	958.5		3	296		3	291
psbD-psbZ_3720	+	gctttattgattagcccataaactgacctaggtaaatccatgaactccat	34317	50	38	no	4	4300		4	15879		4	6349		4	8872.5		4	2497.5		4	7045.5		4	981.5		4	717		4	283		4	940		4	0		4	215
psbD-psbZ_3690	+	ccctttccaatgggtttcgaagataaaaatgctttattgattagcccata	34347	50	36	no	4	4428		4	12065.5		4	6566		4	8182.5		4	4845		4	10316		4	1218		4	737.5		4	451.5		4	1169.5		4	281.5		4	522.5
psbD-psbZ_3660	+	gatcatttttgtatgatttctcttgcactgccctttccaatgggtttcga	34377	50	40	no	4	12170.5		4	30475.5		4	16508		4	19124.5		4	13623		4	25190		4	10921		4	14382.5		4	7503		4	11819.5		4	5840.5		4	8771.5
psbD-psbZ_3630	+	tcatatctttttcggggcgtccgaagattcgatcatttttgtatgatttc	34407	50	38	no	4	2280.5		4	6689.5		4	3990		4	5026		4	2757.5		4	5782		4	682		4	678.5		4	132.5		4	733.5		4	186		4	136
psbD-psbZ_3600	+	attcaactacttcgaccatttccgagcacctcatatctttttcggggcgt	34437	50	46	no	4	16697		4	38710		4	16457.5		4	19964		4	10840.5		4	19589		4	6873		4	3526		4	3394.5		4	6781.5		4	2400		4	5725
psbD-psbZ_3570	+	accaagggctatagtcatagtgatcctcctattcaactacttcgaccatt	34467	50	42	no	4	11279		4	28751		4	12740.5		4	15854.5		4	10033.5		4	20163		2	63572		2	53949.5		4	48518.5		4	39689		4	51270.5		4	43748.5
psbD-psbZ_3540	+	aaataaatcattttcgtctttggtaaacttaccaagggctatagtcatag	34497	50	32	yes	4	4876	11487.5	4	11320.5	12608.7	4	8885	16395.8	4	10117	16481.7	4	4621.5	9211.05	4	9451.5	10662.8	4	12772	7129.04	4	16169	8736.72	4	13335.5	8377.87	4	17137	9921.83	3	23108	16328.1	3	23710	15229.5
psbD-psbZ_3510	+	gtccctccgtaaccagtcatccataatatcaaataaatcattttcgtctt	34527	50	36	yes	4	22704.5	53490.2	4	41302.5	46002.4	4	19413.5	35824.5	4	18335	29869.6	4	19345	38556.3	4	27621.5	31161.4	4	61912.5	34558.1	4	49924.5	26976.1	4	45906.5	28840.2	4	39239.5	22718.5	4	52044	36774.4	4	36239	23277.2
psbD-psbZ_3480	+	tagaccggaccagcctacaaaaacgaaacggtccctccgtaaccagtcat	34557	50	52	yes	4	4793	11292	4	16251.5	18100.8	4	6908.5	12748.5	4	9562.5	15578.3	4	5148	10260.4	4	10346	11671.9	0	0		0	0		3	57979	36424.6	3	36518	21142.9	4	56884	40194.3	4	35858	23032.5
psbD-psbZ_3450	+	tacagcgaaataggcacaaggaaagagcaatagaccggaccagcctacaa	34587	50	48	yes	4	1962.5	4623.51	4	5280.5	5881.38	4	2231.5	4117.87	4	3237.5	5274.23	4	3226.5	6430.69	4	7024	7924.19	4	36896.5	20594.8	4	39139.5	21148.6	4	31654.5	19886.6	4	29799.5	17253	4	38910.5	27494.2	4	29335.5	18842.9
psbD-psbZ_3420	+	tacaaaggttgtacctgtgaaccaaccccctacagcgaaataggcacaag	34617	50	48	yes	4	5916	13937.7	4	14445.5	16089.3	4	5754.5	10619	4	7841.5	12774.6	4	4485	8938.99	4	9439	10648.7	4	54787	30580.9	4	53061.5	28671.1	4	41683	26186.8	4	41046	23764.4	4	31074.5	21957.3	4	34186	21958.5
psbD-psbZ_3390	+	actggccaatccatgggtataccatgaagttacaaaggttgtacctgtga	34647	50	44	yes	4	2080.5	4901.51	4	5459	6080.2	4	3074.5	5673.49	4	4076.5	6641.04	4	2717.5	5416.21	4	5530.5	6239.28	4	16958	9465.57	4	20579.5	11119.9	4	20965.5	13171.3	4	20500.5	11869.2	4	15438	10908.5	4	17273	11094.9
psbD-psbZ_3360	+	agttaagaaattgcagccttccaaataagaactggccaatccatgggtat	34677	50	40	yes	4	2809	6617.8	4	5868.5	6536.29	4	4220.5	7788.25	4	4606	7503.66	4	2603.5	5189	4	5491.5	6195.28	4	35998	20093.3	4	28884	15607.1	4	33929	21315.5	4	24995.5	14471.7	4	32999	23317.1	4	21607	13878.7
psbD-psbZ_3330	+	taaactattagcaggagtagaaaccgcggcagttaagaaattgcagcctt	34707	50	42	yes	4	1633.5	3848.41	4	4314.5	4805.46	4	2034.5	3754.34	4	2699.5	4397.77	4	2194.5	4373.83	4	5009.5	5651.51	4	15567	8689.14	4	23397	12642.3	4	11847	7442.74	4	19934.5	11541.5	4	14018	9905.14	4	25307.5	16255.6
psbD-psbZ_3300	+	aggaccccatagtaacaacaacgaatgtgctaaactattagcaggagtag	34737	50	42	yes	4	3891	9166.92	4	9053	10083.2	4	4609.5	8506.09	4	5665.5	9229.69	4	3003	5985.24	4	5543	6253.38	4	16870	9416.45	4	25976	14035.8	4	14462.5	9085.89	4	27363	15842.4	4	8930.5	6310.31	4	12321.5	7914.39
psbD-psbZ_3270	+	acaccaacgagtaaaatctccttgtgcttcaggaccccatagtaacaaca	34767	50	44	yes	4	5427.5	12786.8	4	14991	16696.9	4	7294	13459.9	4	8548	13925.6	4	5836	11631.7	4	11743.5	13248.5	4	55512	30985.5	4	60978.5	32949	4	31483.5	19779.1	4	52600.5	30454.2	4	38926	27505.2	4	45581	29277.8
psbD-psbZ_3240	+	agcaacaaaagtccacagaccccccaattgacaccaacgagtaaaatctc	34797	50	46	yes	4	11657.5	27464.2	4	26328.5	29324.5	4	10006.5	18465.4	4	12296.5	20032.3	4	10029.5	19989.7	4	21917	24725.9	0	0		0	0		4	51522.5	32368.4	4	34941.5	20230.1	4	52004.5	36746.5	4	44804.5	28779
psbD-psbZ_3210	+	gaaacctattaggccaaaagctccatggagagcaacaaaagtccacagac	34827	50	46	yes	4	1014.5	2390.09	4	2705	3012.81	4	1146.5	2115.68	4	1710.5	2786.58	4	1373	2736.51	4	3392	3826.71	4	16083.5	8977.44	4	22201.5	11996.3	4	15652.5	9833.5	4	22221	12865.3	4	19042	13455.1	4	29791	19135.5
psbD-psbZ_3180	+	agatcgagcaagctcgaattgacgtaacatgaaacctattaggccaaaag	34857	50	42	yes	4	848	1997.83	4	2962	3299.05	4	2316	4273.8	4	3389.5	5521.85	4	2320.5	4624.96	4	5661	6386.51	4	29683.5	16568.7	4	32341.5	17475.3	4	26391	16579.8	4	30037	17390.6	4	18762.5	13257.6	4	29485	18938.9
psbD-psbZ_3150	+	tgcgattgcattataaggtctcaattgaacagatcgagcaagctcgaatt	34887	50	40	yes	4	1841.5	4338.44	4	4329	4821.61	4	2145.5	3959.17	4	2812.5	4581.86	4	1895	3776.9	4	4217.5	4758.01	4	19776.5	11038.8	4	25517.5	13788.1	4	17675	11104.1	4	21879	12667.3	4	12802	9045.91	4	18840.5	12101.7
psbD-psbZ_3120	+	agaaacaaaaacagcaattggaccagagaatgcgattgcattataaggtc	34917	50	38	yes	4	1915.5	4512.78	4	5001.5	5570.63	4	2974	5488.04	4	3979	6482.21	4	1707	3402.2	4	3861.5	4356.38	4	7324	4088.09	4	9043.5	4886.54	4	8645	5431.12	4	9962	5767.71	4	8809.5	6224.81	4	10532.5	6765.28
psbD-psbZ_3090	+	agactgacccagtggataaatcagaaatacagaaacaaaaacagcaattg	34947	50	36	yes	4	4397	10359	4	11700	13031.4	4	6938	12803	4	9036	14720.6	4	7326	14601.4	4	14979.5	16899.3	4	10801.5	6029.15	4	17453	9430.52	4	9930	6238.4	4	18483.5	10701.4	4	11269	7962.69	4	19059.5	12242.4
psbD-psbZ_3060	+	tacaccaaaactaggtgcaaagaaccaaccagactgacccagtggataaa	34977	50	44	yes	4	4241.5	9992.67	4	11686.5	13016.3	4	4237.5	7819.62	4	6392.5	10414.1	4	4558.5	9085.48	4	10368	11696.7	4	38989	21762.8	4	37236	20120	4	33365	20961.2	4	29908	17315.9	4	33218.5	23472.2	4	30434.5	19548.8
psbD-psbZ_3030	+	aaaaaagaggatgaatcgaaatatagctgctacaccaaaactaggtgcaa	35007	50	36	yes	4	7485.5	17635.3	4	15547.5	17316.7	4	7030	12972.7	4	8435.5	13742.3	4	6769.5	13492.2	4	13466.5	15192.3	4	14982.5	8362.89	4	30998.5	16749.7	4	15052	9456.24	4	35272.5	20421.8	4	15972	11285.8	4	26225.5	16845.3
psbD-psbZ_3000	+	tgggttcaacgtccaattatgaaacccttgaaaaaagaggatgaatcgaa	35037	50	38	yes	4	3223	7593.16	4	7464.5	8313.91	4	3991.5	7365.67	4	5099	8306.8	4	3098	6174.58	4	6983	7877.93	4	7009.5	3912.54	4	8379	4527.49	4	7330.5	4605.3	4	10636.5	6158.23	4	3858	2726.07	4	7650	4913.78
psbD-psbZ_2970	+	caatacaccggcaactcccatcatatgaaatgggttcaacgtccaattat	35067	50	42	yes	4	4942.5	11644.2	4	14859.5	16550.4	4	5849.5	10794.3	4	8870	14450.2	4	4625	9218.02	4	10038	11324.5	4	41684	23267.1	4	45393	24527.6	4	34375.5	21596	4	41854	24232.3	4	28797	20348	4	36098.5	23186.9
psbD-psbZ_2940	+	accatgaatggcgcatagcaaagcagcgcccaatacaccggcaactccca	35097	50	56	yes	4	1978	4660.03	4	6757.5	7526.46	4	2190	4041.29	4	3664	5969.04	4	3136	6250.32	4	6679.5	7535.54	4	49777	27784.4	4	40193	21717.8	4	34436	21634	4	35475	20539	4	33330	23551	4	29899	19204.8
psbD-psbZ_2910	+	gtcttcaaataaagtattttctacggtagcaccatgaatggcgcatagca	35127	50	40	yes	4	7125.5	16787.2	4	15233.5	16967	4	8084	14917.7	4	9248	15066	4	3701.5	7377.41	4	8099.5	9137.52	4	13769.5	7685.82	4	20010	10812.2	4	18750.5	11779.8	4	19621.5	11360.3	4	8002.5	5654.58	4	11208	7199.17
psbD-psbZ_2880	+	aaaagcacggaatgtatttgcaccatcaccgtcttcaaataaagtatttt	35157	50	34	yes	4	9390	22122.2	4	22892	25496.9	4	10235.5	18888	4	12895.5	21008.1	4	9826	19584.1	4	17923.5	20220.6	4	56559	31569.9	4	55813.5	30158.1	4	41899.5	26322.9	4	39940	23124.1	4	48283	34116.8	4	36005	23126.9
psbD-psbZ_2850	+	tgaataagtttcttcggcttgagttgggttaaaagcacggaatgtatttg	35187	50	38	yes	4	4429	10434.4	4	9895.5	11021.5	4	5065	9346.64	4	6135	9994.56	4	6425	12805.6	4	11530	13007.7	4	7989.5	4459.56	4	12159	6569.97	4	10747.5	6751.99	4	13193.5	7638.66	4	8384	5924.15	4	13262.5	8518.82
psbD-psbZ_2820	+	ttgggaccaaaagcggttagcggtgaccattgaataagtttcttcggctt	35217	50	46	yes	4	3109	7324.58	4	8425.5	9384.26	4	3429.5	6328.59	4	4848	7897.9	4	4368.5	8706.8	4	9803	11059.3	4	33557.5	18731	4	25814	13948.3	4	43306	27206.5	4	17229	9975.09	4	37918	26792.9	4	27238	17495.6
psbD-psbZ_2790	+	acgtttattggaaaaagcaaccccaaagatttgggaccaaaagcggttag	35247	50	42	yes	4	650.5	1532.53	4	1924	2142.94	4	3627	6693.04	4	5041.5	8213.13	4	1711.5	3411.17	4	4209.5	4748.98	4	6391	3567.31	4	13323	7198.92	4	6496	4081.03	4	11581	6705.06	4	5013.5	3542.55	4	8154	5237.51
psbD-psbZ_2760	+	tggtacaaataacataaagaaatgtaaccaacgtttattggaaaaagcaa	35277	50	28	yes	4	1885.5	4442.1	4	4219.5	4699.65	4	2454	4528.46	4	2999.5	4886.5	4	2937	5853.69	4	6190	6983.3	4	2119	1182.78	4	3289	1777.17	4	2381.5	1496.15	4	4467	2586.26	4	5824	4115.25	4	11855	7614.75
psbD-psbZ_2730	+	tccaagagcactcatccataaaccggttactggtacaaataacataaaga	35307	50	38	yes	4	15620.5	36800.8	4	29632	33003.9	4	14543.5	26837.7	4	17002	27698	4	12707	25326.1	4	22453.5	25331.1	4	50541	28210.8	4	38653	20885.7	4	49217	30920	4	27007.5	15636.6	4	30658.5	21663.3	4	25359	16288.7
psbD-psbZ_2700	+	ggcacgtaggttcagggctagaccgactactccaagagcactcatccata	35337	50	54	yes	4	6627.5	15613.9	4	17384.5	19362.7	4	6408	11824.9	4	10116.5	16480.8	4	6494	12943.1	4	13921.5	15705.7	4	60223	33615.1	4	47339.5	25579.3	4	44218	27779.4	4	38096	22056.5	4	59513	42052	4	27327.5	17553.1
psbD-psbZ_2670	+	tgcgcgaatttcctgagaaacgaagtcataggcacgtaggttcagggcta	35367	50	50	yes	4	2739	6452.89	4	6871.5	7653.43	4	3321.5	6129.29	4	4949.5	8063.25	4	3112.5	6203.48	4	6713.5	7573.89	4	8004	4467.65	4	15626	8443.32	4	9002.5	5655.71	4	15280	8846.68	3	7012	4954.69	3	12563	8069.52
psbD-psbZ_2640	+	gtagaaagtctcaaattcaggatcttccgctgcgcgaatttcctgagaaa	35397	50	44	yes	4	13173	31034.6	4	23457.5	26126.8	4	12452.5	22979.1	4	13995.5	22800.1	4	9494	18922.4	4	17531.5	19778.3	4	38827.5	21672.6	4	57022.5	30811.4	2	43241	27165.6	2	49838	28854.8	4	23122.5	16338.4	4	36838.5	23662.3
psbD-psbZ_2610	+	aataccttcgtttaagagaatatttttggtgtagaaagtctcaaattcag	35427	50	30	yes	4	13442	31668.4	4	21339	23767.2	4	11968.5	22085.9	4	12002.5	19553.3	4	16367.5	32621.8	4	22835	25761.5	4	5164	2882.43	4	6348.5	3430.33	4	6996.5	4395.47	4	6600	3821.21	4	7122.5	5032.77	4	12455	8000.14
psbD-psbZ_2580	+	aggctgatcttgagccgccatccaagcgcgaataccttcgtttaagagaa	35457	50	50	yes	4	8531	20098.4	4	19603.5	21834.2	4	7549	13930.5	4	10246	16691.8	4	6374.5	12704.9	4	12667.5	14290.9	4	51445	28715.4	4	61293	33118.9	4	40085	25182.9	4	41266	23891.8	4	26990	19071.2	4	33425.5	21470
psbD-psbZ_2550	+	aacctcctcagggaatataaggttttcatgaggctgatcttgagccgcca	35487	50	48	yes	4	7969	18774.4	4	16024.5	17848	4	7908.5	14593.9	4	9854.5	16054	4	6694.5	13342.7	4	12234.5	13802.5	4	30689	17129.9	4	42921	23191.8	4	28409	17847.6	4	28921.5	16744.7	4	22142	15645.6	4	29361	18859.3
psbD-psbZ_2520	+	gttccattaaagagcgtttccacgtggtagaacctcctcagggaatataa	35517	50	44	yes	4	7971	18779.1	4	17309.5	19279.2	4	11664	21524	4	12384	20174.8	4	6423.5	12802.6	4	11910	13436.4	4	44800	25006.3	4	52995	28635.2	4	43760	27491.7	4	39823.5	23056.7	4	32517.5	22976.9	4	37706	24219.5
psbD-psbZ_2490	+	gtttcttggtcacgaccagctaaggctaaagttccattaaagagcgtttc	35547	50	44	yes	4	9744	22956.2	4	19982	22255.8	4	10128	18689.6	4	11694.5	19051.6	4	9868.5	19668.8	4	18336	20685.9	4	19410.5	10834.5	4	26245	14181.2	4	17042.5	10706.7	4	24985.5	14465.9	4	21239	15007.5	4	16777	10776.3
psbD-psbZ_2460	+	gcattcccggcccaccaagcgaaaccagtggtttcttggtcacgaccagc	35577	50	60	yes	4	4629.5	10906.8	4	11511.5	12821.4	4	5007.5	9240.53	4	7865.5	12813.7	4	3715.5	7405.31	4	8568	9666.06	4	24633.5	13749.9	4	35031.5	18928.8	4	18668.5	11728.3	4	31017	17957.9	4	16932.5	11964.5	4	17760.5	11408
psbD-psbZ_2430	+	agtagtttaccggataaattgataagtcgggcattcccggcccaccaagc	35607	50	50	yes	4	8559.5	20165.6	4	19110	21284.6	4	8988.5	16586.8	4	11970.5	19501.2	4	6492.5	12940.1	4	14973.5	16892.5	4	35637	19891.8	4	32909	17782	4	32772	20588.6	4	23624	13677.6	4	17405.5	12298.8	4	24040	15441.5
psbD-psbZ_2400	+	attaatccagcatgggctacatgagcccctagtagtttaccggataaatt	35637	50	42	yes	4	5940.5	13995.4	4	14493.5	16142.8	4	6781	12513.2	4	8934	14554.4	4	6051	12060.2	4	12906.5	14560.6	4	31778.5	17738	4	45925	24815	4	23890.5	15008.9	4	35484	20544.2	4	28890	20413.7	4	30754	19754
psbD-psbZ_2370	+	aataggttcattgctccggcccagaatacgattaatccagcatgggctac	35667	50	48	yes	4	14311.5	33716.9	4	28726	31994.8	4	14815	27338.7	4	16961	27631.2	4	6885	13722.4	4	14582.5	16451.4	4	35190	19642.3	4	35548	19207.9	4	29257	18380.4	4	31406.5	18183.5	4	16532.5	11681.9	4	24393.5	15668.5
psbD-psbZ_2340	+	ggcttctctggtacgaaatgggccacttcaaataggttcattgctccggc	35697	50	52	yes	4	11051.5	26036.5	4	25974.5	28930.2	4	14346	26473.2	4	17103.5	27863.4	4	10659	21244.3	4	20862.5	23536.2	4	33592	18750.3	4	29526.5	15954.3	4	30997	19473.5	4	25318.5	14658.7	4	20936.5	14793.8	4	27480.5	17651.4
psbD-psbZ_2310	+	ggaagtaaaattaatccttgttcatacataggcttctctggtacgaaatg	35727	50	36	yes	4	16998	40046.1	4	29984.5	33396.5	4	14893.5	27483.6	4	16728	27251.7	4	13415.5	26738.3	4	22685	25592.3	4	33533.5	18717.6	4	35454	19157.1	4	40044	25157.2	4	32812	18997.2	4	26849	18971.5	4	33210	21331.6
psbD-psbZ_2280	+	cctaccccccaacctagagtagctaggtggggaagtaaaattaatccttg	35757	50	48	yes	4	2281.5	5375.05	4	5022	5593.47	4	2549	4703.77	4	3676.5	5989.4	4	1137.5	2267.14	4	2740.5	3091.72	4	10530.5	5877.88	4	14139.5	7640.11	4	11954.5	7510.27	4	15050	8713.52	4	7827	5530.57	4	15245	9792.23
psbD-psbZ_2250	+	ggaaaggtgtctataacttctcccccagggcctaccccccaacctagagt	35787	50	56	yes	4	26376	62140	4	43172	48084.7	4	16863	31117.9	4	17368	28294.3	4	21787	43423.4	4	37061.5	41811.3	4	56291	31420.4	4	29141	15746	4	41570.5	26116.2	4	29388.5	17015.1	4	53648.5	37908.1	4	35105	22548.8
psbD-psbZ_2220	+	attaaatgaagtactccagatacaaagtatggaaaggtgtctataacttc	35817	50	32	yes	4	5663	13341.6	4	11750.5	13087.6	4	6519.5	12030.7	4	7837.5	12768.1	4	7788.5	15523.2	4	14311	16145.1	4	7038	3928.45	4	6756	3650.52	4	9101.5	5717.91	4	7551	4371.81	3	10236	7232.77	3	12725	8173.57
psbD-psbZ_2190	+	atgccgccaaagcccaatactgcagaagaaattaaatgaagtactccaga	35847	50	42	yes	4	10888.5	25652.5	4	20926.5	23307.8	4	10524.5	19421.3	4	12811	20870.5	4	9894.5	19720.6	4	18081	20398.2	4	23842.5	13308.3	4	26230.5	14173.3	4	23799	14951.4	4	23041.5	13340.4	4	17096.5	12080.4	4	13739	8824.89
psbD-psbZ_2160	+	agtgtctcaggtcccagaagtgcatgataaatgccgccaaagcccaatac	35877	50	50	yes	4	9421	22195.2	4	19464	21678.9	4	10762.5	19860.5	4	12329.5	20086	3	7900	15745.4	3	16923	19091.8	4	44394.5	24780	4	48380	26141.5	4	35011.5	21995.6	4	41783	24191.2	4	28022	19800.4	4	30354.5	19497.4
psbD-psbZ_2130	+	acataaccaaagaagggaaaagattcttcaagtgtctcaggtcccagaag	35907	50	42	yes	4	4706	11087	4	10248	11414.1	4	5280.5	9744.31	4	7130	11615.5	4	10777.5	21480.5	4	21196	23912.5	4	36238.5	20227.5	4	31595	17072	4	30395	19095.3	4	24474	14169.7	4	27407	19365.8	4	24006	15419.6
psbD-psbZ_2100	+	attgtggtcattttatttcgatctttccagacataaccaaagaagggaaa	35937	50	34	yes	4	17894.5	42158.1	4	27625.5	30769.1	4	15187.5	28026.1	4	15285.5	24901.7	4	12225	24365.5	4	21274.5	24001	4	15356.5	8571.65	4	28260	15269.9	4	17389.5	10924.7	4	24951	14445.9	4	6456	4561.82	4	11565	7428.48
psbD-psbZ_2070	+	agacctaacaagattaagtgaatacctaaaattgtggtcattttatttcg	35967	50	30	yes	4	2043	4813.16	4	5152.5	5738.82	4	7226.5	13335.3	4	8183.5	13331.8	4	6799.5	13552	4	13174.5	14862.9	4	7555	4217.03	4	10518	5683.27	4	8150.5	5120.45	4	9816.5	5683.47	4	10131.5	7158.93	4	17621.5	11318.7
psbD-psbZ_2040	+	agagccttgaatactagaagaaaagcacctagacctaacaagattaagtg	35997	50	38	yes	4	12283	28937.9	4	26003.5	28962.5	4	12003.5	22150.5	4	14760.5	24046.4	4	10754.5	21434.6	4	20321	22925.3	4	21396	11942.8	4	22340.5	12071.4	4	20575.5	12926.3	4	18794.5	10881.5	4	19792.5	13985.4	4	23710.5	15229.8
psbD-psbZ_2010	+	gcccaggtatcatatacgcccccaaaataaagagccttgaatactagaag	36027	50	44	yes	4	12283.5	28939	4	30587.5	34068.1	4	15458.5	28526.2	4	18970	30904.1	4	13019.5	25949	4	23340	26331.2	4	45758.5	25541.4	4	39568	21380.1	4	35859.5	22528.3	4	33673	19495.7	4	31197.5	22044.2	4	28202	18114.8
psbD-psbZ_1980	+	gtaatttttcttacatctccccctcccggagcccaggtatcatatacgcc	36057	50	50	yes	4	31299	73738.2	4	52960.5	58987	4	24554	45310.4	4	24159	39357.5	4	19986	39833.8	4	34326	38725.2	4	61815.5	34504	4	41978.5	22682.6	4	44043	27669.5	4	34153	19773.6	4	47928.5	33866.4	4	38263.5	24577.6
psbD-psbZ_1950	+	aatatgatactcgggctaagggtcaagttggtaatttttcttacatctcc	36087	50	38	yes	4	13011.5	30654.2	4	25370	28256.9	4	12655	23352.8	4	13385.5	21806.4	4	13280.5	26469.2	4	23066.5	26022.7	4	33865	18902.7	4	30035	16229	4	32912.5	20676.9	4	24252.5	14041.5	4	37573	26549.1	4	37550	24119.3
psbD-psbZ_1920	+	cctccaaaaggggattttagtaaataaccaaatatgatactcgggctaag	36117	50	38	yes	4	6168	14531.4	4	12661	14101.7	4	6991.5	12901.7	4	8346	13596.5	4	8140.5	16224.7	4	15471	17453.7	4	9126.5	5094.2	4	13694	7399.39	4	12050.5	7570.58	4	15372.5	8900.23	4	12111	8557.65	4	19635	12612
psbD-psbZ_1890	+	aaatcgtccacactaacaatccatccttcccctccaaaaggggattttag	36147	50	44	yes	4	24252.5	57137.1	4	49179.5	54775.8	4	23051	42536.9	4	25287.5	41196	4	12590.5	25094	4	22004.5	24824.6	4	54285.5	30300.9	4	32340.5	17474.8	4	43008.5	27019.6	4	27903	16155	4	26876	18990.6	4	23855.5	15323
psbD-psbZ_1860	+	aaccatacatgtcctccgattatatcttctaaatcgtccacactaacaat	36177	50	36	yes	4	36376.5	85700.4	4	60031.5	66862.7	4	29398	54249.3	4	29014.5	47267.7	4	26574	52964.3	4	37125	41882.9	0	0		0	0		4	48018	30166.7	4	57126.5	33074.6	4	57267.5	40465.3	4	52032	33421.4
psbD-psbZ_1830	+	cagattccaccaagtatacaaatggaacctaaccatacatgtcctccgat	36207	50	42	yes	4	16281.5	38358	4	36377	40516.4	4	16120.5	29747.8	4	19923	32456.7	4	16638.5	33162	4	26891	30337.3	0	0		0	0		4	58984.5	37056.3	4	37767	21866	3	55574	39268.7	3	44042	28289.2
psbD-psbZ_1800	+	gcccatgcgaagggtttggttaagatatgccagattccaccaagtataca	36237	50	46	yes	4	6986.5	16459.7	4	18156	20222	4	13232.5	24418.4	4	14958.5	24369	4	14409	28718.4	4	22299.5	25157.4	4	51742.5	28881.5	4	61866	33428.5	4	40960	25732.6	4	47291.5	27380.4	4	38466.5	27180.5	4	50884.5	32684.3
psbD-psbZ_1770	+	gcctctccagaccatacaagtgcgcgtcgagcccatgcgaagggtttggt	36267	50	60	yes	4	6100	14371.2	4	15261	16997.6	4	8845.5	16322.9	4	11375.5	18531.9	4	2809.5	5599.58	4	5969	6733.98	4	24485	13667	4	24154.5	13051.6	3	27800	17465	3	24669	14282.6	4	6463.5	4567.12	4	10691.5	6867.41
psbD-psbZ_1740	+	gataaagcccctaaactataagataagtaagcctctccagaccatacaag	36297	50	40	yes	4	11977.5	28218.1	4	25781.5	28715.2	4	15935	29405.5	4	17127.5	27902.5	4	14032	27967	4	24278	27389.4	1	60751		1	35880		0	0		0	0		4	55618	39299.8	4	26858.5	17251.9
psbD-psbZ_1710	+	acaaaacaacaagcaatgaaaccaaagacggataaagcccctaaactata	36327	50	36	yes	4	5731	13501.8	4	13505.5	15042.3	4	9362	17276.1	4	11975.5	19509.3	4	9247	18430.1	4	17705	19974	4	22493	12555.1	4	32408.5	17511.5	4	17152.5	10775.9	4	27704	16039.8	4	30908.5	21840	4	32200.5	20683.2
psbD-psbZ_1680	+	tcactaggataagcggtattattgaaccagacaaaacaacaagcaatgaa	36357	50	36	yes	4	10078	23743	4	19967.5	22239.7	4	10988	20276.6	4	12769.5	20802.9	4	12643.5	25199.6	4	22742.5	25657.1	4	13376	7466.18	4	24045	12992.4	4	10623.5	6674.09	4	20464.5	11848.4	4	12113	8559.06	4	28438	18266.4
psbD-psbZ_1650	+	gaagcttctggtccagtaggtccgtaaaattcactaggataagcggtatt	36387	50	44	yes	4	9511	22407.2	4	18021	20071.7	4	9967	18392.5	4	11213.5	18268	4	9532.5	18999.1	4	17232.5	19441	4	19755	11026.8	4	30217	16327.4	4	18544.5	11650.4	4	28354.5	16416.4	4	13068.5	9234.22	4	17796.5	11431.1
psbD-psbZ_1620	+	ctaactagaaaagtaaatgcttgagcttgagaagcttctggtccagtagg	36417	50	42	yes	4	2897	6825.12	4	6786	7558.2	4	3479.5	6420.86	4	4763.5	7760.24	4	3593.5	7162.16	4	7403.5	8352.32	4	15073	8413.4	4	15543	8398.47	4	16176.5	10162.7	4	13719.5	7943.19	4	14784	10446.4	4	22791	14639.2
psbD-psbZ_1590	+	gatcccacgttagccccaagacgttggtctctaactagaaaagtaaatgc	36447	50	46	yes	4	9821.5	23138.7	4	20477.5	22807.7	4	10383.5	19161.1	4	12664	20631	4	8207.5	16358.3	4	16703	18843.6	4	38997.5	21767.5	4	34867.5	18840.2	4	35868.5	22534	4	31348.5	18149.9	4	23288	16455.3	4	26471.5	17003.3
psbD-psbZ_1560	+	tatttacctaaaccagtaggtccttgagcggatcccacgttagccccaag	36477	50	50	yes	4	9416	22183.4	4	21831	24315.2	4	10989.5	20279.4	4	13126	21383.6	4	8071.5	16087.2	4	17598.5	19853.9	4	58978.5	32920.5	4	36687.5	19823.6	4	50111	31481.6	4	29899	17310.7	4	44916	31737.7	4	31270	20085.5
psbD-psbZ_1530	+	atgacttctccagtcggggaacgcattagatatttacctaaaccagtagg	36507	50	44	yes	4	11489.5	27068.4	4	24120.5	26865.2	4	13255.5	24460.9	4	15256.5	24854.4	4	8427.5	16796.7	4	17116.5	19310.1	4	29663.5	16557.5	4	38296.5	20693	4	31709	19920.8	4	33337.5	19301.4	4	21667	15309.9	4	31448	20199.8
psbD-psbZ_1500	+	tcccaaaaacgcatagtttctcctccaaaaatgacttctccagtcgggga	36537	50	46	yes	4	23847	56181.8	4	40426.5	45026.7	4	24440	45100.1	4	22345.5	36403.2	4	15267	30428.4	4	23768	26814.1	4	43681.5	24382	4	52328.5	28275.1	4	41477	26057.4	4	40476.5	23434.7	4	17918.5	12661.2	4	24130	15499.3
psbD-psbZ_1470	+	cttagaggctctaaccatggagcacgcagatcccaaaaacgcatagtttc	36567	50	48	yes	4	5289	12460.5	4	12409.5	13821.6	4	5849.5	10794.3	4	7509.5	12233.8	4	6628	13210.2	4	13806	15575.4	3	55583	31025.2	3	56736	30656.6	4	42669.5	26806.6	4	38188.5	22110	4	44959.5	31768.5	4	44478.5	28569.6
psbD-psbZ_1440	+	aacctactcaagtctaacccatttggaccccttagaggctctaaccatgg	36597	50	48	yes	4	17518	41271.1	4	35278	39292.4	4	16178.5	29854.8	4	18830.5	30676.9	4	9809.5	19551.2	4	19218	21681	4	60290.5	33652.8	4	42742.5	23095.4	4	54657	34337.6	4	27995.5	16208.6	4	31838.5	22497.1	4	33297	21387.5
psbD-psbZ_1410	+	cgttcctgccaaggttgtatgtcttttttcaacctactcaagtctaaccc	36627	50	44	yes	3	19577	46122	3	34271	38170.8	4	16256	29997.8	4	17225	28061.3	4	15438	30769.3	4	23031	25982.6	1	64645		1	52133		3	61748	38792.4	3	41572	24069	0	0		0	0
psbD-psbZ_1380	+	ggagcatgagtcatatattctgcggaacgccgttcctgccaaggttgtat	36657	50	50	yes	4	7775	18317.3	4	16368.5	18231.1	4	7882.5	14545.9	4	9349.5	15231.3	4	6175	12307.3	4	12468	14065.9	4	39679.5	22148.2	4	55523.5	30001.4	4	32424	20370	4	43218	25022	4	31277.5	22100.7	4	33506	21521.7
psbD-psbZ_1350	+	acaccacccacggaatttaaagaacctaaaggagcatgagtcatatattc	36687	50	40	yes	4	6875.5	16198.2	4	13690.5	15248.4	4	11258.5	20775.7	4	11320	18441.5	4	8058	16060.3	4	15070.5	17001.9	4	20851.5	11638.8	4	20171	10899.2	4	27530.5	17295.7	4	19287	11166.6	4	18385	12990.9	4	22627.5	14534.2
psbD-psbZ_1320	+	acataattgactgcattgatctcggtagctacaccacccacggaatttaa	36717	50	42	yes	4	16029	37763.2	4	28403.5	31635.6	4	15481	28567.7	4	15195.5	24755.1	4	13386	26679.5	4	23435	26438.4	4	53738	29995.3	4	49166.5	26566.5	4	37087	23299.5	4	45080	26100	4	42752	30208.6	4	34863	22393.3
psbD-psbZ_1290	+	tgagaggtagctaaccaacttctaggagagacataattgactgcattgat	36747	50	40	yes	4	3748	8830.02	4	8464.5	9427.7	4	4832.5	8917.6	4	5973.5	9731.46	4	7191.5	14333.3	4	12922.5	14578.6	4	18561.5	10360.6	4	21247.5	11480.8	4	20679	12991.3	4	19441.5	11256.1	4	21759	15374.9	4	22126	14212.1
psbD-psbZ_1260	+	cctacgaagaagaagaatcctagaacaaaatgagaggtagctaaccaact	36777	50	40	yes	4	2928	6898.16	4	5283.5	5884.72	4	5567.5	10273.9	4	5954	9699.69	4	6450	12855.4	4	11633	13123.9	4	7698.5	4297.13	4	20063	10840.8	4	6323.5	3972.66	4	19408	11236.7	4	13223	9343.39	4	22949.5	14741
psbD-psbZ_1230	+	gcacgagcccttcccgcgtgccacaaatgacctacgaagaagaagaatcc	36807	50	56	yes	4	6162	14517.2	4	15646.5	17427	4	12581	23216.2	4	13631.5	22207.1	4	7967	15878.9	4	15533.5	17524.3	4	40910	22835	4	47107	25453.7	4	25541.5	16046.1	4	38970.5	22562.8	4	19557.5	13819.4	4	34102.5	21904.9
psbD-psbZ_1200	+	tcaattcctttttcaaatcctgctgcagctgcacgagcccttcccgcgtg	36837	50	54	yes	4	15727	37051.7	4	30362.5	33817.5	4	14198.5	26201	4	16850.5	27451.2	4	15019	29934.2	4	34541.5	38968.3	4	44408.5	24787.8	4	46091.5	24905	4	31486.5	19781	4	39198	22694.5	4	24854.5	17562.2	4	35679.5	22917.8
psbD-psbZ_1170	+	gtcatggaaagaacaggttcaaagtcacgatcaattcctttttcaaatcc	36867	50	38	yes	4	17246.5	40631.5	4	29213	32537.2	4	15729	29025.3	4	16140	26293.7	4	15034.5	29965.1	4	24544.5	27690.1	3	52856	29503	3	51211	27671.2	4	48574	30516	4	36030.5	20860.6	4	44638	31541.3	4	41998.5	26976.6
psbD-psbZ_1140	+	ggatctcctgtctcatctcaattaagaggggtcatggaaagaacaggttc	36897	50	46	yes	4	9074	21377.7	4	19186	21369.2	4	9974.5	18406.3	4	12566	20471.3	4	3862	7697.3	4	8610	9713.45	4	4318	2410.21	4	6801.5	3675.11	4	2373	1490.81	4	6177	3576.3	4	2619	1850.59	4	4102	2634.81
psbD-psbZ_1110	+	tcaaagtgatttttacttcattcaagcattggatctcctgtctcatctca	36927	50	36	no	4	10984		4	25083.5		4	14133		4	17573.5		4	13176.5		4	20817.5		4	3388.5		4	4223		4	1530.5		4	5198.5		4	2690		4	3666.5
psbD-psbZ_1080	+	cttaggctgattccaagatgtatgattgaatcaaagtgatttttacttca	36957	50	32	no	4	7274.5		4	16173.5		4	8923.5		4	10561		4	7820.5		4	14895.5		4	575		4	1031.5		4	308.5		4	1144.5		4	144.5		4	461.5
psbD-psbZ_1050	+	aaaagaaaaaaggaatacaaaaaaggaatacttaggctgattccaagatg	36987	50	30	no	4	3080.5		4	7407.5		4	3954.5		4	5419.5		4	6328		4	12900		4	510.5		4	431.5		4	171.5		4	525		4	191		4	473
psbD-psbZ_1020	+	aataaattagataaaatgaattgaaaaaaaaaaagaaaaaaggaatacaa	37017	50	14	no	4	114.5		4	174		4	173.5		4	207		4	951		4	1951.5		4	140.5		4	186		4	0		4	115.5		4	0		4	0
psbD-psbZ_990	+	ctcggctatcccacctagccaagccagaaaaataaattagataaaatgaa	37047	50	38	no	4	3717		4	10212		4	5279		4	7417.5		4	5262		4	11713		4	1788.5		4	1803.5		4	1359.5		4	4912		3	1182		3	2511
psbD-psbZ_960	+	caacctgctatccgaaagaaaagggaatggctcggctatcccacctagcc	37077	50	54	no	4	3250.5		4	10448.5		4	4365		4	6561.5		4	2398.5		4	6631		4	2584.5		4	2606		4	1966.5		4	6532		4	1585		4	3113.5
psbD-psbZ_930	+	gaatagatttttttctttagtggttttgcccaacctgctatccgaaagaa	37107	50	36	no	4	14225.5		4	29989		4	15010		4	15112.5		4	6201		4	14907.5		4	2675		4	1282		4	847		4	2170		4	709		4	1814
trnS-UGA-1	-	aggagagagagggattcgaaccctcgatagttctttgttaaaactatacc	37169	50	42	no	4	29413.5		4	42744		4	25833		4	29212.5		4	37232		4	45537		4	14428		4	13343		4	11126.5		4	11796.5		4	17466		4	16328
trnS-UGA-2	-	actataccggttttcaagaccggggctatcaaccgctcagccatctctcc	37211	50	54	no	0	0		0	0		1	57055		1	33246		0	0		0	0		0	0		0	0		4	61670.5		4	18404		0	0		0	0
ORF105_0	-	gaaagactatttttattttattcctccgaatagaacatggccataggggt	37261	50	36	no	4	0		4	0		4	0		4	150		4	164.5		4	449.5		4	475.5		4	631.5		4	161		4	630		4	0		4	0
ORF105_30	-	tagaacatggccataggggtggatacccccactatctgtactatctgtaa	37291	50	46	no	4	0		4	113		4	0		4	113		4	281		4	887.5		4	646.5		4	811		4	370.5		4	1951		3	210		3	480
ORF105_60	-	actatctgtactatctgtaaaaagatctcaggtgcgaatccaccggtcga	37321	50	44	no	4	104.5		4	173		4	0		4	0		4	184.5		4	649.5		4	416		4	415		3	0		3	475		4	0		4	0
psbD-psbZ_690	+	catatatctatatacggatagatagatcgaccggtggattcgcacctgag	37347	50	44	no	4	646		4	2317.5		4	1098		4	1636		4	714.5		4	2274		4	1474		4	628.5		4	345.5		4	1070		4	328		4	956
ORF105_90	-	ggtgcgaatccaccggtcgatctatctatccgtatatagatatatgatct	37351	50	42	no	4	0		4	0		4	0		4	0		4	212		4	677		4	722.5		4	814.5		4	228		4	991.5		4	157.5		4	118
psbD-psbZ_660	+	ttttttatttcacaaatgggcatgctagatcatatatctatatacggata	37377	50	28	no	4	3859.5		4	13016		4	5181.5		4	7316		4	2635.5		4	7652.5		4	423		4	157.5		3	0		3	229		4	0		4	0
ORF105_120	-	cgtatatagatatatgatctagcatgcccatttgtgaaataaaaaataaa	37381	50	26	no	4	0		4	0		4	0		4	0		4	273.5		4	701.5		4	285		4	309		4	0		4	239		4	0		4	0
psbD-psbZ_630	+	gtacatggagtggggggaaatggaattttattttttatttcacaaatggg	37407	50	36	no	4	738		4	2559.5		4	1387		4	2068		4	1127.5		4	3500		4	120.5		4	0		4	0		4	0		4	0		4	0
ORF105_150	-	tttgtgaaataaaaaataaaattccatttccccccactccatgtacgaat	37411	50	32	no	4	779		4	2014.5		4	877.5		4	1569		4	1408.5		4	3577		3	3217		3	4666		4	2840		4	8855		4	3602.5		4	7553
psbD-psbZ_600	+	tattactactccccctttcgcactttattcgtacatggagtggggggaaa	37437	50	46	no	4	2663.5		4	8938		4	4201.5		4	5794		3	507		3	1631		4	1705.5		4	1409		4	1022.5		4	2440		4	0		4	0
ORF105_180	-	cccccactccatgtacgaataaagtgcgaaagggggagtagtaataagtc	37441	50	48	no	4	0		4	0		4	0		4	104		4	155		4	533		4	345.5		4	376		4	178.5		4	767		4	0		4	0
psbD-psbZ_570	+	ttatcatgaatccattgattctatatgacttattactactccccctttcg	37467	50	34	no	4	3649		4	11657		4	4641		4	6269		4	3313		4	8782.5		4	2070		4	2065		4	4067		4	12458.5		4	3138.5		4	4406.5
ORF105_210	-	agggggagtagtaataagtcatatagaatcaatggattcatgataaagta	37471	50	32	no	4	0		4	0		4	0		4	0		4	204.5		4	548		4	0		4	0		4	0		4	0		4	0		4	0
psbD-psbZ_540	+	tgataaaatatgtcatcgagggattttactttatcatgaatccattgatt	37497	50	28	no	4	2064.5		4	7244		4	3086		4	4157.5		4	1889.5		4	5316.5		4	516.5		4	193		4	0		4	311.5		4	0		4	0
ORF105_240	-	aatggattcatgataaagtaaaatccctcgatgacatattttatcacaat	37501	50	28	no	4	133		4	218.5		4	0		4	106.5		4	292.5		4	935		4	412		4	351		4	0		4	280.5		4	0		4	0
psbD-psbZ_510	+	atccctctatcagccaaaaaatattaattgtgataaaatatgtcatcgag	37527	50	30	no	4	2189		4	8550.5		4	5242		4	7267.5		4	2842.5		4	7817		4	1363		4	981.5		4	459		4	1297		4	231.5		4	522.5
ORF105_270	-	atgacatattttatcacaattaatattttttggctgatagagggatcaaa	37531	50	26	no	4	0		4	0		4	0		4	0		4	184		4	589		4	228		4	309		4	0		4	125.5		4	0		4	0
psbD-psbZ_480	+	gctaccaacaaatgaactatataccatttgatccctctatcagccaaaaa	37557	50	36	no	4	6250		4	20582.5		4	8126		4	10310.5		4	3901.5		4	10705.5		4	3199		4	1463		4	1080		4	2309.5		4	837.5		4	2145
ORF105_300	-	tggctgatagagggatcaaatggtatatagttcatttgttggtagcttgg	37561	50	40	no	4	0		4	0		4	0		4	158		4	193		4	649		4	0		4	0		4	0		4	0		4	0		4	0
psbD-psbZ_450	+	aaagcaagagtcatgcttttaatcctccaagctaccaacaaatgaactat	37587	50	36	no	4	2456		4	9488.5		4	4885		4	6676		4	2412		4	6755.5		4	39521		4	32559		4	28914		4	23371.5		4	22111.5		4	25449.5
ORF105_330	-	ttcatttgttggtagcttggaggattaaaagcatgactcttgctttccaa	37591	50	38	no	4	0		4	0		4	0		4	0		4	158.5		4	588.5		4	0		4	0		4	0		4	153.5		4	0		4	0
psbD-psbZ_420	+	gtagcaattaatgcaaaaacagccaattggaaagcaagagtcatgctttt	37617	50	36	yes	4	1229	2895.44	4	3801	4233.53	4	1297.5	2394.33	4	1813.5	2954.38	4	1029.5	2051.88	4	2963.5	3343.3	4	3710.5	2071.12	4	3858.5	2084.89	4	5656	3553.31	4	5974	3458.77	4	5557.5	3926.94	4	5190.5	3333.98
ORF105_360	-	gcatgactcttgctttccaattggctgtttttgcattaattgctacttca	37621	50	38	no	4	120		4	193		4	119		4	214.5		4	244		4	711		4	499.5		4	650		4	267		4	773.5		4	0		4	0
psbD-psbZ_390	+	acgggtacgctaatcaataagattaatgaagtagcaattaatgcaaaaac	37647	50	32	yes	4	2205	5194.82	4	5362.5	5972.71	4	3141	5796.21	4	3494	5692.09	4	1718.5	3425.12	4	4503.5	5080.66	4	4423.5	2469.1	4	2412	1303.29	4	7072	4442.9	4	3647	2111.51	4	4700	3321.03	4	3476.5	2233.04
ORF105_390	-	ttgcattaattgctacttcattaatcttattgattagcgtacccgttgta	37651	50	32	no	4	0		4	0		4	0		4	0		4	217		4	832		4	0		4	0		4	0		4	206		4	0		4	0
psbD-psbZ_360	+	cttgaccagccatcaggagaagcaaatacaacgggtacgctaatcaataa	37677	50	44	yes	4	1140.5	2686.94	4	4602	5125.67	4	2123	3917.65	4	2890	4708.11	4	1743	3473.95	4	4842	5462.54	4	12609	7038.06	4	9209.5	4976.24	4	12403	7792.04	4	10684.5	6186.02	4	16711.5	11808.4	4	9695.5	6227.65
ORF105_420	-	tgattagcgtacccgttgtatttgcttctcctgatggctggtcaagtaac	37681	50	46	no	4	553		4	1036.5		4	384.5		4	735		4	998		4	2989		4	1008		4	1300.5		4	1472		4	4316		4	465.5		4	800
psbD-psbZ_330	+	gatgtaccagaaaatacaacatttttgttacttgaccagccatcaggaga	37707	50	38	yes	4	2691	6339.8	4	8017.5	8929.83	4	4597	8483.02	4	5464	8901.43	4	2751.5	5483.98	4	6430	7254.06	4	22979.5	12826.6	4	19126.5	10334.8	4	22348.5	14040.2	4	16460.5	9530.15	4	25016.5	17676.7	4	12370.5	7945.87
ORF105_450	-	ctgatggctggtcaagtaacaaaaatgttgtattttctggtacatcctta	37711	50	36	no	4	0		4	0		4	0		4	0		4	279.5		4	753		4	0		4	0		4	0		4	0		4	0		4	0
psbD-psbZ_300	+	cccaccagaaagactaatccaatccataaggatgtaccagaaaatacaac	37737	50	40	yes	4	1673	3941.47	4	5507.5	6134.21	4	3990.5	7363.82	4	4893.5	7972.02	3	1944	3874.56	3	4937	5569.72	4	32179	17961.6	4	23809.5	12865.2	4	29148.5	18312.2	4	22182.5	12843	4	18819.5	13297.9	4	21581	13862
ORF105_480	-	tattttctggtacatccttatggattggattagtctttctggtgggtatc	37741	50	38	no	4	0		4	0		4	0		4	0		4	217		4	623.5		4	0		4	0		4	0		4	0		4	0		4	0
psbD-psbZ_270	+	taggttcaagagatgagagaattaaggatacccaccagaaagactaatcc	37767	50	40	yes	4	1233	2904.86	4	3696	4116.58	4	1668	3078.03	4	2242.5	3653.27	4	1783.5	3554.67	4	4297.5	4848.26	4	38028.5	21226.6	4	19067	10302.6	4	33317	20931	4	15891	9200.43	4	30785	21752.7	4	25392	16309.9
ORF105_510	-	ctttctggtgggtatccttaattctctcatctcttgaacctattcgtcgc	37775	50	44	no	4	450.5		4	476.5		4	204		4	323.5		4	957		4	1951		4	1369		4	2241.5		4	1182		4	2413.5		4	230.5		4	525
psbD-psbZ_240	+	gggtcattttggttttgggtctgcgacgaataggttcaagagatgagaga	37797	50	46	no	4	1042.5		4	3983.5		4	2917		4	3831		4	1459		4	3604		4	1336.5		4	1966		4	1197		4	2625.5		4	1283.5		4	1285
psbD-psbZ_210	+	aatgtgtctcacaaccgagaaaaattaggggggtcattttggttttgggt	37827	50	42	no	4	715		4	2148.5		4	1677		4	1940.5		4	1198.5		4	2860		4	626.5		4	1149.5		4	329		4	1074.5		4	690		4	1737
psbD-psbZ_180	+	cgttttctttggggacttagattccaatttaatgtgtctcacaaccgaga	37857	50	40	no	4	5304		4	15160.5		4	9324		4	10380.5		4	3980		4	9465		4	659		4	687		3	430		3	1931		4	488		4	915.5
psbD-psbZ_150	+	ctaatttttttgttttctttatttgatttgcgttttctttggggacttag	37887	50	28	no	4	12973.5		4	28620		4	13136		4	12848.5		4	6178		4	12692.5		4	557.5		4	350.5		4	127.5		4	370		4	177.5		4	210
psbD-psbZ_120	+	ttctttttattcaagaagtttgacccccctctaatttttttgttttcttt	37917	50	28	no	4	4234.5		4	14095.5		4	4363.5		4	6411		4	3201.5		4	7931.5		4	3346		4	4280		3	1755		3	4254		4	2190.5		4	4167.5
psbD-psbZ_90	+	ggaacgattccaattatttttttaattgtattctttttattcaagaagtt	37947	50	22	no	4	0		4	0		4	0		4	0		4	193		4	606.5		4	0		4	0		4	0		4	0		4	0		4	0
psbD-psbZ_60	+	ttgtgcagtgccgggacacatattctcttcggaacgattccaattatttt	37977	50	42	no	4	0		4	129		4	127		4	157		4	346		4	726		4	1023.5		4	1263.5		4	201.5		4	1114.5		4	377		4	229.5
psbD-psbZ_30	+	ccacatatatgatatataaccggatcttttttgtgcagtgccgggacaca	38007	50	42	no	4	0		4	113.5		4	0		4	0		4	189.5		4	546.5		4	1115.5		4	1284		4	225		4	1054		4	534.5		4	378
psbD-psbZ_0	+	atttttttgttcttgatacacaatatgtacccacatatatgatatataac	38037	50	24	no	4	2420.5		4	2679.5		4	1850		4	2029		4	1508		4	2716.5		4	761		4	625.5		4	153		4	382		4	0		4	0
trnG-GCC-2	+	ccgcatcttctccttggcaaagagaaattttaccattcgaccatatccgc	38087	50	46	no	3	38645		3	48680		3	43081		3	24497		2	60946		2	53038.5		4	52280.5		4	39949		4	48129		4	24731		3	61203		3	32279
trnG-GCC-1	+	ggcggatagcgggaatcgaacccgcatcttctccttggcaaagagaaatt	38108	50	52	no	3	44666		3	59935		4	40891.5		4	38525.5		4	45865.5		4	46099.5		4	44673.5		4	24231		4	20462		4	22511		4	11419.5		4	15426.5
trnfM-CAU-1	-	ttgcggagacaggatttgaacccgtgacctcaaggttatgagccttgcga	38385	50	52	no	3	37641		3	60273		4	38152		4	39090.5		4	32006.5		4	44912.5		4	21251		4	8687		4	3285.5		4	4995		4	1666		4	3558
trnfM-CAU-2	-	tgacctcaaggttatgagccttgcgagctaccaaactgctctaccccgcg	38409	50	56	no	0	0		0	0		1	59271		1	34432		1	64951		1	50292		4	50871.5		4	19327.5		4	13619.5		4	31630		4	18481		4	34100.5
ORF74-rps14_0	-	ccgaagataagaactgaaaactaatagataaacaaggattaaatgcgccc	38459	50	36	no	4	137		4	206.5		4	278		4	394.5		4	685.5		4	1313.5		4	205		4	237.5		4	0		4	168		4	0		4	0
ORF74-rps14_30	-	aacaaggattaaatgcgcccctccaccctatctgtacaaatagaatagcc	38489	50	44	no	4	7974		4	20079.5		4	8450.5		4	11783		4	13220		4	25214		4	9074.5		4	12856		4	6394		4	13150.5		4	9435.5		4	32140
ORF74-rps14_60	-	tctgtacaaatagaatagcccatttatacagaatggtaaaggggcttcta	38519	50	36	no	4	0		4	220.5		4	289		4	439.5		4	223.5		4	634		4	218		4	204.5		4	0		4	269.5		3	0		3	0
ORF74-rps14_90	-	gaatggtaaaggggcttctatgatcatcgaccatagaaatagaaatgaag	38549	50	38	no	4	749		4	3008		4	1413		4	2334		4	1343		4	3216.5		4	894		4	778		4	208		4	866.5		4	233.5		4	210.5
ORF74-rps14_120	-	ccatagaaatagaaatgaagcgttaatccttaccaacttgatcttgttgc	38579	50	36	no	4	5981.5		4	22038		4	8956		4	11051		4	5735		4	12733.5		4	6694.5		4	5215		4	4891.5		4	4853.5		4	6650		4	5152.5
ORF74-rps14_150	-	taccaacttgatcttgttgctcctggcaacaaacatgcatgaaccatttc	38609	50	42	yes	4	3601.5	8484.87	4	15449	17207	4	6245	11524.1	4	9137.5	14885.9	4	2945	5869.64	4	7245	8173.51	4	13249	7395.29	4	10381.5	5609.52	4	10043.5	6309.71	4	8403.5	4865.38	4	6997	4944.09	4	7419.5	4765.72
ORF74-rps14_180	-	aaacatgcatgaaccatttcacgaagtatgtgtccggatagtccaaagtc	38639	50	42	yes	4	5256	12382.8	4	18990.5	21151.5	4	8235	15196.4	4	11032	17972.3	4	4986.5	9938.53	4	11048	12463.9	4	20932.5	11684	4	25888.5	13988.5	4	17135.5	10765.2	4	20426	11826.1	4	21960.5	15517.3	4	27138.5	17431.7
ORF74-rps14_210	-	tgtccggatagtccaaagtctcgatagttagctctcggccttccggtcaa	38669	50	52	yes	4	6558.5	15451.4	4	20929	23310.6	4	9497.5	17526.1	4	12217	19902.8	4	5454.5	10871.3	4	12326.5	13906.2	4	31180.5	17404.2	4	28431.5	15362.6	3	23346	14666.8	3	23480	13594.2	4	15981.5	11292.6	4	21238.5	13642
ORF74-rps14_240	-	gctctcggccttccggtcaaaaaacaacgtcgatgaaggcgtgtaggtgc	38699	50	56	yes	4	959	2259.33	4	3800	4232.41	4	2227.5	4110.49	4	3177.5	5176.48	3	1687	3362.34	3	3987	4497.97	4	7277	4061.86	4	9502	5134.29	4	6618	4157.68	4	10807.5	6257.23	4	3076	2173.51	4	5306.5	3408.49
ORF74-rps14_270	-	cgatgaaggcgtgtaggtgcactattccgtggtagggattgtaactttcc	38729	50	50	yes	4	3649	8596.78	4	13902	15483.9	4	6043	11151.4	4	8196.5	13353	4	4531.5	9031.67	4	10141	11440.7	4	17188	9593.95	4	16099	8698.9	4	10770.5	6766.44	4	13711.5	7938.56	4	9492	6707.06	4	14193	9116.5
ORF74-rps14_300	-	ggtagggattgtaactttccataaatttcccatttgtcactcaacgacgg	38759	50	42	yes	4	8954.5	21096.2	4	29844.5	33240.6	4	13895	25641	4	16238	26453.4	4	7096	14142.9	4	15551.5	17544.6	4	13072.5	7296.77	4	16633.5	8987.71	4	6458	4057.16	4	14204.5	8224	4	8941	6317.72	4	15342.5	9854.86
ORF74-rps14_330	-	catttgtcactcaacgacggaaccttgcttatttctttctttaaggatcg	38789	50	40	yes	4	7857.5	18511.7	4	27436.5	30558.6	4	11162.5	20598.6	4	15064	24540.8	4	7163	14276.5	4	14321.5	16156.9	4	23658.5	13205.6	4	19191	10369.6	4	14909	9366.4	4	17882	10353.2	4	16878.5	11926.4	4	20477	13152.9
ORF74-rps14_360	-	atttctttctttaaggatcgacgaatcgaatgatatttctgttccaattt	38819	50	30	yes	4	9429.5	22215.2	4	27315.5	30423.8	4	13810	25484.1	4	14696.5	23942.1	4	6176.5	12310.3	4	12357.5	13941.2	4	6926	3865.94	4	9042.5	4886	4	4562	2866.02	4	7337	4247.91	3	8166	5770.11	3	10186	6542.71
ORF74-rps14_390	-	tgatatttctgttccaatttttgcctcttcttctccctctgaatcaaact	38849	50	36	yes	4	16228.5	38233.2	4	47663.5	53087.3	4	18693.5	34495.8	4	19793.5	32245.7	4	14712.5	29323.3	4	24623	27778.7	4	40049	22354.4	4	24421	13195.6	4	25889.5	16264.8	4	27969.5	16193.5	4	30019.5	21211.8	4	24476	15721.5
ORF74-rps14_420	-	ttctccctctgaatcaaacttttccttgccataatggttgaattcctatt	38879	50	36	yes	4	6268.5	14768.1	4	28421.5	31655.7	4	16119.5	29745.9	4	18295.5	29805.3	4	9486	18906.4	4	17722	19993.2	4	42139.5	23521.3	4	23377.5	12631.7	4	34324.5	21564	4	19334	11193.8	4	28923.5	20437.4	4	19592.5	12584.7
ORF74-rps14_450	-	ataatggttgaattcctattagtatccatgatacaagtcgaatcctagat	38909	50	32	no	4	5460		4	18807.5		4	7562		4	9897		4	4202.5		4	9863		4	1078.5		4	797.5		4	419.5		4	853		4	121		4	416.5
ORF74-rps14_480	-	atacaagtcgaatcctagatgtagaaatagaagaaggtggaccccctctc	38939	50	44	no	4	3198		4	11091		4	5292		4	7537.5		4	2466		4	6101		4	2106		4	2197.5		4	1344.5		4	2991.5		3	959		3	1759
ORF74-rps14_510	-	aagaaggtggaccccctctccgtcgaaagaaatgagattatcgcagatac	38969	50	48	no	4	10468.5		4	26686		4	11440		4	15459		4	6524		4	19648		4	5461.5		4	5598		4	3669.5		4	8028		4	1280		4	2695
ORF74-rps14_540	-	aatgagattatcgcagatacacacattaaaaatattaaccaaatttgccc	38999	50	30	no	4	5245		4	14974		4	10796.5		4	13180		4	6576		4	13519.5		4	1710		4	2684.5		4	1085.5		4	2431.5		4	1867		4	2885.5
ORF74-rps14_570	-	aatattaaccaaatttgcccgacgtagaggcaatcaagaaagccgcataa	39029	50	40	yes	4	1816.5	4279.54	4	7221	8042.7	4	2991	5519.41	4	4604	7500.4	4	1668.5	3325.46	4	4602	5191.79	4	14282.5	7972.17	4	14886.5	8043.74	4	16291	10234.6	4	13859.5	8024.25	4	14556	10285.3	4	13890	8921.88
ORF74-rps14_600	-	caatcaagaaagccgcataagtgaatatataacctacagaaaagtgagct	39059	50	36	yes	4	4478	10549.8	4	15915.5	17726.6	4	6745	12446.8	4	8992	14648.9	4	4123.5	8218.49	4	10193	11499.3	4	8330.5	4649.9	4	12482	6744.5	4	9021.5	5667.65	4	13508	7820.74	4	7406.5	5233.44	4	9429.5	6056.79
ORF74-rps14_630	-	aacctacagaaaagtgagctaatccaaccaatcttgcttgtacaatggaa	39089	50	38	yes	4	3846	9060.9	4	16358	18219.4	4	8587.5	15846.8	4	11392	18558.8	4	5047	10059.1	4	10658	12023.9	4	29841	16656.6	4	37826.5	20439.1	4	31596	19849.8	4	29890.5	17305.7	4	22245	15718.4	4	22582.5	14505.3
ORF74-rps14_660	-	atcttgcttgtacaatggaaagggccactggtttatctctccagcgaatc	39119	50	46	yes	4	2495	5878.04	4	11552	12866.5	4	5960	10998.2	4	7284	11866.4	4	2723.5	5428.17	4	6590.5	7435.13	4	50394.5	28129.1	4	39311.5	21241.5	4	43531	27347.8	4	33613.5	19461.2	4	39546.5	27943.6	4	30658.5	19692.7
ORF74-rps14_690	-	gtttatctctccagcgaatcaaattggccaaaggtgtgcgttcatgagcc	39149	50	48	yes	4	2469.5	5817.96	4	8552	9525.16	4	3466	6395.94	4	4587.5	7473.52	4	3605	7185.08	4	7866.5	8874.66	4	26285.5	14672	4	31194.5	16855.6	4	23354	14671.9	4	25218	14600.5	4	17114.5	12093.1	4	27505.5	17667.4
ORF74-rps14_720	-	aaggtgtgcgttcatgagcccatgctaaagtttcaatcaattcctgccaa	39179	50	44	yes	4	7822	18428.1	4	22553	25119.4	4	9191	16960.5	4	10668.5	17380.1	4	5719	11398.5	4	12276.5	13849.8	3	62973	35150.1	3	56140	30334.6	4	50862	31953.4	4	38727.5	22422.1	4	44338.5	31329.7	4	44851	28808.9
ORF74-rps14_750	-	tttcaatcaattcctgccaatatccacgccaagaaattaagaacataaat	39209	50	32	yes	4	3644	8585	4	11723	13057	4	4790	8839.17	4	6174.5	10058.9	4	3907.5	7787.98	4	8024	9052.34	4	36096.5	20148.2	4	44731.5	24170.1	4	26784	16826.7	4	38138.5	22081.1	4	29341.5	20732.7	4	34464.5	22137.4
ORF74-rps14_780	-	aagaaattaagaacataaatccagtagcccaaacaagatgtccaaataag	39239	50	32	yes	4	2113.5	4979.25	4	7561.5	8421.94	4	3311	6109.92	4	4517	7358.67	4	3077.5	6133.72	4	7211	8135.15	4	26849.5	14986.8	4	41964.5	22675	4	20365	12794.1	4	35900	20785.1	3	22723	16056.1	3	38961	25025.6
ORF74-rps14_810	-	aaacaagatgtccaaataagaacatccatgcccaaaccgataaactattc	39269	50	36	yes	4	1759	4144.08	4	9377	10444	4	4283	7903.59	4	6411	10444.2	4	2945	5869.64	4	6792	7662.45	4	37917	21164.4	4	57644	31147.2	4	26122	16410.8	4	43716	25310.3	4	40401.5	28547.8	4	30768.5	19763.3
ORF74-rps14_840	-	cccaaaccgataaactattcataccaaaaggattatatccgttgataagt	39299	50	34	yes	4	616	1451.25	4	3288	3662.15	4	7180.5	13250.5	4	9009	14676.6	4	2913.5	5806.86	4	6882.5	7764.55	4	18149.5	10130.6	4	17355	9377.56	4	25849	16239.3	4	13567.5	7855.19	4	13905.5	9825.65	4	11000.5	7065.88
ORF74-rps14_870	-	gattatatccgttgataagttgtgaagagtttaaccataaataatccctt	39329	50	30	yes	4	4200.5	9896.07	4	12365.5	13772.6	4	5620	10370.8	4	7301	11894.1	4	4494.5	8957.93	4	9265.5	10453	4	10446	5830.72	4	13698.5	7401.82	4	11077.5	6959.31	4	10216.5	5915.06	4	19217.5	13579.1	4	20792	13355.2
ORF74-rps14_900	-	ttaaccataaataatcccttaaccagcccatcaaataagtggaagattca	39359	50	34	yes	4	3189	7513.05	4	13140	14635.2	4	5974	11024.1	4	8336	13580.2	4	3913	7798.95	4	8422	9501.35	4	44371	24766.9	4	57650	31150.5	4	28663	18007.2	4	43987.5	25467.5	4	23040	16280.1	4	30345.5	19491.6
ORF74-rps14_930	-	tcaaataagtggaagattcattaaactgtgaaacgttaccctgccataat	39389	50	34	yes	4	1164.5	2743.48	4	4337.5	4831.08	4	1912.5	3529.21	4	2728.5	4445.01	4	1760.5	3508.83	4	4321.5	4875.34	4	31675.5	17680.5	4	29348.5	15858.1	4	29992	18842.1	4	19461	11267.4	4	38183.5	26980.5	4	20759	13334
ORF74-rps14_960	-	aaacgttaccctgccataatgtgatgtgcttccaatgccaataaaaagta	39419	50	38	yes	4	4700.5	11074	4	16087	17917.6	4	6481	11959.6	4	8176	13319.6	4	4410	8789.51	4	9673	10912.7	4	55510	30984.4	4	42983	23225.3	4	48234	30302.4	4	36519	21143.4	4	42831	30264.5	4	38594	24789.9
ORF74-rps14_990	-	tccaatgccaataaaaagtaacccatccaatagtatttaacatccaaaaa	39449	50	30	yes	4	5218	12293.2	4	16568	18453.3	4	6464	11928.3	4	7996	13026.3	4	3969	7910.56	4	9033	10190.7	4	53155.5	29670.2	4	43234	23361	4	42864.5	26929.1	4	41542	24051.6	4	30986	21894.8	4	36921.5	23715.6
ORF74-rps14_1020	-	tagtatttaacatccaaaaaactgccaaataaaacgcgtcccatgccgaa	39479	50	38	yes	4	6209.5	14629.1	4	19011	21174.3	4	7582.5	13992.3	4	9550	15557.9	4	4829.5	9625.61	4	10104.5	11399.5	4	33227.5	18546.8	4	42828.5	23141.9	4	21093.5	13251.7	4	38743	22431.1	4	20814.5	14707.6	4	34628.5	22242.7
ORF74-rps14_1050	-	aaaacgcgtcccatgccgaaatatcacaagtaccgcctcgtcctgggcca	39509	50	56	yes	4	2626	6186.67	4	12533.5	13959.7	4	5849	10793.4	4	8451	13767.6	4	5885	11729.3	4	17554.5	19804.3	2	61168	34142.6	2	41430	22386.2	4	40210.5	25261.8	4	36919.5	21375.3	4	31605	22332.1	4	35130	22564.8
ORF74-rps14_1080	-	taccgcctcgtcctgggccatcgcacggaaaactataaccgaaatccttt	39539	50	52	yes	4	1587	3738.86	4	9352	10416.2	4	4896.5	9035.7	4	6939	11304.4	4	2490.5	4963.78	4	6523	7358.98	4	50287	28069.1	4	43127	23303.1	4	40605.5	25509.9	4	30420	17612.3	3	50083	35388.7	3	26273	16875.8
ORF74-rps14_1110	-	aactataaccgaaatcctttttatctggcattaacttggaaccacgtgca	39569	50	38	yes	4	7449.5	17550.5	4	23776.5	26482.1	4	9597	17709.7	4	12721	20723.8	4	5777	11514.1	4	12327.5	13907.4	4	31033.5	17322.2	4	40049.5	21640.3	4	30836.5	19372.7	4	32308	18705.4	4	35298.5	24942	4	28964	18604.3
ORF74-rps14_1140	-	ttaacttggaaccacgtgcatctaaagcaccttttactaagatcaatgta	39599	50	36	yes	4	3026.5	7130.22	4	12601.5	14035.5	4	6211.5	11462.3	4	8306	13531.3	4	3225.5	6428.7	4	8038	9068.14	4	35110	19597.6	4	28854	15590.9	4	38269	24042	4	21563	12484.4	4	30326	21428.4	4	22328.5	14342.1
ORF74-rps14_1170	-	cttttactaagatcaatgtagttgtatgtaaaccaagagcaatagcatga	39629	50	32	yes	4	291.5	686.753	4	1500.5	1671.25	4	5708.5	10534.1	4	7577	12343.7	4	3374	6724.67	4	7920.5	8935.58	4	5546	3095.65	4	7303.5	3946.36	4	9115.5	5726.7	4	9322	5397.17	4	9061	6402.52	4	11847	7609.61
ORF74-rps14_1200	-	aaccaagagcaatagcatgatgaaccaaaaagtctccaggacctattgtt	39659	50	40	yes	4	3083	7263.33	4	12962	14437	4	5052.5	9323.57	4	7476	12179.2	4	2949	5877.61	4	7343.5	8284.63	4	25654.5	14319.8	4	31582.5	17065.2	4	19814.5	12448.2	4	27002.5	15633.7	4	17256.5	12193.5	4	27822.5	17871.1
ORF74-rps14_1230	-	agtctccaggacctattgttaaaaataatgaattactattttcattaaca	39689	50	26	yes	4	4132	9734.69	4	11527	12838.7	4	5295	9771.07	4	6697	10910.1	4	3166.5	6311.11	4	6791	7661.33	4	5636.5	3146.17	4	10426.5	5633.83	4	4850	3046.95	4	10708	6199.62	4	8214	5804.03	4	11855.5	7615.07
ORF74-rps14_1260	-	aattactattttcattaacagcatttaaccaacccggcaaccagatgctt	39719	50	36	yes	4	3633	8559.09	4	15735.5	17526.1	4	7752.5	14306	4	9998.5	16288.6	4	3901.5	7776.03	4	9658.5	10896.3	4	45755.5	25539.7	4	49279.5	26627.6	4	32942	20695.4	4	40163.5	23253.5	4	33833	23906.5	4	32911.5	21139.8
ORF74-rps14_1290	-	aacccggcaaccagatgcttcgacccgcattgaatgctggaccactcgtt	39749	50	56	yes	4	1951.5	4597.59	4	10715	11934.3	4	3890.5	7179.29	4	6664	10856.4	4	1970.5	3927.38	4	5486	6189.08	4	41412	23115.2	4	40643	21960.9	4	28044.5	17618.6	4	34812	20155.1	4	25563.5	18063.2	4	25759	16545.6
ORF74-rps14_1320	-	tgaatgctggaccactcgttgaagataaaagtacatcgaacccatatgaa	39779	50	40	yes	4	2903	6839.26	4	12381.5	13790.4	4	5800.5	10703.9	4	7580.5	12349.4	4	3795.5	7564.76	4	9090.5	10255.5	4	35936	20058.7	4	26891	14530.2	4	37439	23520.6	4	18097	10477.6	4	35991	25431.3	4	26722	17164.2
ORF74-rps14_1350	-	gtacatcgaacccatatgaagttttaccatgagcggattgtatccattga	39809	50	40	yes	4	3085	7268.04	4	11969	13331	4	7207	13299.4	4	9144	14896.5	4	3480.5	6936.94	4	8306.5	9371.05	4	24704	13789.2	4	43224	23355.6	4	29564.5	18573.5	4	28587.5	16551.3	4	25007.5	17670.3	4	24068.5	15459.8
ORF74-rps14_1380	-	gagcggattgtatccattgagcaaatataggttcaatcaagatttgcttc	39839	50	38	yes	4	3109	7324.58	4	9943	11074.4	4	4744.5	8755.21	4	6042.5	9843.86	4	2848	5676.31	4	6640	7490.97	4	17377.5	9699.72	4	26476	14306	4	16685.5	10482.5	4	20332.5	11771.9	4	20333.5	14367.7	4	24960	16032.4
ORF74-rps14_1410	-	gttcaatcaagatttgcttctccggagtgccaaaggcaagcatgacatca	39869	50	46	yes	4	1503	3540.96	4	6359.5	7083.17	4	3301.5	6092.39	4	4459.5	7264.99	4	980	1953.22	4	2727.5	3077.05	4	21140	11799.9	4	34163.5	18459.8	4	29957.5	18820.4	4	30367	17581.6	4	15586	11013.1	4	21262.5	13657.4
ORF74-rps14_1440	-	caaaggcaagcatgacatcattatgaacataaagtcccagggtatggaat	39899	50	40	yes	4	1149.5	2708.14	4	4820	5368.48	4	2556.5	4717.61	4	3703.5	6033.39	4	1557	3103.24	4	4256.5	4802.01	4	18357	10246.5	4	27830.5	15037.9	4	16238	10201.3	4	24430.5	14144.6	4	8197.5	5792.37	4	14684.5	9432.21
ORF74-rps14_1470	-	aaagtcccagggtatggaatcccagaaagaggctggcccaacttaaatga	39929	50	48	yes	4	1016	2393.62	4	5721	6372.01	4	2411	4449.11	4	3619.5	5896.54	4	1057.5	2107.69	4	3076.5	3470.78	4	12380.5	6910.51	4	22871.5	12358.3	4	11136.5	6996.37	4	24147	13980.4	4	14651.5	10352.8	4	14679.5	9428.99
ORF74-rps14_1500	-	ggctggcccaacttaaatgagatatgatagcttctttatgctctaacatt	39959	50	38	yes	4	1744.5	4109.92	4	9980.5	11116.2	4	7065.5	13038.2	4	9079.5	14791.5	4	3837.5	7648.47	4	8821.5	9952.05	4	34628.5	19328.8	4	27828	15036.5	4	36921	23195.2	4	19674.5	11391	4	41186.5	29102.4	4	26314.5	16902.4
ORF74-rps14_1530	-	cttctttatgctctaacattcttgccaatacattatcttcattttgctcc	39989	50	34	yes	4	7026.5	16553.9	4	32808	36541.3	4	14079	25980.5	4	17684.5	28809.9	4	7995	15934.7	4	16435.5	18541.9	0	0		0	0		4	59709	37511.5	4	37826	21900.2	1	52224		1	42132
ORF74-rps14_1560	-	cattatcttcattttgctccggattgtaatctctaatgaaaaatatagct	40019	50	30	yes	4	6570.5	15479.6	4	26903	29964.4	4	9867.5	18208.9	4	12959.5	21112.4	4	4944	9853.82	4	12410	14000.4	4	29072.5	16227.6	4	35688.5	19283.8	4	31193.5	19596.9	4	27957.5	16186.6	4	22042.5	15575.3	4	28942	18590.1
ORF74-rps14_1590	-	ctctaatgaaaaatatagctccatgagcaaaagctcctgtcatgatgaat	40049	50	36	yes	4	2924.5	6889.91	4	11803	13146.1	4	4743	8752.44	4	6873	11196.8	4	2701.5	5384.32	4	6935.5	7824.34	4	18023.5	10060.3	4	25142.5	13585.4	4	17569.5	11037.8	4	22230.5	12870.8	4	20551.5	14521.7	4	30376	19511.2
ORF74-rps14_1620	-	aagctcctgtcatgatgaatcctgcgatatattggtggtgggtatataat	40079	50	40	yes	4	4297.5	10124.6	4	15820	17620.2	4	6281	11590.6	4	9051.5	14745.8	4	1330.5	2651.8	4	3680	4151.62	4	15344	8564.67	4	20271.5	10953.5	4	17021.5	10693.6	4	22132	12813.8	4	3695.5	2611.25	4	6500	4175.11
ORF74-rps14_1650	-	attggtggtgggtatataatgcagcttgagtagtaaagtcttgtgctatg	40109	50	40	yes	4	1752.5	4128.76	4	5501	6126.97	4	2517.5	4645.64	4	3120	5082.81	4	2306	4596.06	4	5310	5990.52	4	8165.5	4557.8	4	10789	5829.7	4	9171.5	5761.89	4	14008.5	8110.52	4	9167	6477.42	4	16768.5	10770.8
ORF74-rps14_1680	-	tagtaaagtcttgtgctatgaatgcataagcaggtaaagagtacatgtgt	40139	50	36	yes	4	2308	5437.48	4	5574	6208.28	4	2812	5189.09	4	3366.5	5484.38	4	2226.5	4437.61	4	4939.5	5572.54	4	4310	2405.74	4	7285.5	3936.63	4	3827	2404.27	4	8630.5	4996.81	4	4674.5	3303.01	4	8909	5722.46
ORF74-rps14_1710	-	caggtaaagagtacatgtgttgagctaccaaagaagtaataacccctaaa	40169	50	38	yes	4	3350.5	7893.54	4	10171.5	11328.9	4	4624	8532.85	4	5548	9038.27	4	2972.5	5924.45	4	6810	7682.76	4	17720.5	9891.18	4	19999.5	10806.5	4	17107.5	10747.6	4	17989	10415.1	4	17523	12381.8	4	21811	14009.7
ORF74-rps14_1740	-	aagaagtaataacccctaaagaagctagagcaaggcctaattgaaaatga	40199	50	36	yes	4	1000	2355.93	4	4286	4773.72	4	2432.5	4488.79	4	3539	5765.4	4	1258	2507.3	4	3105	3502.93	4	8434	4707.67	4	12677.5	6850.13	4	8962	5630.27	4	13183.5	7632.87	4	5383.5	3803.99	4	10147	6517.66
ORF74-rps14_1770	-	caaggcctaattgaaaatgaagcgaattattgattgtgtcataaagaccc	40229	50	36	yes	4	2612	6153.68	4	6871	7652.87	4	3333.5	6151.44	4	3838.5	6253.32	4	2910.5	5800.88	4	6048.5	6823.67	4	4341.5	2423.33	4	7591	4101.7	4	5209	3272.49	4	6968	4034.27	4	11349	8019.22	4	15879	10199.5
ORF74-rps14_1800	-	tgattgtgtcataaagacccttatgtccacgccccaatcgtccccccggg	40259	50	56	yes	4	14441	34022	4	35841	39919.4	4	16562	30562.5	4	21368.5	34811.5	4	24670	49169.4	4	46241	52167.2	4	58963	32911.8	4	40404.5	21832.1	4	44437	27917	4	29429.5	17038.8	4	38169.5	26970.6	4	57951.5	37223.6
ORF74-rps14_1830	-	gccccaatcgtccccccgggggaatatgtgcatctaaaaggtctttcata	40289	50	52	yes	4	3060.5	7210.32	4	13081	14569.5	4	5715	10546.1	4	8093.5	13185.2	4	2078.5	4142.63	4	5176.5	5839.91	4	39560.5	22081.8	4	41241.5	22284.3	4	36969.5	23225.6	4	31802.5	18412.7	4	21792	15398.3	4	26571	17067.2
ORF74-rps14_1860	-	catctaaaaggtctttcatactgtgcccaatcccgaaattggttctatac	40319	50	40	yes	4	6774	15959.1	4	21433.5	23872.5	4	8636	15936.3	4	10210	16633.2	4	4831.5	9629.6	4	11684	13181.4	4	58477.5	32640.8	4	49755	26884.5	4	48202	30282.3	4	32695	18929.5	4	48605	34344.4	4	28134.5	18071.5
ORF74-rps14_1890	-	tcccgaaattggttctatacatatgaccagcaacgagaaaaataaatgca	40349	50	36	yes	4	3765	8870.07	4	11307	12593.7	4	5092.5	9397.39	4	6158.5	10032.8	4	3140	6258.29	4	7281.5	8214.69	4	17849.5	9963.18	4	23545.5	12722.5	4	22890.5	14380.7	4	22054	12768.6	4	15740	11121.9	4	18244	11718.6
ORF74-rps14_1920	-	caacgagaaaaataaatgcaatagctaaatggtgatgggcaatatcagtc	40379	50	36	yes	4	1696	3995.65	4	5427.5	6045.11	4	2848	5255.52	4	3582.5	5836.27	4	3171	6320.08	4	6993.5	7889.78	4	4883.5	2725.86	4	8501.5	4593.68	4	5509.5	3461.28	4	8458.5	4897.23	4	10081.5	7123.6	4	17543.5	11268.6
ORF74-rps14_1950	-	ggtgatgggcaatatcagtcagccataaactttgcgtttgtggatggaat	40409	50	44	yes	4	3021	7117.26	4	9034.5	10062.6	4	4342	8012.46	4	5456.5	8889.21	4	2070.5	4126.69	4	4892	5518.95	4	14525	8107.52	4	20855	11268.7	4	14576.5	9157.51	4	17699	10247.2	4	15546.5	10985.2	4	15365.5	9869.63
ORF74-rps14_1980	-	tttgcgtttgtggatggaatcccccgagaagagttagaatggcagttccc	40439	50	50	yes	4	1283	3022.66	4	4074	4537.59	4	2014.5	3717.43	4	2882.5	4695.89	4	1640	3268.66	4	3602	4063.63	4	17063.5	9524.46	4	20087.5	10854	4	17230	10824.5	4	20769.5	12024.9	4	12598.5	8902.12	4	20318.5	13051.1
ORF74-rps14_2010	-	gagttagaatggcagttcccgccccttgggcggtaccaaataaatgacta	40469	50	50	yes	4	1904	4485.69	4	5984.5	6665.49	4	2449.5	4520.16	4	3391	5524.29	4	1147.5	2287.07	4	2878.5	3247.4	4	11882	6632.26	4	20299	10968.3	4	9117.5	5727.96	4	20446	11837.6	4	7689.5	5433.41	4	13003	8352.14
ORF74-rps14_2040	-	cggtaccaaataaatgactacttgaatcggggttttgagcataaagattc	40499	50	38	yes	4	1914.5	4510.42	4	5801	6461.11	4	2915	5379.16	4	3626	5907.13	4	1735.5	3459	4	4215	4755.19	4	10520	5872.02	4	9548.5	5159.42	4	13086.5	8221.44	4	9288.5	5377.77	4	9570.5	6762.53	4	11048.5	7096.72
ORF74-rps14_2070	-	ggttttgagcataaagattccattgacctgtaaaaagtgggcctaaccct	40529	50	42	yes	4	1959	4615.26	4	7077.5	7882.87	4	4179.5	7712.59	4	5705.5	9294.86	4	2374	4731.59	4	5211.5	5879.4	4	21593	12052.7	4	27787.5	15014.6	4	23538.5	14787.8	4	22867	13239.3	4	18082.5	12777.1	4	21862.5	14042.8
ORF74-rps14_2100	-	taaaaagtgggcctaacccttggggatgcggtaatacatctaagaaatta	40559	50	40	yes	4	584	1375.86	4	2732	3042.88	4	1245	2297.45	4	1789.5	2915.28	4	1027.5	2047.9	4	2465.5	2781.48	4	26338.5	14701.5	4	29888	16149.6	4	20616.5	12952.1	4	20519.5	11880.2	4	15853	11201.8	4	24488.5	15729.6
ORF74-rps14_2130	-	gtaatacatctaagaaattattccaccgaacgtactcccctctggatgca	40589	50	42	yes	4	8244.5	19423.4	4	21285.5	23707.6	4	10360	19117.7	4	14203	23138.2	4	11031.5	21986.7	4	23763	26808.4	4	58814.5	32828.9	4	51156.5	27641.8	4	41868.5	26303.4	4	41573	24069.6	4	38497.5	27202.4	4	38575	24777.6
ORF74-rps14_2160	-	cgtactcccctctggatgcaggaatagcaacatgaactaaatgccctgtc	40619	50	50	yes	4	4304.5	10141.1	4	12799.5	14256	4	6895	12723.6	4	8091.5	13181.9	4	3375	6726.67	4	7977	8999.32	4	38423.5	21447.1	4	41878	22628.3	4	37139.5	23332.4	4	28374.5	16428	4	22637.5	15995.7	4	32300	20747.1
ORF74-rps14_2190	-	catgaactaaatgccctgtccaagccaaggaacttacgccaaagagtcct	40649	50	48	yes	4	3072.5	7238.59	4	11436	12737.3	4	4506.5	8316.02	4	6257.5	10194.1	4	2788.5	5557.72	4	6586.5	7430.62	4	37018.5	20662.9	4	44647.5	24124.7	4	32660.5	20518.6	4	37886.5	21935.2	4	37988.5	26842.7	4	26100.5	16765
ORF74-rps14_2220	-	aacttacgccaaagagtcctgacaaatgatgattcagacgagattcggca	40679	50	44	yes	4	2117.5	4988.68	4	7318	8150.74	4	3259	6013.96	4	4366	7112.67	4	1850	3687.21	4	4824	5442.24	4	15847	8845.43	4	19210	10379.9	4	17777.5	11168.5	4	17323.5	10029.8	4	10267.5	7255.03	4	17094.5	10980.2
ORF74-rps14_2250	-	gattcagacgagattcggcatttttgaaccaggaaacgctcggtttccat	40709	50	46	yes	4	3363	7922.99	4	11354.5	12646.6	4	5532.5	10209.3	4	6868.5	11189.5	4	1548.5	3086.29	4	4087	4610.78	4	11009	6144.97	4	26174.5	14143.1	4	9778	6142.91	4	22173	12837.5	4	9213	6509.92	4	15125.5	9715.47
ORF74-rps14_2280	-	aggaaacgctcggtttccatttcggttgtaggtgtaaccaacctgctatt	40739	50	46	yes	4	1321.5	3113.36	4	4438.5	4943.57	4	1893.5	3494.15	4	2696	4392.07	4	1568	3125.16	4	3970	4478.79	4	37630	21004.2	4	42987.5	23227.8	4	31215	19610.5	4	33142.5	19188.6	4	21275.5	15033.3	4	28208	18118.7
ORF74-rps14_2310	-	ggtgtaaccaacctgctattaaggatatggcagaaagaaataatagaaaa	40769	50	34	yes	4	263.5	620.787	4	1281.5	1427.33	4	1665.5	3073.41	4	2629.5	4283.73	4	1457	2903.93	4	3351.5	3781.02	4	4972	2775.26	4	9398	5078.09	4	4754.5	2986.96	4	10501.5	6080.07	3	4527	3198.79	3	6436	4134
ORF74-rps14_2340	-	cagaaagaaataatagaaaaagagcaccagtataaagatcttcattagtg	40799	50	30	yes	4	2680.5	6315.06	4	8313.5	9259.52	4	3561	6571.25	4	4590.5	7478.4	4	2887.5	5755.04	4	6823	7697.43	4	4283	2390.67	4	6489.5	3506.52	4	5230.5	3286	4	8147.5	4717.17	4	7313	5167.38	4	15437.5	9915.88
ORF74-rps14_2370	-	tataaagatcttcattagtgcgtaaaccgattgtataccaccactgataa	40829	50	34	yes	4	7111.5	16754.2	4	19540	21763.5	4	8740.5	16129.2	4	10348	16858	4	5570	11101.5	4	11171	12602.7	4	52246	29162.5	4	48052.5	25964.6	4	37411	23503	4	45654	26432.3	4	51317	36260.7	4	42678	27413.1
ORF74-rps14_2400	-	ttgtataccaccactgataaacaccagaataagcgatattcactgggcca	40859	50	42	yes	4	3707	8733.42	4	15542.5	17311.1	4	6778.5	12508.6	4	9439	15377.1	4	3165.5	6309.11	4	7500.5	8461.75	4	29060	16220.6	4	29569	15977.2	4	24857.5	15616.4	4	30337	17564.2	4	20654	14594.1	4	27013	17351.1
ORF74-rps14_2430	-	aagcgatattcactgggccaagagcaccccctcgagtaaaagcttccacg	40889	50	54	yes	4	3858.5	9090.35	4	13024.5	14506.6	4	4366	8056.75	4	6224.5	10140.4	4	4052.5	8076.98	4	11765	13272.8	4	50581.5	28233.4	4	39985	21605.4	4	36064.5	22657.1	4	36031	20860.9	4	27565	19477.5	4	42147	27072
ORF74-rps14_2460	-	ctcgagtaaaagcttccacggccggttgaccaaaatgaggatcccaaatt	40919	50	48	yes	4	2143	5048.75	4	8216	9150.92	4	3270	6034.26	4	5080	8275.85	4	1799	3585.56	4	4453	5023.69	4	36187.5	20199	4	36764.5	19865.2	4	30228.5	18990.7	4	34485	19965.8	4	20059.5	14174.1	4	33690.5	21640.2
ORF74-rps14_2490	-	caaaatgaggatcccaaattgcatgagcaataggtcttacatgtaaaggg	40949	50	40	yes	4	599	1411.2	4	2317.5	2581.21	4	1972.5	3639.93	4	2584	4209.61	4	1153	2298.03	4	2704	3050.54	4	8047	4491.65	4	9927.5	5364.2	4	7778.5	4886.75	4	12573.5	7279.69	4	7034.5	4970.59	4	14778	9492.26
ORF74-rps14_2520	-	taggtcttacatgtaaagggtcctgtacccacgactcaaaatttccttgc	40979	50	44	yes	4	2989.5	7043.05	4	12426	13840	4	4397	8113.95	4	6507.5	10601.4	4	3083	6144.69	4	7409	8358.53	0	0		0	0		4	55336.5	34764.5	4	27975.5	16197	2	57672.5	40751.5	2	27216.5	17481.8
ORF74-rps14_2550	-	acgactcaaaatttccttgccaagctacatgaaacagatttccggaagtc	41009	50	42	yes	4	7975.5	18789.7	4	23960	26686.5	4	9038.5	16679.1	4	12396	20194.4	4	4950	9865.78	4	10700	12071.3	4	34898.5	19479.5	4	31857	17213.5	4	32073.5	20149.8	4	26144.5	15136.9	4	21979.5	15530.7	4	22630	14535.8
ORF74-rps14_2580	-	gaaacagatttccggaagtccacagaaaaattattgctaattgaccaaag	41039	50	36	yes	4	2573.5	6062.98	4	9599	10691.3	4	4150.5	7659.08	4	5688.5	9267.16	4	2198	4380.8	4	5656.5	6381.43	4	14743	8229.21	4	16817.5	9087.13	4	15962.5	10028.3	4	14970.5	8667.49	4	13031	9207.72	4	17121	10997.2
ORF74-rps14_2610	-	ttattgctaattgaccaaagtgagaagcaaaaatattctgataaagacgt	41069	50	30	yes	4	1598.5	3765.95	4	6326	7045.85	4	3432.5	6334.13	4	4541	7397.76	4	2564	5110.27	4	6097	6878.38	4	2834	1581.87	4	2811.5	1519.16	4	2799	1758.44	4	2958.5	1712.89	4	5135	3628.4	4	6561.5	4214.61
ORF74-rps14_2640	-	aaatattctgataaagacgttcctcagtaatatcatcatgactctcgaag	41099	50	34	yes	4	6339.5	14935.4	4	20106.5	22394.5	4	8474	15637.4	4	10310	16796.1	4	4319	8608.14	4	10131.5	11429.9	4	31476	17569.2	4	30042	16232.8	4	24680.5	15505.2	4	25546.5	14790.7	4	26743.5	18897	4	24965	16035.6
ORF74-rps14_2670	-	tatcatcatgactctcgaagtcatgtgcggtagcaataccaaaccaaata	41129	50	40	yes	4	768.5	1810.53	4	3578.5	3985.71	4	1479	2729.26	4	2219.5	3615.8	4	1025	2042.91	4	2851	3216.38	4	30670	17119.3	4	27132	14660.4	4	27894	17524.1	4	19339	11196.7	4	24878.5	17579.2	4	22004	14133.7
ORF74-rps14_2700	-	tagcaataccaaaccaaatacgacgagtagtggggtcctgagctaagcct	41159	50	48	yes	4	1009	2377.13	4	4947.5	5510.49	4	2173.5	4010.84	4	3357.5	5469.72	4	1132	2256.17	4	2750.5	3103	4	15041.5	8395.82	4	16319.5	8818.04	4	11642	7313.95	4	14803	8570.51	4	11239.5	7941.85	4	11291.5	7252.8
ORF74-rps14_2730	-	tggggtcctgagctaagccttggctaaaccttggaaatcgtaatgccata	41189	50	48	yes	4	2324.5	5476.35	4	9727	10833.9	4	3920	7233.73	4	5665.5	9229.69	4	3036	6051.01	4	6976	7870.03	4	24447	13645.8	4	22553.5	12186.5	4	28342.5	17805.8	4	18627.5	10784.8	4	33743	23842.9	4	17821	11446.9
ORF74-rps14_2760	-	ttggaaatcgtaatgccataatgcttttcaaatcctcctagccattatcc	41219	50	38	no	4	4404.5		4	18738.5		4	7551.5		4	10612		4	4964.5		4	10567		4	43357		4	36022		4	27238.5		4	25338		4	27312.5		4	24807.5
ORF74-rps14_2790	-	aatcctcctagccattatcctactgcaataattcttgctaagaagaatgc	41249	50	38	yes	4	5411.5	12749.1	4	21674.5	24140.9	4	7878.5	14538.5	4	11429.5	18619.9	4	4446	8861.26	4	9279.5	10468.7	4	23907.5	13344.6	4	22910.5	12379.4	4	21504.5	13509.9	4	20648.5	11954.9	3	13538	9565.97	3	16904	10857.8
ORF74-rps14_2820	-	attcttgctaagaagaatgcccatgttgtggcaattccacccagaaggta	41279	50	44	yes	4	1482	3491.48	4	6434	7166.14	4	2584	4768.36	4	3993	6505.01	4	1428.5	2847.12	4	3625	4089.58	4	20153	11248.9	4	21334	11527.6	4	15590.5	9794.55	4	19265.5	11154.2	4	19965	14107.3	4	20507.5	13172.5
ORF74-rps14_2850	-	gcaattccacccagaaggtaatgggttactcctacagcacgtccttgtat	41309	50	48	yes	4	3042	7166.73	4	14444.5	16088.2	4	5896.5	10881	4	8791.5	14322.3	4	3358	6692.78	4	8480.5	9567.35	4	59853	33408.6	4	53581	28951.8	4	44736.5	28105.2	4	40670.5	23547	3	45485	32139.8	3	34972	22463.4
ORF74-rps14_2880	-	cctacagcacgtccttgtataatgctcaaggctctcggctgagtagcagg	41339	50	54	yes	4	1765	4158.21	4	7491.5	8343.98	4	3550.5	6551.88	4	5133.5	8363.01	4	567	1130.08	4	1660	1872.74	4	17720.5	9891.18	4	20501.5	11077.7	4	23303.5	14640.1	4	18677.5	10813.7	3	4918	3475.07	3	5410	3474.97
ORF74-rps14_2910	-	gctctcggctgagtagcaggagcaacttttaatttattatgagcccaaac	41369	50	44	yes	4	572.5	1348.77	4	2654.5	2956.56	4	1126	2077.85	4	1883	3067.6	4	1282.5	2556.13	4	3334	3761.28	4	20229	11291.4	4	25566	13814.3	4	18063	11347.9	4	21105.5	12219.5	4	20336.5	14369.8	4	34033.5	21860.5
ORF74-rps14_2940	-	aatttattatgagcccaaacgatggattcaataagttcttgccaataacc	41399	50	34	yes	4	2876.5	6776.83	4	11835.5	13182.3	4	5082.5	9378.93	4	7079	11532.4	4	3593.5	7162.16	4	8809.5	9938.51	4	34035.5	18997.8	4	49315	26646.8	4	30683	19276.2	4	36985.5	21413.5	4	34258	24206.8	4	49676.5	31908.4
ORF74-rps14_2970	-	ataagttcttgccaataaccacgtccactgaatagaaacattaaactaaa	41429	50	32	yes	4	7651.5	18026.4	4	27043.5	30120.9	4	9625.5	17762.3	4	12344.5	20110.5	4	5333.5	10630.1	4	12433.5	14027	4	45846	25590.2	4	57319.5	30971.9	4	27191.5	17082.7	4	44494.5	25761	4	27773.5	19624.8	4	37108.5	23835.7
ORF74-rps14_3000	-	aatagaaacattaaactaaaagcccagacaaaatgagcacctaggaaaaa	41459	50	32	yes	4	2511.5	5916.91	4	8668.5	9654.91	4	3830	7067.65	4	5205	8479.49	4	2344.5	4672.79	4	5977	6743	4	10582.5	5906.91	4	17678.5	9552.36	4	10816	6795.02	4	17383	10064.3	4	10097.5	7134.91	4	19700	12653.8
ORF74-rps14_3030	-	aaatgagcacctaggaaaaaaaggccatatgcagataatgaagaaccata	41489	50	36	yes	4	2989	7041.87	4	9470	10547.6	4	4023.5	7424.72	4	5058.5	8240.83	4	2999.5	5978.26	4	7106	8016.7	4	6219.5	3471.58	4	11395.5	6157.42	4	5454.5	3426.72	4	10166.5	5886.11	4	11726	8285.61	4	15425.5	9908.17
ORF74-rps14_3060	-	gcagataatgaagaaccataagactgaattacctgggatgcctgtgccca	41519	50	46	yes	4	2045	4817.87	4	8490	9456.1	4	4105	7575.12	4	5562	9061.08	4	2373	4729.59	4	6258.5	7060.58	4	36497	20371.8	4	37001.5	19993.3	4	31024	19490.5	4	27567	15960.5	4	26658.5	18836.9	4	27702.5	17794
ORF74-rps14_3090	-	acctgggatgcctgtgcccataagaaatcgcggagccacccattaatagt	41549	50	52	yes	4	2338	5508.16	4	9632	10728.1	4	3480.5	6422.7	4	5420	8829.75	4	2155.5	4296.1	4	5464.5	6164.82	4	48252.5	26933.4	4	55441	29956.9	4	33424.5	20998.5	4	44667	25860.9	4	27422.5	19376.8	4	36338	23340.8
ORF74-rps14_3120	-	cggagccacccattaatagtaatagaactttgcgcaaagtttcctcccgt	41579	50	46	yes	4	3431	8083.19	4	12010	13376.7	4	5352	9876.25	4	6582.5	10723.6	4	2890.5	5761.02	4	7331	8270.53	4	44168	24653.6	4	33193.5	17935.7	4	30786	19340.9	4	30100	17427	4	26117.5	18454.7	4	27038.5	17367.5
ORF74-rps14_3150	-	tgcgcaaagtttcctcccgtgatatgagttactaccccttgatcacttac	41609	50	46	yes	4	6786	15987.3	4	23405.5	26068.9	4	7810	14412.1	4	10501	17107.2	4	5766	11492.1	4	12177.5	13738.2	2	62579.5	34930.4	2	47516	25674.7	4	39523	24829.9	4	46827.5	27111.8	4	39915	28204	4	35316	22684.3
ORF74-rps14_3180	-	actaccccttgatcacttacactgccccaaacatctgactgcattttcca	41639	50	46	yes	4	7237	17049.8	4	24947.5	27786.3	4	9936.5	18336.2	4	12420.5	20234.3	4	8383.5	16709	4	17377.5	19604.6	0	0		0	0		4	52199	32793.4	4	34035.5	19705.6	4	61068.5	43151.1	4	33585	21572.4
ORF74-rps14_3210	-	acatctgactgcattttccaactgaaatggaatattactaccgaaattgc	41669	50	36	yes	4	3000	7067.78	4	11411	12709.5	4	6387	11786.2	4	8675	14132.5	4	3373.5	6723.68	4	7713	8701.49	4	19814	11059.7	4	27141.5	14665.6	4	17883	11234.8	4	26418.5	15295.5	4	16194	11442.7	4	22606	14520.4
ORF74-rps14_3240	-	aatattactaccgaaattgcattgtacatccagaatagtcctaagaagac	41699	50	34	yes	4	4978.5	11729	4	17290	19257.5	4	10685.5	19718.4	4	11908.5	19400.2	4	5055	10075.1	4	11406.5	12868.3	4	31443	17550.8	4	27703	14969	4	38056	23908.2	4	23459.5	13582.4	4	20285.5	14333.8	4	28581.5	18358.6
ORF74-rps14_3270	-	cagaatagtcctaagaagacatgatcccaggccgatacttgacatgtacc	41729	50	46	yes	4	1737.5	4093.42	4	8349.5	9299.61	4	3366	6211.41	4	4657	7586.74	4	1519.5	3028.49	4	4203	4741.65	4	48473.5	27056.8	4	43663.5	23593	4	40691	25563.6	4	28246.5	16353.9	3	38698	27344.1	3	33133	21282.1
ORF74-rps14_3300	-	gccgatacttgacatgtaccccctcttccaggtccatcacaaggaaaacg	41759	50	52	yes	4	5881	13855.2	4	19755.5	22003.5	4	8177	15089.3	4	11076	18044	4	5807	11573.9	4	13655.5	15405.6	4	62881	35098.7	4	43321	23408	4	51432	32311.5	4	28190.5	16321.5	4	41079.5	29026.8	4	36092	23182.8
ORF74-rps14_3330	-	ggtccatcacaaggaaaacgaaaaccaagatttgctttatccggtatcaa	41789	50	40	yes	4	3037.5	7156.13	4	10681.5	11897	4	5313.5	9805.21	4	6838	11139.8	4	3809	7591.67	4	9029.5	10186.7	4	17613.5	9831.45	4	29936	16175.6	4	14451	9078.67	4	21626	12520.8	4	15387.5	10872.8	4	25911.5	16643.6
ORF74-rps14_3360	-	tttgctttatccggtatcaaacgggaactgcgagcaaatagaacaccttt	41819	50	42	yes	4	2454	5781.45	4	7761.5	8644.7	4	3320.5	6127.45	4	4229.5	6890.3	4	1638.5	3265.67	4	4241.5	4785.08	4	30164.5	16837.1	4	32391	17502.1	4	26279.5	16509.8	4	26755	15490.4	4	26417.5	18666.6	4	15388	9884.08
ORF74-rps14_3390	-	cgagcaaatagaacacctttcaagagtatcaataccgtcacatgaatcgt	41849	50	40	yes	4	3595	8469.56	4	13456.5	14987.8	4	7533	13900.9	4	10746.5	17507.2	4	5144	10252.4	4	11411	12873.4	4	41468	23146.5	4	48899.5	26422.2	4	40245	25283.4	4	35342	20462	4	39250.5	27734.5	4	33070.5	21242
ORF74-rps14_3420	-	aataccgtcacatgaatcgtaaatgcatgaatgtgatgtaccaagaaatc	41879	50	36	yes	4	3789.5	8927.79	4	11594.5	12913.9	4	5254.5	9696.33	4	6409	10440.9	4	2535	5052.47	4	5980.5	6746.95	4	10957	6115.95	4	14596.5	7887.04	4	12161	7640	4	13523	7829.43	4	14581.5	10303.3	4	18480.5	11870.5
ORF74-rps14_3450	-	atgtgatgtaccaagaaatccgcggttcctaatggaataggcaacaaagc	41909	50	44	yes	4	1912	4504.53	4	7829.5	8720.44	4	3336	6156.05	4	4996	8139.01	4	1158	2307.99	4	2929	3304.38	4	17834	9954.53	4	23574.5	12738.2	4	19445	12216.1	4	20568.5	11908.6	4	13181.5	9314.07	4	19728.5	12672.1
ORF74-rps14_3480	-	aatggaataggcaacaaagccaccttgccacccactgccactaaatcacc	41939	50	50	yes	4	3774.5	8892.45	4	13621	15171	4	2634.5	4861.55	4	4494	7321.2	4	5618	11197.2	4	13550	15286.5	4	46520	25966.4	4	37283	20145.4	4	31758	19951.6	4	32821	19002.4	4	36761	25975.4	4	38037.5	24432.4
ORF74-rps14_3510	-	cccactgccactaaatcaccacccccccaagttaaactggtacttgctgt	41969	50	52	yes	4	12930	30462.1	4	32212.5	35878.1	4	14360	26499.1	4	17451	28429.5	4	10282.5	20493.9	4	21018	23711.6	4	47490.5	26508.1	4	48197.5	26042.9	4	32420.5	20367.8	4	40851.5	23651.8	4	39103.5	27630.6	4	32711	21011.1
ORF74-rps14_3540	-	gttaaactggtacttgctgttgcaccaggagccgttgcaccaggtgctaa	41999	50	52	yes	4	1065.5	2510.24	4	3677.5	4095.97	4	1647.5	3040.2	4	2380	3877.27	4	600.5	1196.85	4	1654.5	1866.54	4	19163	10696.3	4	18532.5	10013.8	4	22142	13910.4	4	16824.5	9740.9	4	7174.5	5069.51	4	11838.5	7604.15
ORF74-rps14_3570	-	gccgttgcaccaggtgctaaagcatgggtgttttgtatccattgagcaaa	42029	50	48	yes	4	1926.5	4538.69	4	7517	8372.38	4	3284	6060.09	4	4674.5	7615.25	4	3591	7157.17	4	7370	8314.53	4	19994	11160.2	4	35417.5	19137.4	4	18458.5	11596.3	4	29137.5	16869.8	4	22915.5	16192.1	4	37148.5	23861.4
ORF74-rps14_3600	-	ttttgtatccattgagcaaaaacgggttgtaattgtatagcggtatctga	42059	50	36	yes	4	3770.5	8883.03	4	13607	15155.4	4	5850.5	10796.2	4	7635	12438.2	4	4621	9210.05	4	9868	11132.7	4	6166	3441.72	4	9438	5099.71	4	5969.5	3750.27	4	10073.5	5832.27	4	6954	4913.71	4	13275.5	8527.17
ORF74-rps14_3630	-	aattgtatagcggtatctgaaaacatatcttgaggacgccctaaagcgct	42089	50	42	yes	4	1759.5	4145.25	4	8961	9980.7	4	7250.5	13379.6	4	9109	14839.5	4	3054.5	6087.88	4	6856.5	7735.22	4	26375	14721.9	4	30203.5	16320.1	4	26418	16596.8	4	22876	13244.5	4	15838.5	11191.5	4	17696.5	11366.9
ORF74-rps14_3660	-	tgaggacgccctaaagcgctcatggtatcattatgaatatacaaaccaaa	42119	50	40	yes	4	1387.5	3268.85	4	7470	8320.03	4	3430.5	6330.43	4	4784.5	7794.45	4	2311.5	4607.02	4	5834.5	6582.24	4	32759.5	18285.6	4	29350.5	15859.2	4	28869.5	18136.9	4	24425.5	14141.7	4	27289.5	19282.8	4	24698.5	15864.4
ORF74-rps14_3690	-	ttatgaatatacaaaccaaaactgtgaaagcctagaaatatacatgccca	42149	50	32	yes	4	1983	4671.8	4	7982.5	8890.85	4	3031.5	5594.14	4	4363	7107.78	4	2295.5	4575.13	4	6333	7144.63	4	18960	10583	4	32407	17510.7	4	17159.5	10780.3	4	24721	14312.7	4	22866.5	16157.5	4	28362	18217.6
ORF74-rps14_3720	-	cctagaaatatacatgcccagttgagatgggatatgattgcatcacgatg	42179	50	42	yes	4	2978	7015.95	4	9539.5	10625	4	4241.5	7827	4	5316.5	8661.13	4	2575	5132.2	4	6752.5	7617.89	4	15004.5	8375.17	4	13177	7120.03	4	24039.5	15102.5	4	16744	9694.29	4	20657.5	14596.6	4	15022.5	9649.31
ORF74-rps14_3750	-	gatatgattgcatcacgatgtctaaggacacgatctaatagatcgttgta	42209	50	38	yes	4	3188	7510.7	4	10057	11201.4	4	4848.5	8947.13	4	6368.5	10375	4	1859	3705.15	4	4782.5	5395.42	4	10331.5	5766.81	4	13771	7440.99	4	11537.5	7248.3	4	11887	6882.23	4	8077.5	5707.57	4	13028	8368.2
ORF74-rps14_3780	-	cgatctaatagatcgttgtaccgagtagttggatcataatctcttaccat	42239	50	38	yes	4	3068	7227.99	4	11140	12407.7	4	4657	8593.74	4	6317.5	10291.9	4	3661.5	7297.69	4	8356.5	9427.46	4	32846	18333.9	4	43760.5	23645.5	4	33689.5	21165	4	34051	19714.5	4	53056	37489.5	4	41563	26696.9
ORF74-rps14_3810	-	ggatcataatctcttaccataaaaatggctgcatgcgcggcagcaccaac	42269	50	48	yes	4	3193.5	7523.66	4	11037	12292.9	4	4080.5	7529.9	4	6179.5	10067.1	4	962	1917.35	4	2912	3285.2	4	14366.5	8019.05	4	18001	9726.62	4	16023.5	10066.6	4	15571	9015.16	4	7768	5488.88	4	12088	7764.41
ORF74-rps14_3840	-	gcatgcgcggcagcaccaactatgagaaatccaccaatccacatgtgatg	42299	50	52	yes	4	2198	5178.33	4	9256	10309.3	4	3522.5	6500.21	4	5372	8751.55	4	2273.5	4531.28	4	6490.5	7322.31	4	52528	29319.9	4	39257.5	21212.3	4	40101	25193	4	33347	19306.9	4	32659	23076.9	4	40263.5	25862.2
ORF74-rps14_3870	-	ccaccaatccacatgtgatgtgtgaacaatgacagttgtgtaccatagtc	42329	50	44	yes	4	2674	6299.75	4	10135.5	11288.8	4	4874.5	8995.1	4	6376.5	10388	4	3030	6039.05	4	6952.5	7843.52	4	22249.5	12419.2	4	27451	14832.8	4	23790	14945.8	4	23422	13560.7	4	30389.5	21473.3	4	26132.5	16785.5
ORF74-rps14_3900	-	gacagttgtgtaccatagtcagtagctagatacggataagggggcatgga	42359	50	48	yes	4	937	2207.5	4	2792	3109.71	4	1938.5	3577.19	4	2736	4457.23	4	424	845.069	4	1225.5	1382.56	4	1523.5	850.383	4	2706.5	1462.42	4	7622.5	4788.75	4	8696.5	5035.02	4	144.5	102.104	4	343	220.317
ORF74-rps14_3930	-	tacggataagggggcatggaatacatatggtgagctacaacaatggttaa	42389	50	42	yes	4	1553.5	3659.93	4	5362.5	5972.71	4	2207	4072.66	4	3056.5	4979.36	4	2409.5	4802.34	4	6127.5	6912.79	4	7291	4069.67	4	12132.5	6555.65	4	5740	3606.09	4	9940	5754.97	4	8364	5910.02	4	13463.5	8647.93
ORF74-rps14_3960	-	tgagctacaacaatggttaaagagcctaacatagctaagttaagagataa	42419	50	34	yes	4	2247	5293.77	4	6656.5	7413.96	4	5538	10219.5	4	6805.5	11086.9	4	3327.5	6631.99	4	7629	8606.72	4	5554	3100.12	4	8915.5	4817.38	4	5178.5	3253.33	4	9156.5	5301.35	4	8008.5	5658.82	4	10570	6789.36
ORF74-rps14_3990	-	atagctaagttaagagataattgagcatgccatgacgttgttaggatctc	42449	50	38	yes	4	4774	11247.2	4	14453.5	16098.2	4	6123.5	11299.9	4	7679.5	12510.7	4	3808	7589.67	4	9415	10621.6	4	26440.5	14758.5	4	24315	13138.3	4	35223	22128.4	4	18939	10965.1	4	37881	26766.8	4	25893	16631.7
ORF74-rps14_4020	-	catgacgttgttaggatctcatataggcctttatggccctgacctgtaaa	42479	50	44	yes	4	4171.5	9827.75	4	14819.5	16505.9	4	6637	12247.5	4	8572	13964.7	4	3449	6874.15	4	8872	10009	4	33832	18884.3	4	31256.5	16889.1	4	33864	21274.7	4	21504	12450.2	4	22188	15678.1	4	24515.5	15746.9
ORF74-rps14_4050	-	ttatggccctgacctgtaaatggacctttatgagcttctaaaatatcttt	42509	50	36	yes	4	4412.5	10395.5	4	15496.5	17259.9	4	6238.5	11512.1	4	8847.5	14413.5	4	4718	9403.38	4	9645	10881.1	4	25992	14508.1	4	35315.5	19082.3	4	25883	16260.7	4	27431	15881.8	4	33645.5	23774	4	31133	19997.5
ORF74-rps14_4080	-	tgagcttctaaaatatcttttagtccatgaccaataccccagttggtcct	42539	50	40	yes	4	7276	17141.7	4	22183.5	24707.8	4	9765	18019.7	4	11724.5	19100.4	4	5200	10364	4	11893	13417.2	4	55971	31241.7	4	54399.5	29394.1	4	50242.5	31564.3	4	36315.5	21025.6	4	42808	30248.2	4	39415.5	25317.5
ORF74-rps14_4110	-	ccaataccccagttggtcctatacatgtgacccgctatcaggaaaagaat	42569	50	46	yes	4	2680.5	6315.06	4	11188	12461.1	4	4608.5	8504.24	4	6572	10706.5	4	2499.5	4981.72	4	6847.5	7725.07	4	46134	25750.9	4	46132	24926.9	4	40528.5	25461.5	4	34966	20244.3	4	31016.5	21916.3	4	35544	22830.8
ORF74-rps14_4140	-	cccgctatcaggaaaagaattgcaatagctaaatggtgatgggcaatatc	42599	50	42	yes	4	645.5	1520.75	4	2485.5	2768.33	4	1306	2410.01	4	1926.5	3138.47	4	2334.5	4652.86	4	5213	5881.09	4	3557	1985.44	4	5599	3025.35	4	4353.5	2735.03	4	6348	3675.31	4	5372	3795.86	4	9795.5	6291.88
ORF74-rps14_4170	-	aaatggtgatgggcaatatcagtcagccacagacccccagttactggatc	42629	50	50	yes	4	4402.5	10372	4	13764.5	15330.8	4	5347	9867.03	4	6959	11336.9	4	4965	9895.67	4	13680.5	15433.8	4	54828	30603.7	4	44935	24280.1	4	40953.5	25728.5	4	37050	21450.9	4	36624	25878.6	4	40475	25998.1
ORF74-rps14_4200	-	agacccccagttactggatctaatcctccacgaaaagtaagaaagtccgc	42659	50	48	yes	4	7218.5	17006.3	4	19749	21996.3	4	8834.5	16302.6	4	11110.5	18100.2	4	5548	11057.6	4	11309	12758.3	4	49713.5	27748.9	4	52702	28476.9	4	39949	25097.5	4	43185	25002.9	4	22772.5	16091.1	4	34607	22228.9
ORF74-rps14_4230	-	cgaaaagtaagaaagtccgcatattttgaccaattcaaggtgaaaaatgg	42689	50	36	yes	4	4576.5	10781.9	4	12077	13451.3	4	6229	11494.6	4	7426.5	12098.5	4	3732	7438.2	4	7470	8427.35	4	7708	4302.43	4	14230.5	7689.28	4	9259	5816.86	4	15661	9067.27	4	6193	4375.98	4	9489.5	6095.33
ORF74-rps14_4260	-	caattcaaggtgaaaaatggggttgctccctcggcaaaactgggataaag	42719	50	46	yes	4	2142	5046.4	4	6419	7149.44	4	3205.5	5915.23	4	4298.5	7002.71	4	1799.5	3586.56	4	4252	4796.93	4	19163	10696.3	4	22836.5	12339.4	4	16776.5	10539.6	4	21502.5	12449.3	4	11748.5	8301.51	4	10409	6685.95
ORF74-rps14_4290	-	tcggcaaaactgggataaagttgagccaaaagatctcgattcaagataaa	42749	50	38	yes	4	1042.5	2456.05	4	3510.5	3909.97	4	1626.5	3001.44	4	2310.5	3764.05	4	1622.5	3233.78	4	4140	4670.58	4	7937	4430.25	4	9604	5189.4	4	10866	6826.44	4	9796.5	5671.89	4	11645.5	8228.73	4	14659	9415.83
ORF74-rps14_4320	-	agatctcgattcaagataaattcatgaggaagtggtatctctttaggatc	42779	50	36	yes	4	1191	2805.91	4	3728.5	4152.78	4	1781	3286.55	4	2437.5	3970.94	4	2065	4115.72	4	4458	5029.33	4	8087	4513.98	4	10370.5	5603.57	4	9138	5740.84	4	10510.5	6085.28	4	15800	11164.3	4	23404.5	15033.3
ORF74-rps14_4350	-	agtggtatctctttaggatctactccagcgtttagaaattggttaatcgg	42809	50	40	yes	4	5007.5	11797.3	4	13651.5	15204.9	4	6508	12009.5	4	7610.5	12398.3	4	4387	8743.67	4	10117	11413.6	4	26354	14710.2	4	33409.5	18052.4	4	23523	14778	4	28910.5	16738.3	4	10995	7769.08	4	20010	12852.9
ORF74-rps14_4380	-	tttagaaattggttaatcggtaaagatacatgtacttgatgccccgccca	42839	50	40	yes	4	3200	7538.97	4	9949.5	11081.7	4	6490	11976.2	4	6852.5	11163.4	4	4848	9662.48	4	10162.5	11464.9	4	22633.5	12633.5	4	30398	16425.2	4	10643	6686.34	4	16010	9269.33	4	16330	11538.8	4	22724.5	14596.5
ORF74-rps14_4410	-	tgtacttgatgccccgcccaagagagagacccaagtcctagtagccctgc	42869	50	58	yes	4	2082.5	4906.22	4	7920	8821.24	4	3339.5	6162.51	4	5033	8199.28	4	2560	5102.3	4	6124.5	6909.41	4	36844.5	20565.8	4	33922	18329.3	4	27591	17333.7	4	23428.5	13564.4	4	24945	17626.2	4	19693	12649.3
ORF74-rps14_4440	-	ccaagtcctagtagccctgccaaatggtgattcagcatagattctacatc	42899	50	46	yes	4	4375.5	10308.4	4	12865	14328.9	4	5533.5	10211.2	4	7625.5	12422.7	4	3824	7621.56	4	9497.5	10714.7	4	37862	21133.7	4	45041.5	24337.6	4	32094.5	20163	4	32093.5	18581.2	4	32575.5	23017.9	4	29004	18630
ORF74-rps14_4470	-	ttcagcatagattctacatcttgaaaccaagccaattttggcgccgcttt	42929	50	42	yes	4	4567.5	10760.7	4	13376	14898.1	4	6400	11810.2	4	7629	12428.4	4	2840.5	5661.36	4	6731.5	7594.2	4	32631.5	18214.2	4	29814	16109.6	4	46373	29133.3	4	22806	13204	3	19512	13787.2	3	20914	13433.6
ORF74-rps14_4500	-	gccaattttggcgccgctttatgataatgaaaccaaccagcaaaaagcat	42959	50	42	yes	4	4095.5	9648.7	4	15609.5	17385.7	4	6267.5	11565.7	4	8994	14652.2	4	4415.5	8800.47	4	10587.5	11944.4	4	35259.5	19681	4	49745	26879.1	4	32828.5	20624.1	4	38720.5	22418.1	4	26309.5	18590.3	4	41224.5	26479.5
ORF74-rps14_4530	-	aaccaaccagcaaaaagcattaacgctgcaaagaccaatgccccaattgc	42989	50	46	yes	4	3959	9327.12	4	14267.5	15891	4	5298	9776.6	4	7776	12667.9	4	3722	7418.27	4	9301.5	10493.6	4	37769	21081.8	4	42116.5	22757.1	4	26869	16880.1	4	32924.5	19062.3	4	28987	20482.3	4	31957.5	20527.1
ORF74-rps14_4560	-	aagaccaatgccccaattgctgtacaatagagttgtaattcactagttat	43019	50	36	yes	3	2117	4987.5	3	11040	12296.3	4	6616.5	12209.7	4	9232.5	15040.7	4	5000	9965.43	4	10536.5	11886.8	4	33197.5	18530.1	4	35340	19095.5	4	24211	15210.3	4	30177	17471.6	4	29266	20679.4	4	29418	18895.9
ORF74-rps14_4590	-	agttgtaattcactagttattccagatgctcgccaaatctgaaaaaaacc	43049	50	36	yes	4	7519	17714.2	4	25229	28099.9	4	11293	20839.4	4	13642	22224.2	4	5966.5	11891.7	4	13650	15399.4	3	60042	33514.1	3	44497	24043.4	3	57516	36133.7	3	23736	13742.5	4	50657	35794.3	4	32015	20564
ORF74-rps14_4620	-	cgccaaatctgaaaaaaaccagaggttatttgtattcctcggaaaccccc	43079	50	44	yes	4	1733	4082.82	4	8569	9544.09	4	5812.5	10726	4	7832.5	12760	4	3115	6208.46	4	7123	8035.87	4	38721	21613.2	4	42255	22832	4	30706	19290.7	4	28062.5	16247.4	4	30483.5	21539.7	4	31658.5	20335
ORF74-rps14_4650	-	tgtattcctcggaaacccccgcctacgtcaccatttaatatttcttggcc	43109	50	48	yes	4	8804.5	20742.8	4	33930	37791	4	14938	27565.7	4	19862.5	32358.1	4	19668	39200	4	40031	45161.3	4	62226.5	34733.4	4	39828	21520.6	4	46387.5	29142.4	4	34447	19943.8	4	49861.5	35232.2	4	34244	21995.7
ORF74-rps14_4680	-	ccatttaatatttcttggcccactattggccaaaccacctgggcactagg	43139	50	48	yes	4	2914	6865.17	4	9730.5	10837.8	4	4228	7802.09	4	5914	9634.52	4	1006	2005.04	4	2998	3382.22	4	14842	8284.47	4	28171.5	15222.1	4	11759.5	7387.77	4	25223	14603.4	4	9195.5	6497.55	4	15867	10191.8
ORF74-rps14_4710	-	caaaccacctgggcactaggcccaatgtgagttggatcacttagccacgc	43169	50	56	yes	4	2001.5	4715.39	4	7745	8626.33	4	2817.5	5199.24	4	4354	7093.12	4	2865	5710.19	4	7382	8328.07	4	40495	22603.4	4	43771	23651.1	4	29573.5	18579.2	4	37634.5	21789.3	4	41069.5	29019.8	4	32127.5	20636.3
ORF74-rps14_4740	-	gttggatcacttagccacgcttcataattagaaaaacgagcaccgtggaa	43199	50	44	yes	4	4872	11478.1	4	17055.5	18996.3	4	6918	12766.1	4	10440.5	17008.7	4	3031.5	6042.04	4	7610.5	8585.85	4	19527	10899.5	4	24298	13129.1	4	20239	12714.9	4	26482.5	15332.6	4	8915.5	6299.71	4	18040	11587.5
ORF74-rps14_4770	-	gaaaaacgagcaccgtggaaatacatgccgctcagccaaagaaagatgat	43229	50	46	yes	4	1929.5	4545.76	4	6715.5	7479.68	4	3778.5	6972.61	4	5611	9140.91	4	2768	5516.86	4	7116	8027.98	4	24670	13770.2	4	27417	14814.4	4	21206.5	13322.7	4	29297	16962.1	4	19147	13529.3	4	27786.5	17847.9
ORF74-rps14_4800	-	ctcagccaaagaaagatgatggagagttgaccgaaatgtgcactaaatac	43259	50	42	yes	4	938.5	2211.04	4	3156.5	3515.69	4	1429	2636.99	4	2027	3302.19	4	1768.5	3524.77	4	4049.5	4568.48	4	9076.5	5066.3	4	10291	5560.62	4	7668.5	4817.64	4	10253.5	5936.48	4	12388.5	8753.73	4	18438	11843.2
ORF74-rps14_4830	-	ccgaaatgtgcactaaatacttttcgagagatctcctccaaatcactggt	43289	50	42	yes	4	5200.5	12252	4	13494.5	15030.1	4	5929.5	10941.9	4	7893	12858.5	4	3869	7711.25	4	8618.5	9723.04	4	46009	25681.2	4	35694	19286.8	4	38499.5	24186.9	4	29768	17234.8	4	34321	24251.3	4	36075	23171.8
ORF74-rps14_4860	-	atctcctccaaatcactggtatggctatcgaaatcgtgagcatcagcatg	43319	50	46	yes	4	7225.5	17022.8	4	17900	19936.9	4	8713.5	16079.4	4	10171.5	16570.4	4	4546	9060.57	4	9821	11079.6	4	32878.5	18352	4	25472.5	13763.8	4	38366.5	24103.3	4	21077.5	12203.3	4	21264	15025.2	4	24405.5	15676.2
ORF74-rps14_4890	-	aaatcgtgagcatcagcatgtaggttccagatccaagtggtagtatcagg	43349	50	46	yes	4	1991	4690.65	4	6976.5	7770.38	4	3284	6060.09	4	4410	7184.35	4	1426.5	2843.14	4	3708.5	4183.78	4	26892.5	15010.8	4	27023	14601.5	4	21722.5	13646.9	4	24552.5	14215.2	4	15184.5	10729.4	4	22401.5	14389
ORF74-rps14_4920	-	atccaagtggtagtatcaggccctttagctattgttcttgagaaatgacc	43379	50	42	yes	4	1992	4693.01	4	8285	9227.77	4	4272	7883.29	4	5590.5	9107.51	4	3521.5	7018.65	4	7505	8466.83	4	42328.5	23626.8	4	43930	23737	4	29498	18531.8	4	36884	21354.8	4	33264.5	23504.7	4	36278.5	23302.5
ORF74-rps14_4950	-	attgttcttgagaaatgacccggtctggcccattcctcgaacgaagtttt	43409	50	46	yes	4	4292.5	10112.8	4	10988.5	12238.9	4	5131.5	9469.36	4	6257.5	10194.1	4	7074.5	14100.1	4	15957.5	18002.6	4	49768.5	27779.6	4	36728.5	19845.8	4	38318	24072.8	4	27491.5	15916.8	4	37632.5	26591.2	4	27662.5	17768.3
ORF74-rps14_4980	-	cattcctcgaacgaagtttttacgggatccctatctaccaaaattttaac	43439	50	38	yes	4	4020.5	9472.01	4	13315.5	14830.7	4	5434.5	10028.5	4	7464	12159.6	4	3153	6284.2	4	7353	8295.35	4	50956	28442.5	4	28686	15500.1	4	47310	29721.9	4	20049	11607.8	4	33958.5	23995.1	4	27100	17407
ORF74-rps14_5010	-	ctatctaccaaaattttaacttctggttccggcgaacgaataatcattga	43469	50	36	yes	4	1932.5	4552.83	4	7230.5	8053.28	4	3348	6178.19	4	4709.5	7672.27	4	2180	4344.93	4	5121.5	5777.86	4	17285	9648.09	4	26032.5	14066.3	4	13376.5	8403.63	4	23243	13457	4	28607.5	20214.1	4	21195	13614.1
ORF74-rps14_5040	-	ggcgaacgaataatcattgagtcctcctctttccggacaacacatacaaa	43499	50	44	no	4	7494		4	23233		4	9586.5		4	11988		4	5556.5		4	12822		0	0		0	0		3	53825		3	28000		4	46720.5		4	31460.5
ORF74-rps14_5070	-	ttccggacaacacatacaaagagacccgccaacagtcaaataattagtga	43529	50	42	no	4	6259.5		4	20535		4	7947		4	10738		4	6650.5		4	13659		4	5196.5		4	2156.5		4	2234.5		4	4294		4	2008.5		4	5762
ORF74-rps14_5100	-	aacagtcaaataattagtgaaccttagagatagagagatatttctataat	43559	50	26	no	4	3017		4	7381		4	5896		4	6868.5		4	5756.5		4	10753.5		4	712		4	294		4	145.5		4	593		4	0		4	205.5
ORF74-rps14_5130	-	tagagagatatttctataattagttcgtttctcttctatttttctatctc	43589	50	26	no	4	11328.5		4	26590.5		4	12598		4	14466.5		4	10152.5		4	17351.5		4	1953.5		4	969		4	820		4	1246		4	308.5		4	561
ORF74-rps14_5160	-	ctcttctatttttctatctcccatctatctattttctttagttatttact	43619	50	26	no	4	19861.5		4	42087		4	26384		4	21650		4	15591.5		4	22190.5		4	3862		4	2222		4	2429		4	4620.5		4	1880.5		4	2867
ORF74-rps14_5190	-	attttctttagttatttactagagcaattatgatctggaagtcgatccgg	43649	50	34	no	4	4223.5		4	12308.5		4	7302		4	8775.5		4	2152.5		4	5084		4	3530		4	1976.5		4	2425		4	2306.5		4	1791.5		4	3297.5
ORF74-rps14_5220	-	tgatctggaagtcgatccggggcaagtgttcggatctattatgacatagc	43679	50	48	no	4	569		4	1884		3	851		3	1231		4	750		4	2012		4	1384.5		4	866		4	357		4	1206		4	232		4	492.5
ORF74-rps14_5250	-	cggatctattatgacatagccttgaggcgctcaacggaccttttaacctt	43709	50	46	no	4	0		4	188		4	111		4	146		4	227		4	632		4	762		4	668.5		4	107.5		4	625		4	152		4	236
ORF74-rps14_5580	-	cttttttattcctaaaaaatagcagatgaaatagaaggcttagaagggag	44039	50	32	no	4	0		4	0		4	0		4	0		4	208		4	580		4	237		4	229.5		4	0		4	222		4	0		4	0
ORF74-rps14_5610	-	atagaaggcttagaagggagataatgaaattatgtgattgggtcttccaa	44069	50	36	no	4	0		4	0		4	0		4	0		4	252		4	690		4	112.5		4	100.5		4	0		4	0		4	0		4	0
ORF74-rps14_5640	-	tatgtgattgggtcttccaaaagcaaaggaataatccgttttttagttaa	44099	50	32	no	4	127		4	218.5		4	203.5		4	309		4	279		4	711		4	378		4	409.5		4	0		4	434		4	137		4	0
ORF74-rps14_5670	-	ataatccgttttttagttaactgatctgatgggtccaacaaacaataaat	44129	50	30	no	4	2202.5		4	4817.5		4	2397.5		4	3115		4	2938		4	6184.5		4	4679		4	4763.5		4	4822.5		4	5676.5		4	6112		4	7239
ORF74-rps14_5700	-	gggtccaacaaacaataaattataacaaatatctaaattctaaataaaaa	44159	50	20	no	4	1257		4	3150.5		4	3852.5		4	4492.5		4	3184		4	6185		4	136.5		4	132.5		4	0		4	140		4	0		4	0
ORF74-rps14_5730	-	atctaaattctaaataaaaaaatcaaaaataatagactaagattctaaat	44189	50	14	no	4	275.5		4	462.5		4	644.5		4	720.5		4	1362.5		4	3196		4	0		4	0		4	0		4	0		4	0		4	0
ORF74-rps14_5760	-	aatagactaagattctaaataaaggataataaataaacgggatcttcttt	44219	50	24	no	4	2330.5		4	4745		4	2620.5		4	2975		4	3128		4	6417		4	192		4	0		4	0		4	241		4	0		4	203
ORF74-rps14_5790	-	aaataaacgggatcttcttttattcgaaacgtctcgtgatcttcaaccaa	44249	50	36	yes	4	2700.5	6362.18	4	6299.5	7016.34	4	4218	7783.64	4	5300.5	8635.07	4	3630.5	7235.9	4	7670.5	8653.54	4	7986	4457.6	4	8118	4386.46	4	5225	3282.54	4	7814	4524.08	4	3611.5	2551.89	4	5059	3249.52
ORF74-rps14_5820	-	gtctcgtgatcttcaaccaattatgcgcttcaatataattaccgggagta	44279	50	40	yes	4	1791	4219.47	4	4300	4789.31	4	2671.5	4929.82	4	3423.5	5577.24	4	2231	4446.58	4	4425	4992.1	4	10501	5861.42	4	11334	6124.19	4	6837.5	4295.58	4	9496	5497.91	4	3450	2437.78	4	4962.5	3187.53
ORF74-rps14_5850	-	caatataattaccgggagtaagcgctatagcctgtttccaatactcagcg	44309	50	44	yes	4	1347.5	3174.61	4	2902	3232.23	4	1429.5	2637.91	4	2008	3271.24	4	1888.5	3763.94	4	4065	4585.96	4	5797.5	3236.03	4	6592	3561.91	4	4054.5	2547.19	4	5352	3098.65	4	2779.5	1964	4	4879	3133.9
ORF74-rps14_5880	-	cctgtttccaatactcagcggcttgatcgaaccaagcctctgcaatttca	44339	50	48	yes	4	1836	4325.48	4	3971.5	4423.43	4	2418	4462.03	4	3093.5	5039.63	4	1470	2929.84	4	3356	3786.1	4	5606	3129.14	4	7769	4197.88	4	3892	2445.1	4	7101.5	4111.56	4	2285	1614.58	4	3958.5	2542.64
ORF74-rps14_5910	-	accaagcctctgcaatttcagaatctccctgttgaatggcctgttctccc	44369	50	50	yes	4	2925	6891.09	4	6713.5	7477.45	4	3021	5574.77	4	3991	6501.76	4	3496.5	6968.83	4	7698.5	8685.13	4	11077	6182.93	4	9372	5064.05	4	10283	6460.17	4	16535.5	9573.58	4	7019.5	4959.99	4	8577.5	5509.53
ORF74-rps14_5940	-	gttgaatggcctgttctccccggtaatgacagatcacggccatattatta	44396	50	46	yes	4	2748	6474.09	4	5470	6092.45	4	2481.5	4579.21	4	3182.5	5184.63	4	2386	4755.5	4	6728.5	7590.82	4	3589	2003.3	4	4414	2385.05	4	3730	2343.33	4	9936	5752.66	4	2017.5	1425.57	4	3939	2530.11
ycf3-ex2-ex3	-	ggcctgttctccccggtaatgacagatcac	44396	30	57	yes	4	3366	7930.05	4	7640.5	8509.93	4	3466.5	6396.87	4	4732	7708.92	4	4470	8909.1	4	10750	12127.7	4	4548	2538.59	4	6715	3628.37	4	6526.5	4100.2	4	20739	12007.3	4	4560.5	3222.46	4	10300.5	6616.26
ycf3-in2-ex3	-	ggcctgttctccccggccggaataggtagt	44397	30	63	no	4	1758.5		4	4154		4	2152.5		4	3906		3	731		3	2574		4	4746.5		4	12392		4	2925.5		4	10924.5		4	545		4	1513
ycf3-intron2_0	-	gccggaataggtagttcaattccttcccttagaaccgtacttgagaattt	44421	50	42	no	4	1739		4	3928		4	2180.5		4	2935		4	1821		4	4336.5		4	1395.5		4	1373		4	669		4	1498		4	360		4	793
ycf3-intron2_93	-	tttgatctataccatatctaataaaatctaatgagatttctcatggatct	44514	50	26	no	4	1587		4	3177		4	1812		4	2145		4	1184.5		4	2898		4	0		4	0		4	0		4	0		3	0		3	0
ycf3-intron2_186	-	atgagtttcaaactgaaatttggatgaataatccgtttatttagttttat	44607	50	24	no	4	491		4	1279.5		4	1077		4	1332		4	888		4	2047.5		4	134		4	0		4	0		4	128		4	0		4	0
ycf3-intron2_279	-	tagtgttagaattttatgaaaggtaactatctcggtttcatagataaatt	44700	50	26	no	4	1103		4	2851.5		4	1626.5		4	2200.5		4	1724		4	3920.5		4	1047		4	376		4	609.5		4	829		4	1069.5		4	1884.5
ycf3-intron2_372	-	atacttactatctttgggatctgatcctacaccgctgctcaagactttag	44793	50	42	no	4	1822.5		4	5229.5		4	2414		4	3406.5		4	2339.5		4	5922		4	3510.5		4	2313.5		4	1526.5		4	2778		4	1775		4	3061.5
ycf3-intron2_465	-	acatcatgagataagtatttcttccatcatgacataagtacgcagttatt	44886	50	32	no	4	831.5		4	2386.5		4	1815.5		4	2444.5		4	1490		4	3364.5		4	1388		4	745.5		4	410		4	1072		4	422.5		4	741
ycf3-intron2_558	-	tcctctatctctatcaattaaagccttatatccatagaaaaaagttgcta	44979	50	30	no	4	1290.5		4	3336.5		4	2672		4	3419		4	1724.5		4	4199.5		4	1173.5		4	997.5		4	642		4	1023		4	489		4	804
ycf3-intron2_651	-	tctttgctacagctgataaaaatcgttgttttagacgatgcatatgtaga	45072	50	34	no	4	618		4	1795.5		4	1502		4	2026		4	1072		4	2609		4	543.5		4	502.5		4	0		4	381.5		4	181.5		4	0
ycf3-intron2_733	-	gatttttctttttttttttttttttctttctatagtggagatagtcgcac	45154	50	26	no	1	17973		1	31881		4	15602.5		4	14827		4	7006		4	11416		4	2085.5		4	1129.5		4	1261.5		4	1163.5		4	1661.5		4	2481
ycf3-ex2-in2	-	tggagatagtcgcacgtaatgacagatcac	45179	30	47	no	4	115		4	450		4	244.5		4	820.5		4	363		4	1214		4	1190.5		4	1064.5		4	805		4	1135		3	797		3	1216
ORF74-rps14_5970	-	agatcacggccatattattaaaagcttgtggtaagaatgggtttcgttct	45212	50	38	yes	4	1263	2975.54	4	2665	2968.26	4	1443	2662.82	4	1757	2862.34	4	2306	4596.06	4	4657	5253.83	4	1725.5	963.135	4	1968.5	1063.65	4	1135	713.05	4	2090	1210.05	4	720	508.753	4	1293.5	830.846
ORF74-rps14_6000	-	gtaagaatgggtttcgttctagtgctcgaaaataatattccaaagctttc	45242	50	36	yes	4	3382	7967.75	4	7076.5	7881.75	4	3461	6386.72	4	4193.5	6831.65	4	3699	7372.43	4	7312	8249.1	4	3757.5	2097.35	4	3408	1841.47	4	2294.5	1441.49	4	3830	2217.46	2	1990	1406.14	2	3831	2460.74
ORF74-rps14_6030	-	aataatattccaaagctttcgtatgttctccattacttgtgtggataagc	45272	50	34	yes	4	2147	5058.18	4	5178	5767.22	4	4002	7385.05	4	4859	7915.82	4	3111.5	6201.49	4	6539	7377.03	4	7872.5	4394.25	4	8296	4482.64	4	6015	3778.85	4	8067.5	4670.85	4	5280.5	3731.21	4	7068.5	4540.27
ORF74-rps14_6060	-	cattacttgtgtggataagccctatattatagagtatataacttcgatca	45302	50	32	yes	4	3058.5	7205.61	4	6282.5	6997.4	4	3411	6294.45	4	4092	6666.3	4	3190.5	6358.94	4	7255.5	8185.36	4	6589	3677.83	4	4852.5	2621.99	4	6428	4038.31	4	5247	3037.86	4	5604.5	3960.15	4	7206.5	4628.91
ORF74-rps14_6090	-	agagtatataacttcgatcatagggatcaatttctagtcgcatagcttca	45332	50	36	yes	4	2250	5300.84	4	4972	5537.78	4	2677.5	4940.89	4	3450	5620.41	4	2853	5686.28	4	5916	6674.19	4	6044	3373.62	4	5979	3230.68	3	4166	2617.24	3	5855	3389.88	4	3955.5	2794.96	4	6806	4371.66
ORF74-rps14_6120	-	tttctagtcgcatagcttcataataattctgcaaagcttccgcgtaattt	45362	50	36	yes	4	2974.5	7007.71	4	7064.5	7868.39	4	3536.5	6526.04	4	4590	7477.59	4	2395.5	4774.44	4	5694	6423.74	4	4252.5	2373.65	4	5269.5	2847.31	4	2259	1419.19	4	4844.5	2804.83	4	2019.5	1426.98	4	4829	3101.78
ORF74-rps14_6150	-	gcaaagcttccgcgtaatttccttcggattgagccgacatcccatctctg	45392	50	52	yes	4	3069.5	7231.52	4	7210	8030.45	4	3349.5	6180.96	4	4660	7591.63	3	3625	7224.94	3	8638	9745.03	4	16527	9224.99	4	11911	6435.96	4	10576.5	6644.56	4	10725.5	6209.75	4	10751	7596.67	4	9762	6270.37
ORF74-rps14_6180	-	gagccgacatcccatctctgtaataggtaaatgcctctttttctcctgaa	45409	50	44	yes	4	3651.5	8602.67	4	8438	9398.18	4	4483.5	8273.58	4	5937	9671.99	4	4579.5	9127.34	4	9139.5	10310.8	4	21242	11856.8	4	15419.5	8331.74	4	14740.5	9260.54	4	13188	7635.47	4	10648	7523.89	4	10708.5	6878.33
ycf3-ex1-ex2	-	attgagccgacatcccatctctgtaatagg	45409	30	47	yes	4	1158.5	2729.34	4	2655	2957.12	4	2202.5	4064.36	4	3510	5718.16	4	3053	6084.89	4	6809.5	7682.2	4	17338	9677.68	4	10845	5859.96	4	13589	8537.13	4	10003.5	5791.74	4	9615	6793.97	4	8173	5249.71
ycf3-in1-ex2	-	attgagccgacatccgttacggtcgtcatt	45410	30	50	no	4	614		4	1289.5		4	815		4	1301.5		4	646		4	1551		4	991		4	947		4	359		4	999.5		3	165		3	203
ycf3-intron1_0	-	gttacggtcgtcattcaattgaaagaatctccgttccagaaccgtacgtg	45434	50	46	no	4	1202		4	2618.5		4	1260		4	2028.5		4	1293		4	3242		4	894		4	1082		4	444.5		4	1493		4	626.5		4	1093
ycf3-intron1_93	-	aataatacatagaatcaaaaaagattcaacgatgaaaatattctcattat	45527	50	20	no	4	0		4	132.5		4	0		4	0		3	391		3	1090		4	0		4	0		4	0		4	0		3	0		3	0
ycf3-intron1_186	-	ccttcctgcaagagattctttcttaacatcaagcctattgggactagata	45620	50	40	no	4	2059		4	3916.5		4	2088.5		4	2585		4	1689		4	3863		4	1372		4	871		4	515		4	1054		4	394		4	632
ycf3-intron1_279	-	tcctaatttccaggaattagtcacttcaatagccttcgatggttatacgg	45713	50	40	no	4	1287.5		4	2463		4	1331		4	1674		4	1538.5		4	3387.5		4	6418.5		4	4458		4	6282		4	5700.5		4	3899		4	5741
ycf3-intron1_372	-	ttcttttagtcccaagcccgctaaggaaagggctgacttagaacaaagtt	45806	50	44	no	4	253.5		4	435		4	262		4	379		4	753		4	1283		4	332		4	317.5		4	0		4	417.5		2	0		2	0
ycf3-intron1_465	-	tgcctattagcgctagtagagtaggattgacccgtaatacagaacctcta	45899	50	44	no	4	542.5		4	1059		4	574		4	731		4	971.5		4	2277.5		4	799.5		4	598		4	160		4	618		4	293		4	418.5
ycf3-intron1_558	-	agcatctgaggttgcattaatcgaggatacacgacagaaggaattgttct	45992	50	42	no	4	1242		4	2296.5		4	1323		4	1650.5		4	1464		4	3039.5		4	9280		4	6179		4	6034.5		4	4333		3	4038		3	5080
ycf3-intron1_651	-	ttttctcgaatcacgtgtttttctcctcgtaagactgagagaaatgacta	46085	50	38	no	4	2519		4	4620		4	2757.5		4	3257		4	1345		4	3035.5		4	920.5		4	973.5		4	324.5		4	902.5		4	129		4	0
ycf3-intron1_688	-	agagaaatgactaaatatgaaataaaaaaaaaaaaagaatcaaatcgcac	46122	50	22	no	4	0		4	105		4	147		4	223		4	470.5		4	1230.5		4	199		4	258		4	0		4	200		4	0		4	0
ycf3-ex1-in1	-	agaatcaaatcgcaccatctctgtaatagg	46147	30	40	no	4	986		4	2342		4	1097.5		4	1476.5		4	1056		4	2445		4	10346		4	5466		4	8925		4	6640.5		4	5938.5		4	8599.5
ORF74-rps14_6210	-	atgcctctttttctcctgaagttgtcggaattactcgtaataagatattg	46190	50	36	yes	4	4792	11289.6	4	10750	11973.3	4	5807	10715.9	4	7373.5	12012.2	4	3604	7183.08	4	7895.5	8907.38	4	11420.5	6374.66	4	10860.5	5868.34	4	9260.5	5817.8	4	10000.5	5790	4	5489	3878.54	4	7504.5	4820.32
ORF74-rps14_6240	-	ttactcgtaataagatattggctacaattgaaaaggtcttatcaataaaa	46220	50	26	yes	4	2424.5	5711.95	4	4660	5190.27	4	3016.5	5566.46	4	3503	5706.75	4	3252.5	6482.51	4	6510.5	7344.88	4	1363	760.796	4	1565.5	845.899	4	1107.5	695.774	4	1844	1067.62	4	1255.5	887.138	4	1480	950.639
ORF74-rps14_6270	-	aaaaggtcttatcaataaaatttccatttatccgtgatctaggcataggt	46250	50	32	yes	4	3376	7953.61	4	7506	8360.13	4	4114.5	7592.65	4	4843	7889.75	4	2958	5895.55	4	6140.5	6927.46	4	3769	2103.77	4	4136	2234.84	4	2239.5	1406.94	4	4039.5	2338.75	4	3959	2797.44	4	3893	2500.57
ORF74-rps14_6300	-	tccgtgatctaggcataggtagcaatccattctagaattcttctcattac	46280	50	40	no	4	2562.5		4	5274.5		4	2662		4	3313.5		4	2521		4	6073		4	3401.5		4	2891.5		4	2437.5		4	2682.5		4	2691		4	3472
ORF74-rps14_6330	-	tctagaattcttctcattacctctcatgggaaaaagatcccacaaagaaa	46310	50	36	no	4	2497		4	5090		4	2593		4	3414		4	1725.5		4	3931		4	1304		4	1444.5		4	755		4	2083		4	475.5		4	693
ORF74-rps14_6360	-	aaaaagatcccacaaagaaaagaattgtatagtacgaaataacataaaaa	46340	50	24	no	4	360.5		4	819		4	1065		4	1359.5		4	1567		4	3721.5		4	310		4	326		4	0		4	457.5		4	0		4	0
ORF74-rps14_6390	-	agtacgaaataacataaaaacttcttttttttttaagaaaaaaacaaaag	46370	50	18	no	4	153		4	286		4	450.5		4	625		4	646.5		4	1428.5		4	0		4	0		4	0		4	0		4	0		4	0
ORF74-rps14_6420	-	ttttaagaaaaaaacaaaagatatgaatcctctattccaattgttccttt	46400	50	24	no	4	525		4	1186		4	517		4	720.5		4	720		4	1640.5		4	970		4	411		4	299.5		4	646.5		4	0		4	301.5
ORF74-rps14_6450	-	tctattccaattgttcctttttgacaggaatcgataagaaataagaaata	46430	50	28	no	4	383		4	822.5		4	607.5		4	789.5		4	402.5		4	1100.5		4	737		4	696.5		4	112.5		4	503		4	131.5		4	0
ORF74-rps14_6480	-	tcgataagaaataagaaatatttcaaggcgattcgatttcatactaatgt	46460	50	28	no	4	0		4	137		4	166.5		4	215		4	496		4	1221		4	214		4	151		4	0		4	146.5		4	0		4	0
ORF74-rps14_6510	-	attcgatttcatactaatgtagtagtataggaactattccgatttcggtg	46490	50	34	no	4	237.5		4	496.5		4	336		4	416.5		4	400.5		4	990.5		4	125		4	0		4	0		4	0		4	0		4	0
ORF74-rps14_6540	-	gaactattccgatttcggtgaagttacaaattcgaagaactcgagaaatt	46520	50	36	no	4	409		4	895.5		4	585		4	686		4	432.5		4	1113.5		4	1414		4	1216.5		4	627		4	1049		4	437.5		4	338
ORF74-rps14_6570	-	ttcgaagaactcgagaaattttgattgaatcatgatacaaattacaaaga	46550	50	28	no	4	145		4	318.5		4	250		4	310		4	381		4	941.5		4	193.5		4	168		4	0		4	119		4	0		4	0
ORF74-rps14_6600	-	catgatacaaattacaaagaagaaaaaagaccgaataatcattctatgat	46580	50	26	no	4	0		4	198.5		4	440.5		4	524.5		4	586.5		4	1393		4	242.5		4	250.5		4	0		4	205		4	0		4	0
ORF74-rps14_6630	-	ccgaataatcattctatgatgaaaatagaataactgccaattttgtgtac	46610	50	30	no	4	111.5		4	162		4	124		4	168.5		4	386		4	903.5		4	324		4	328.5		4	0		4	348.5		4	160.5		4	0
ORF74-rps14_6660	-	taactgccaattttgtgtacataacgggtatacactatacaatcaaatct	46640	50	32	no	4	340		4	728		4	640.5		4	691		4	547.5		4	1162.5		4	608.5		4	392		4	0		4	603		4	140.5		4	0
ORF74-rps14_6690	-	tacactatacaatcaaatctaaattttttttatgaatttctattctaata	46670	50	16	no	4	228.5		4	382.5		4	260		4	294.5		4	324		4	779		4	0		4	0		4	0		4	0		4	0		4	0
ORF74-rps14_6720	-	tatgaatttctattctaatagaggggtaggtgtttgttgttgagaactcc	46700	50	36	no	4	137		4	156		4	101.5		4	122		4	956		4	1315		4	353.5		4	301.5		4	0		4	370.5		4	101		4	0
ORF74-rps14_6745	-	gtaggtgtttgttgttgagaactccaaaaccgaaaagtaatttgaaaatt	46725	50	32	no	4	0		4	108		4	0		4	150.5		4	351		4	793.5		4	731.5		4	624.5		4	140.5		4	644.5		4	273		4	133
trnS-GGA-2	+	cctacatagcagttccaatgctacgccttcaaccactcggccatctctcc	47150	50	54	no	0	0		0	0		1	53982		1	22245		0	0		0	0		0	0		0	0		4	38262.5		4	4309.5		0	0		0	0
trnS-GGA-1	+	gagggattcgaaccctcggtaaacaaaagcctacatagcagttccaatgc	47179	50	48	no	4	52934		4	50587		4	37181		4	30929		4	54802		4	48286		4	8981.5		4	7906		4	6350.5		4	7173		4	17097.5		4	46461
rps4_0	-	atctaaagatatagattctcaattcctaattgctgtgacgcgtaaaatag	47324	50	32	no	4	296		4	468.5		4	455.5		4	502.5		4	448		4	932		4	533.5		4	337		4	0		4	370		4	0		4	0
rps4_30	-	tgctgtgacgcgtaaaatagaatactaaaaaataataataatcaaaatac	47354	50	24	no	4	0		4	0		4	166.5		4	247.5		4	503		4	1068		4	0		4	0		4	0		4	0		4	0		4	0
rps4_60	-	aataataataatcaaaatactggaaagaaaagagtagacaaggaatgaaa	47384	50	24	no	4	0		4	0		4	0		4	123.5		4	300.5		4	838.5		4	103		4	0		4	0		4	145		4	0		4	0
rps4_90	-	agagtagacaaggaatgaaaatagatccttggtctatgatacaaaaatgg	47414	50	34	no	4	0		4	0		4	0		4	0		4	295		4	792		4	143		4	0		4	0		4	129		4	0		4	0
rps4_120	-	ggtctatgatacaaaaatgggggaaatccagatcaaactcggatttatct	47444	50	38	no	4	262.5		4	413.5		4	238.5		4	311		4	313.5		4	898.5		4	640.5		4	645		3	149		3	604		4	110		4	0
rps4_150	-	gatcaaactcggatttatcttacttaaccttaggttaatttacttcgcct	47474	50	34	no	4	278		4	485.5		4	303.5		4	330.5		4	401.5		4	877.5		4	394.5		4	360		4	0		4	250.5		4	0		4	0
rps4_180	-	taggttaatttacttcgcctaaagggaagaaaattttccgaaccctcggt	47504	50	40	no	4	0		4	0		4	0		4	117		4	195		4	578		4	403.5		4	567		4	122		4	723		4	0		4	162
rps4_210	-	aaattttccgaaccctcggtttcagtctgaggtttaagtctgacgagaat	47534	50	42	no	4	236.5		4	418		4	261.5		4	295.5		4	380.5		4	998.5		4	1394		4	1574		4	857.5		4	2060		4	1154.5		4	1792
rps4_240	-	ggtttaagtctgacgagaataatattctacgactagcaattcatttattt	47564	50	30	yes	4	321.5	757.431	4	593.5	661.036	4	441	813.794	4	445	724.952	4	504.5	1005.51	4	1068	1204.87	4	3741	2088.14	4	4264.5	2304.27	4	3212.5	2018.21	4	3644.5	2110.06	4	3721	2629.26	4	6009	3859.72
rps4_270	-	gactagcaattcatttattttcaaaccgacccatttactatctattattt	47594	50	28	yes	4	1049.5	2472.55	4	2038	2269.91	4	888.5	1639.58	4	885.5	1442.57	4	821.5	1637.32	4	1628	1836.64	4	22695	12667.8	4	21136	11420.6	4	14905	9363.89	4	16090	9315.65	4	17843.5	12608.2	4	15306	9831.41
rps4_300	-	ccatttactatctattatttgattgactaatcctttatattggaatgggt	47624	50	28	yes	4	555	1307.54	4	802.5	893.819	4	571.5	1054.61	4	579.5	944.066	4	527	1050.36	4	1106	1247.74	4	7267.5	4056.55	4	6340	3425.74	4	9291	5836.96	4	6348	3675.31	3	4645	3282.16	3	5477	3518.01
rps4_330	-	tcctttatattggaatgggtgaagggtcaaatggtttggtaattcctcat	47654	50	38	yes	4	159	374.593	4	181.5	202.153	4	180	332.161	4	221	360.032	4	434.5	865.996	4	994	1121.39	4	3364.5	1877.99	4	4133	2233.22	4	1857.5	1166.95	4	3297	1908.87	4	2755	1946.69	4	4064.5	2610.73
rps4_360	-	atggtttggtaattcctcatgaggggatgaatcgagagaaatttgaatca	47684	50	38	yes	4	0	0	4	0	0	4	0	0	4	0	0	4	200	398.617	4	548	618.231	4	1186	661.998	4	1509.5	815.64	4	898.5	564.472	4	1859	1076.31	4	943.5	666.679	4	1126.5	723.578
rps4_390	-	atcgagagaaatttgaatcagagctctggatttttgttcatcctttgccg	47714	50	40	yes	4	0	0	4	123	136.997	4	140	258.347	4	107.5	175.129	4	452.5	901.872	4	1168	1317.69	4	6421.5	3584.33	4	6610.5	3571.9	4	5289.5	3323.07	4	4578.5	2650.82	4	4602.5	3252.13	4	6341	4072.98
rps4_420	-	tttttgttcatcctttgccgtaataatatctcggggtttgcagcgataac	47744	50	40	yes	4	305	718.558	4	568	632.634	4	523.5	966.035	4	547	891.12	4	500.5	997.54	4	1038.5	1171.59	4	12658.5	7065.69	4	16799	9077.13	4	8609.5	5408.82	4	12797.5	7409.38	4	4555.5	3218.92	4	7823	5024.9
rps4_450	-	tcggggtttgcagcgataactcggtatatctactatacgaccattaacta	47774	50	42	yes	4	376	885.829	4	646	719.51	4	333.5	615.42	4	380	619.06	4	526	1048.36	4	1074	1211.64	4	22427.5	12518.5	4	25256	13646.8	4	20373	12799.1	4	15301.5	8859.13	4	21405	15124.8	4	19314.5	12406.2
rps4_480	-	tactatacgaccattaactaaaatatgtcgatggttaactaattgacggg	47804	50	34	yes	4	0	0	4	0	0	4	106.5	196.529	4	0	0	4	253	504.251	4	651.5	734.995	4	1206.5	673.441	4	1220.5	659.482	4	873	548.452	4	1352.5	783.058	3	1099	776.555	3	1597	1025.79
rps4_510	-	atggttaactaattgacgggctgcgggaatagttgaagccatacccaatc	47834	50	46	yes	4	319	751.541	4	228	253.945	4	160	295.254	4	199	324.192	4	568	1132.07	4	917	1034.52	4	4259	2377.28	4	4141	2237.54	4	3243	2037.38	4	3512	2033.35	4	3604	2546.59	4	4031.5	2589.53
rps4_540	-	agttgaagccatacccaatcgaaaaaggatgttatccaaacgcatttcaa	47864	50	38	yes	4	340	801.015	4	635	707.258	4	480	885.763	4	530.5	864.24	4	472	940.737	4	1046	1180.05	4	6953	3881.01	4	7429	4014.17	4	4979	3128	4	7592	4395.55	4	5641	3985.94	4	7260	4663.27
rps4_570	-	gttatccaaacgcatttcaagtaattgtagtaaaacttgacctgttgacc	47894	50	36	yes	4	363	855.202	4	712	793.02	4	491.5	906.984	4	507.5	826.771	4	650.5	1296.5	4	1523.5	1718.75	4	4403	2457.65	4	5694	3076.68	4	2715.5	1705.98	4	6086.5	3523.91	4	6457.5	4562.88	4	8028.5	5156.9
rps4_600	-	taaaacttgacctgttgaccccttggcttttctggcgatacgaacgtatt	47924	50	44	yes	4	1071	2523.2	4	1703.5	1897.35	4	583.5	1076.76	4	838.5	1366	4	1010.5	2014.01	4	2524	2847.47	4	20747	11580.5	4	15143.5	8182.61	4	13794.5	8666.23	4	11798.5	6830.99	4	11439.5	8083.17	4	12524.5	8044.79
rps4_630	-	tctggcgatacgaacgtatttaagtaattgtcgttctgtaagaccataat	47954	50	36	yes	4	0	0	4	120.5	134.212	4	126.5	233.435	4	134	218.3	4	263.5	525.178	4	662	746.841	4	3527	1968.69	4	4096.5	2213.49	4	2751.5	1728.6	4	3533	2045.5	4	3211.5	2269.25	4	6883	4421.12
rps4_660	-	tcgttctgtaagaccataatgaaaacgcaatttttgtttttcttctagac	47984	50	32	yes	4	316.5	745.651	4	540.5	602.005	4	456.5	842.397	4	397.5	647.569	4	489	974.619	4	1077	1215.03	4	2859	1595.83	4	3540	1912.8	4	1808	1135.85	4	3392.5	1964.16	3	2663	1881.68	3	5048	3242.45
rps4_690	-	tttttgtttttcttctagacgaatacgatattgagattttttcccggaac	48014	50	32	yes	4	555	1307.54	4	951	1059.22	4	636.5	1174.56	4	611.5	996.197	4	586.5	1168.95	4	1452.5	1638.65	4	3282.5	1832.22	4	4943	2670.89	4	1862.5	1170.09	4	4876	2823.06	4	2634.5	1861.54	4	5211	3347.15
rps4_720	-	ttgagattttttcccggaacgcgattggtttctaagatcacttccgttcc	48044	50	44	yes	4	511	1203.88	4	1015.5	1131.06	4	428.5	790.728	4	456.5	743.686	4	693.5	1382.21	4	1641	1851.31	4	12380	6910.23	4	10774	5821.6	4	12297	7725.44	4	8871	5136.05	3	11714	8277.13	3	8728	5606.2
rps4_750	-	tctaagatcacttccgttcctaggctttttattagttagtcctggtaaag	48074	50	38	yes	4	532.5	1254.53	4	990.5	1103.21	4	730.5	1348.02	4	813	1324.46	4	836	1666.22	4	1789.5	2018.84	4	15475	8637.79	4	11806.5	6379.5	4	15253.5	9582.83	4	8913.5	5160.66	4	8357.5	5905.42	4	9358.5	6011.19
rps4_780	-	attagttagtcctggtaaagcccccaggcggcgtatttttttgaaacgag	48104	50	46	yes	4	263	619.609	4	504.5	561.908	4	297	548.066	4	414	674.449	4	366	729.47	4	914	1031.14	4	3515.5	1962.27	4	5270.5	2847.85	4	1740	1093.13	4	4574.5	2648.5	4	1798.5	1270.82	4	2977	1912.2
rps4_810	-	gcgtatttttttgaaacgaggtcctcggtaacgcgacataaagactcctt	48134	50	44	yes	4	171	402.864	4	360.5	401.522	4	165.5	305.404	4	228.5	372.25	4	352.5	702.563	4	895	1009.7	4	5470.5	3053.51	4	6894.5	3725.36	4	3133	1968.27	4	5078.5	2940.3	4	7149	5051.49	4	6198.5	3981.45
rps4_840	-	acgcgacataaagactccttattcttatttcttatttagtatttcgaatt	48164	50	28	no	4	1142		4	2160		4	1279.5		4	1311		4	1074		4	1982		4	2220.5		4	1934.5		4	1878.5		4	2104.5		4	2953		4	2815.5
rps4_870	-	cttatttagtatttcgaattaattcttatttctatttattttatttttta	48194	50	12	no	4	682.5		4	1174		4	869.5		4	907.5		4	734		4	1410.5		4	0		4	0		4	0		4	0		4	0		4	0
rps4_900	-	tctatttattttattttttattgaattttattttacagaataaacctaaa	48224	50	12	no	4	782.5		4	1206.5		4	670		4	589.5		4	650.5		4	1373.5		4	0		4	0		4	0		4	0		4	0		4	0
rps4_930	-	ttttacagaataaacctaaactaaaactaaactgaactaaatgaagcgaa	48254	50	26	no	4	846.5		4	1423.5		4	980		4	1174		4	1124.5		4	2233		4	799		4	812		3	251		3	748		4	220.5		4	191
rps4_960	-	actgaactaaatgaagcgaagtttactgaaatagtgtacttgtactatta	48284	50	30	no	4	189.5		4	348		4	495.5		4	543.5		4	518		4	1108		4	303.5		4	271		4	0		4	248		4	0		4	0
rps4_990	-	atagtgtacttgtactattactataaagaaaagaagaatgggatgaattg	48314	50	28	no	4	166		4	210		4	172.5		4	185.5		4	497.5		4	1043.5		4	0		4	0		4	0		4	0		4	0		4	0
rps4_1020	-	aagaagaatgggatgaattggataaatatacagacccccttctattatat	48344	50	32	no	4	648.5		4	945.5		4	629.5		4	882.5		4	1030		4	2327		4	974		4	990.5		4	457.5		4	1237.5		4	456.5		4	689.5
rps4_1050	-	cagacccccttctattatatatataatcctttcccgacataattggaagt	48374	50	36	no	4	4708		4	8966		4	2905.5		4	4595		4	4444		4	10895.5		4	3131.5		4	4170.5		4	2732.5		4	5408.5		4	1794		4	3024.5
trnT-UGU-1	-	agccggctatcggaatcgaaccgatgaccatcgcattacaaatgcgatgc	48543	50	52	no	4	10319		4	21989		4	11626.5		4	17457.5		4	6112.5		4	13290.5		4	23694.5		4	17310.5		4	11054.5		4	15665		4	5145		4	8910
trnT-UGU-2	-	atgaccatcgcattacaaatgcgatgctctaacctctgagctaagcgggc	48566	50	50	no	4	15906.5		4	27461		4	18922		4	23025		4	20671.5		4	33366.5		4	12857.5		4	13934		3	15774		3	13428		4	12518.5		4	11928
ORF70A_552	+	tagaattgttattagaattgtgataaatcgaaattctatatcgctatatt	48724	50	22	no	4	0		4	0		4	0		4	0		4	151.5		4	527		4	0		4	0		4	0		4	0		4	0		4	0
ORF70A_540	+	taatattagtattagaattgttattagaattgtgataaatcgaaattcta	48736	50	18	no	4	0		4	0		4	0		4	0		4	141		4	512		4	0		4	0		4	0		4	0		4	0		4	0
ORF70A_510	+	atattaacaatatttacaatcactatttaataatattagtattagaattg	48766	50	14	no	4	0		4	0		4	0		4	0		4	145		4	565		4	0		4	0		4	0		4	0		4	0		4	0
ORF70A_480	+	accattcaaatggaaaatgaaaaaaaaagaatattaacaatatttacaat	48796	50	18	no	4	0		4	0		4	0		4	0		4	369.5		4	688.5		4	187.5		4	204.5		4	0		4	171		4	0		4	0
ORF70A_450	+	tgacaaaaaaagaaatgaaaaagaacatttaccattcaaatggaaaatga	48826	50	24	no	4	0		4	0		4	0		4	0		4	357		4	665		4	358		4	364		4	0		4	389.5		4	0		4	0
ORF70A_420	+	actgtaataaaaaatcaaaaggatttcaaatgacaaaaaaagaaatgaaa	48856	50	20	no	4	0		4	171.5		4	0		4	0		4	289		4	755		4	115		4	132.5		4	0		4	170.5		4	0		4	0
ORF70A_390	+	agatatatatgatatagaataaaatatagaactgtaataaaaaatcaaaa	48886	50	14	no	4	0		4	0		4	0		4	131.5		4	321.5		4	812		4	0		4	0		4	0		4	0		4	0		4	0
ORF70A_360	+	aattagaatttgaaataaatatagaatgagagatatatatgatatagaat	48916	50	16	no	4	0		4	0		4	0		4	0		4	213		4	656		4	0		4	0		4	0		4	0		4	0		4	0
ORF70A_330	+	cattagttataactaaccattccattaaacaattagaatttgaaataaat	48946	50	20	no	4	0		4	0		4	0		4	0		4	146.5		4	546.5		4	126.5		4	115		4	0		4	188		4	0		4	0
ORF70A_300	+	tcactttcgcctgaaagcggaggaatgtctcattagttataactaaccat	48976	50	40	no	4	0		4	0		4	0		4	107.5		4	201		4	569		4	663		4	677.5		4	131.5		4	549		4	227		4	0
ORF70A_270	+	acttgaacggtcgattctttttttttatcttcactttcgcctgaaagcgg	49006	50	40	no	4	563.5		4	914.5		4	411		4	630		4	617.5		4	1593		4	906		4	1134.5		4	304		4	788		4	229.5		4	163.5
ORF70A_240	+	ttcctgccattttgccattcaatttggaatacttgaacggtcgattcttt	49036	50	38	no	4	283		4	562		4	363.5		4	691.5		4	432.5		4	1132.5		4	1258.5		4	1412.5		4	449.5		4	1396.5		4	565		4	402
ORF70A_210	+	atggatatataccccatctatatgtctctcttcctgccattttgccattc	49066	50	40	no	4	969.5		4	2031		4	394.5		4	831		4	2736		4	7224		4	6051.5		4	8993.5		4	5103		4	8970.5		4	5256		4	8210.5
ORF70A_180	+	tatcatttcggaatccgcaattcaatatagatggatatataccccatcta	49096	50	34	no	4	0		4	118		4	0		4	0		4	191		4	724.5		3	266		3	252		4	0		4	465.5		4	0		4	0
ORF70A_150	+	gacctttttttgtccaatcaaaaatgattttatcatttcggaatccgcaa	49126	50	32	no	4	430.5		4	969.5		4	654.5		4	997		4	423.5		4	1296		4	730		4	740		4	131		4	645		4	188.5		4	0
ORF70A_120	+	ctttgattttcttaactatcttctataggagacctttttttgtccaatca	49156	50	30	no	4	3052		4	6701.5		4	5662.5		4	7278		4	3272.5		4	6508		4	2252		4	950		4	287		4	807.5		4	132.5		4	154.5
ORF70A_90	+	gattcctatctcgaaaacgtgttttctcctctttgattttcttaactatc	49186	50	34	no	4	4165.5		4	9417.5		4	4917.5		4	6511.5		4	3433		4	7143.5		4	4976		4	2194.5		4	1448.5		4	2193		4	545		4	1093
ORF70A_60	+	atactggaaccattgaattcattagataccgattcctatctcgaaaacgt	49216	50	36	no	4	1746.5		4	4056		4	2126.5		4	2930		4	1720		4	3805		4	1269		4	908		4	299.5		4	876		4	405.5		4	444
ORF70A_30	+	atgtcattcctttttctttttctttcatttatactggaaccattgaattc	49246	50	28	no	4	5874		4	11845.5		4	5586.5		4	6750.5		4	4889.5		4	8818.5		4	2433		4	2492		4	1220		4	1781.5		4	425.5		4	532
ORF70A_0	+	ctttctttttgagattaggatctcgttgtgatgtcattcctttttctttt	49276	50	32	no	4	2822		4	5978.5		4	2983.5		4	3813		4	3056		4	5827		4	1253.5		4	1031		4	443.5		4	900		4	325		4	200
trnL-UAA-ex1	+	aagtccgtagcgtctaccgatttcgccatatcccc	49318	35	54	no	0	0		0	0		2	51049.5		2	25107.5		0	0		0	0		0	0		0	0		4	57319		4	16723.5		0	0		0	0
trnL-ex1-in	+	aggctcaatccaattaagtccgtagcgtct	49337	30	47	no	4	2329.5		4	6694		4	4073		4	5211.5		4	8342		4	14600		4	2246.5		4	3671		4	2099		4	3973		4	9810		4	11953.5
trnL-intron_453	+	atttgaaagtgatcacttagtaagtttccataccaaggctcaatccaatt	49361	50	34	no	4	4294		4	11628.5		4	5778.5		4	7459		4	5992		4	12834.5		4	3158		4	1541		4	1315.5		4	2172		4	724		4	1841.5
trnL-intron_372	+	ttttctgaacctttgtttgttttcggaaaacaggatttggctcaggattg	49442	50	38	no	4	2041		4	4877		4	3391		4	4319.5		4	1417.5		4	3432.5		4	777.5		4	733		4	164		4	597.5		4	341		4	252.5
trnL-intron_279	+	tctttctgaagtttcgatgtaaagattcctctaccaacgcatttaactcc	49535	50	38	no	4	8177.5		4	24027.5		4	12606		4	15695.5		4	9955		4	19855		4	3420		4	1743.5		4	1082.5		4	2573		4	632.5		4	1454
trnL-intron_186	+	aaaaaatacagattcgggtcatcattaatcatttgattttgatatagtat	49628	50	24	no	4	6638		4	18474.5		4	9076		4	11007		4	8606.5		4	18360.5		4	904		4	220		4	166		4	546.5		3	0		3	118
trnL-intron_93	+	tatcagactatggagtgaatggtttgatcaatgaatattcgattctttct	49721	50	32	no	4	3313.5		4	9049		4	5052		4	6159		4	5486		4	11600.5		4	721.5		4	166.5		4	175		4	409		4	0		4	337
trnL-intron_0	+	cctcttacgataaatttcattgttgccggtattgacatgtagaacgggac	49814	50	42	no	4	6142.5		4	17463		4	9807		4	11679		4	4072.5		4	10313		4	1262		4	794		4	293		4	830.5		4	124		4	205
trnL-in-ex2	+	aagtcgacggattttcctcttacgataaat	49839	30	37	no	4	3956.5		4	11270.5		4	5594.5		4	7107		4	4152		4	10270.5		4	475.5		4	319		4	0		4	375.5		4	0		4	0
trnL-ex1-ex2	+	aagtcgacggattttaagtccgtagcgtct	49840	30	47	no	4	6366		4	11234.5		4	13545		4	15507.5		4	23368.5		4	32347		4	4846.5		4	8881.5		4	11857		4	7979		4	38893.5		4	29590
trnL-UAA-spliced	+	acgatttttaaagtcgacggattttaagtccgtagcgtctaccgatttcg	49840	50	42	no	3	61296		3	56011		4	47555.5		4	33773		4	52362		4	53103		4	47499		4	61245.5		4	52074.5		4	23206.5		0	0		0	0
trnL-UAA-ex2	+	tggggatagagggacttgaaccctcacgatttttaaagtcgacggatttt	49864	50	44	no	4	28602.5		4	40542.5		4	32158		4	31821		4	38497		4	44987.5		4	20005.5		4	23466		4	15807		4	23102.5		4	12321.5		4	14806.5
trnF-GAA-2	+	gtgacacgaggattttcagtcctctgctctaccaactgagctatcccggc	50270	50	54	no	0	0		0	0		1	59929		1	37390		3	57217		3	59472		0	0		0	0		4	49224		4	30969.5		4	49939		4	38332
trnF-GAA-1	+	tgccaggaaccagatttgaactggtgacacgaggattttcagtcctctgc	50293	50	50	no	4	15139		4	25475		4	30346.5		4	32875		4	23266		4	34159		4	7787.5		4	5947.5		4	5618		4	7980		2	3799.5		2	6713
ndhC-ndhJ_0	-	gaacccatctaagtaatgtgcgcagtacaaagttcatgatgcagaactca	50774	50	42	no	4	400.5		4	996.5		4	567		4	813		4	504		4	1213		4	551.5		4	477		4	107		4	465		4	0		4	106
ndhC-ndhJ_30	-	agttcatgatgcagaactcatttggttcatcctattggtgtgacccatcc	50804	50	44	no	4	325		4	694		4	422.5		4	597		4	581.5		4	1431		4	703.5		4	714.5		4	252		4	827.5		4	188.5		4	220.5
ndhC-ndhJ_60	-	cctattggtgtgacccatccgaaataagtatcttccaaataaatgtgaga	50834	50	38	no	4	554		4	1311		4	782.5		4	1078.5		4	649		4	1566.5		4	771.5		4	931		4	258.5		4	940		4	199.5		4	207.5
ndhC-ndhJ_90	-	tcttccaaataaatgtgagaattccaatgaatccctaattgtcttttttt	50864	50	28	no	4	2679		4	6029.5		4	1351		4	1648.5		4	954		4	1835.5		4	345		4	384		4	139		4	492		4	0		4	0
ndhC-ndhJ_120	-	atccctaattgtctttttttgttagcctatcgataattccctaaattaga	50894	50	30	no	4	655.5		4	1526		4	1117.5		4	1472		4	900		4	1990		4	1020		4	1385		4	380.5		4	1278.5		3	292		3	433
ndhC-ndhJ_150	-	cgataattccctaaattagacctgcttaatctagaacagaacgtgcaatc	50924	50	38	no	4	429.5		4	1017.5		4	549		4	743		4	495		4	1280		4	1225		4	1577		4	355		4	1417		4	370.5		4	641
ndhC-ndhJ_180	-	ctagaacagaacgtgcaatccttgaatatctgaaattgtctaagtggaaa	50954	50	36	no	4	298.5		4	534.5		4	312.5		4	441		4	413.5		4	989		4	698.5		4	857.5		4	151.5		4	686		4	174		4	202
ndhC-ndhJ_210	-	tgaaattgtctaagtggaaatagctttcttatcattcaatgagcatcttg	50984	50	32	no	4	136.5		4	299.5		4	244		4	542		4	429		4	947		4	679		4	871		4	280		4	769.5		4	480.5		4	468.5
ndhC-ndhJ_240	-	atcattcaatgagcatcttgtatttcataaaaattgggggcaatataatc	51014	50	30	yes	4	157.5	371.059	4	291.5	324.671	4	210.5	388.444	4	361	588.107	4	368	733.456	4	916	1033.39	4	665	371.188	4	831.5	449.291	4	385	241.872	4	692.5	400.937	4	210.5	148.74	4	120.5	77.4
ndhC-ndhJ_270	-	aaattgggggcaatataatccttacgtaagggccatcctatccaactttc	51044	50	42	yes	4	191.5	451.16	4	533.5	594.208	4	301	555.447	4	476.5	776.268	4	440	876.958	4	1144.5	1291.18	4	5793.5	3233.8	4	7375.5	3985.26	4	3323.5	2087.95	4	5288	3061.6	4	2866	2025.12	4	3248.5	2086.59
ndhC-ndhJ_300	-	ggccatcctatccaactttcaggcattaagatacgtttcaagcgtggatg	51074	50	46	yes	4	524	1234.51	4	1283	1429	4	840	1550.08	4	1154.5	1880.8	4	517.5	1031.42	4	1172	1322.2	4	7315	4083.07	4	7510	4057.94	4	5851	3675.82	4	6145.5	3558.07	4	2683.5	1896.17	4	2348.5	1508.5
ndhC-ndhJ_330	-	atacgtttcaagcgtggatgattatcataagagattcccaacatatcata	51104	50	34	yes	4	184.5	434.669	4	443	493.41	4	290	535.148	4	432.5	704.588	4	341	679.642	4	928	1046.93	4	2233	1246.41	4	2473.5	1336.53	4	1383.5	869.167	4	2146	1242.47	4	1138.5	804.466	4	1704.5	1094.84
ndhC-ndhJ_360	-	gagattcccaacatatcatatgattctcgttcttgaaaatccacactttt	51134	50	34	yes	4	1056.5	2489.04	4	2362	2630.78	4	867	1599.91	4	1297.5	2113.76	4	756	1506.77	4	2318	2615.07	4	3761	2099.3	4	5385	2909.72	4	2286	1436.15	4	4864	2816.12	4	1799.5	1271.53	4	2437.5	1565.66
ndhC-ndhJ_390	-	tcttgaaaatccacacttttccaaacccagaaaacagacggaattctagg	51164	50	40	yes	4	462	1088.44	4	1199	1335.44	4	548	1011.25	4	898.5	1463.75	4	479.5	955.685	4	1134.5	1279.9	4	5252	2931.55	4	5025.5	2715.47	4	3514	2207.63	4	4731.5	2739.4	4	1943.5	1373.28	4	2050	1316.76
ndhC-ndhJ_420	-	aaaacagacggaattctaggattcctcctggaggcaaatacttttatgca	51194	50	40	yes	4	104.5	246.194	4	229	255.059	4	130.5	240.817	4	242	394.243	4	250.5	499.268	4	683	770.532	4	1564.5	873.268	4	2322	1254.66	4	960.5	603.423	4	2084.5	1206.87	4	952	672.685	4	1601.5	1028.68
ndhC-ndhJ_450	-	gaggcaaatacttttatgcatacctcctctggttgatccacaccatcctc	51224	50	46	yes	4	671	1580.83	4	1560	1737.52	4	322	594.199	4	844	1374.96	4	953	1899.41	4	3023	3410.42	4	8655	4831.02	4	10679	5770.27	4	5151.5	3236.37	4	8193.5	4743.8	4	2602	1838.58	4	4351	2794.75
ndhC-ndhJ_480	-	ggttgatccacaccatcctctattctcgtaagatgatacacactagctaa	51254	50	42	yes	4	838.5	1975.45	4	1844.5	2054.39	4	571	1053.69	4	849	1383.11	4	1026.5	2045.9	4	3004.5	3389.55	4	4934.5	2754.33	4	5767	3116.13	4	2493	1566.2	4	5003	2896.59	4	2063.5	1458.07	4	3279.5	2106.5
ndhC-ndhJ_510	-	agatgatacacactagctaacagcccgccaggcgctacatcataggcaca	51284	50	52	yes	4	230.5	543.041	4	549.5	612.029	4	251.5	464.103	4	476.5	776.268	4	271	540.126	4	741	835.966	4	3410	1903.38	4	3593	1941.43	4	2233	1402.86	4	3264.5	1890.05	3	1170	826.724	3	1703	1093.88
ndhC-ndhJ_540	-	ggcgctacatcataggcacattgagagcggagatagttgtacccatatac	51314	50	48	yes	4	0	0	4	176	196.028	4	120	221.441	4	176.5	287.537	4	331	659.712	4	832	938.628	4	1861	1038.77	4	1840	994.222	4	1301.5	817.652	4	2013	1165.47	3	925	653.606	3	1222	784.92
ndhC-ndhJ_570	-	agatagttgtacccatatacataaaaaatgacagcaatggaatgccaatc	51344	50	34	yes	4	104	245.016	4	211.5	235.567	4	290	535.148	4	431	702.144	4	342	681.636	4	769.5	868.118	4	754.5	421.145	4	1248.5	674.612	4	514.5	323.229	4	1180	683.186	4	457	322.917	4	619	397.599
ndhC-ndhJ_600	-	acagcaatggaatgccaatcctcgggctttatttgtaaagtctctattcc	51374	50	42	yes	4	203	478.253	4	461.5	514.015	4	242.5	447.495	4	422	687.482	4	439	874.965	4	1126	1270.31	4	4137.5	2309.46	4	3932.5	2124.88	4	2544.5	1598.55	4	3781.5	2189.38	3	1914	1352.44	3	2334	1499.18
ndhC-ndhJ_630	-	atttgtaaagtctctattccttggtaatcaaagcccaaagatctatgaat	51404	50	32	yes	4	837	1971.91	4	1751.5	1950.81	4	1233.5	2276.23	4	1373.5	2237.58	4	674.5	1344.34	4	1652	1863.72	4	1961.5	1094.86	4	2549.5	1377.59	4	1321.5	830.217	4	2497.5	1445.98	4	917.5	648.307	4	1457	935.866
ndhC-ndhJ_660	-	aagcccaaagatctatgaattagcccatgcttgactagccaagcagacaa	51434	50	44	yes	4	341	803.371	4	869	967.886	4	570.5	1052.77	4	813	1324.46	4	399	795.241	4	1109	1251.13	4	3935.5	2196.71	4	4710.5	2545.26	4	2934.5	1843.56	4	4040	2339.04	4	1675	1183.56	4	2116	1359.16
ndhC-ndhJ_690	-	ttgactagccaagcagacaaacgaccctgcatcttttttatctctcccgc	51464	50	48	yes	4	647	1524.29	4	1424.5	1586.6	4	285.5	526.844	4	437	711.919	4	1476	2941.8	4	3512	3962.09	4	5130.5	2863.73	4	4964.5	2682.51	4	8989.5	5647.55	4	27123	15703.4	4	13001.5	9186.88	4	18811	12082.8
ndhC-ndhJ_720	-	atcttttttatctctcccgcatttttatttatataagtatttcacattta	51494	50	22	no	4	1752.5		4	3037.5		4	1067		4	1542		4	3119.5		4	8412		4	2108.5		4	2441		4	6035.5		4	17472.5		4	6272		4	8643
ndhC-ndhJ_750	-	atataagtatttcacatttacgatgaaatttctgaaaattgacccaccac	51524	50	30	no	4	173		4	403		4	296.5		4	397.5		4	336		4	854		4	541.5		4	540		4	128.5		4	564.5		4	176.5		4	165
ndhC-ndhJ_780	-	tctgaaaattgacccaccactttttattctggacaaaggaatcctgtcta	51554	50	38	no	4	216.5		4	595.5		4	415		4	572		4	376		4	979.5		4	1028.5		4	1266.5		4	336		4	1225		4	266		4	415.5
ndhC-ndhJ_810	-	ggacaaaggaatcctgtctaattcactaattcgggggaagatactgaatt	51584	50	40	yes	4	158	372.237	4	246.5	274.55	4	149.5	275.878	4	248	404.018	4	250	498.272	4	744.5	839.914	4	738	411.935	4	893.5	482.792	4	418	262.604	4	953.5	552.049	4	0	0	4	0	0
ndhC-ndhJ_840	-	tcgggggaagatactgaatttttgtatttgaaaaagatttccgtagggat	51614	50	36	yes	4	0	0	4	114.5	127.529	4	0	0	4	0	0	4	215	428.514	4	594	670.126	4	355	198.153	4	418	225.861	4	198.5	124.705	4	428	247.8	4	196	138.494	4	262	168.289
ndhC-ndhJ_870	-	aaaaagatttccgtagggatctctgaagtagatgggggttgataaagaac	51644	50	40	yes	4	0	0	4	0	0	4	0	0	4	0	0	4	198	394.631	4	604	681.408	4	254	141.777	4	269.5	145.621	4	195	122.506	4	503.5	291.512	4	0	0	4	0	0
ndhC-ndhJ_900	-	gatgggggttgataaagaactctttgatcataatttcccgtatgaatact	51674	50	36	yes	4	247.5	583.092	4	374.5	417.115	4	172	317.398	4	240.5	391.8	4	278	554.078	4	912	1028.88	4	3406	1901.15	4	3987	2154.33	3	1858	1167.27	3	2937	1700.44	4	1894.5	1338.66	4	3556.5	2284.43
ndhC-ndhJ_930	-	taatttcccgtatgaatactgtgttgaacatgaaacttgtgattggtagt	51704	50	34	yes	4	0	0	4	108.5	120.847	4	123	226.977	4	214.5	349.443	4	266.5	531.158	4	711.5	802.685	4	2970.5	1658.07	4	3279	1771.77	4	2986	1875.92	4	2925.5	1693.78	4	2051.5	1449.59	4	2155.5	1384.53
ndhC-ndhJ_960	-	tgaaacttgtgattggtagtaaaacaccgattcgctcgttgagacctaat	51734	50	40	yes	4	291.5	686.753	4	623	693.893	4	357.5	659.709	4	564	918.815	4	570.5	1137.06	4	1686.5	1902.64	4	4005.5	2235.78	4	5031.5	2718.71	4	2479.5	1557.72	4	4144.5	2399.55	4	2896.5	2046.67	4	3396	2181.33
ndhC-ndhJ_990	-	ttcgctcgttgagacctaattcgatcttcatagagttctcgagatatttt	51764	50	38	yes	4	648	1526.64	4	1480	1648.41	4	500.5	923.592	4	672.5	1095.57	4	392	781.29	4	885.5	998.984	4	9248.5	5162.3	4	12056	6514.31	4	6951	4366.88	4	8865	5132.58	4	4350.5	3074.07	4	6206.5	3986.58
ndhC-ndhJ_1020	-	tagagttctcgagatattttcttacgaagttttgttatagcatctataac	51794	50	30	yes	4	327.5	771.566	4	722.5	804.715	4	492.5	908.829	4	601	979.092	4	359.5	716.515	4	901	1016.47	4	1913.5	1068.07	4	1940	1048.26	4	2115	1328.72	4	1877	1086.73	4	1480	1045.77	4	1492	958.347
ndhC-ndhJ_1050	-	tttgttatagcatctataaccgcttccggtttaggtgggcaacctggcaa	51824	50	46	yes	4	228.5	538.33	4	329.5	366.995	4	234	431.809	4	417.5	680.151	4	507	1010.49	4	783	883.348	4	4239.5	2366.39	4	4641	2507.71	4	2834.5	1780.74	4	4830	2796.43	4	1309	924.941	4	2234.5	1435.27
ndhC-ndhJ_1080	-	ttaggtgggcaacctggcaaatatacatctacaggaattagcttatcgac	51854	50	42	yes	4	281	662.016	4	303	337.479	4	299	551.756	4	559	910.669	4	581.5	1158.98	4	994	1121.39	4	3188.5	1779.75	4	4543.5	2455.02	4	1691	1062.35	4	4352.5	2519.97	4	2160.5	1526.61	4	5207.5	3344.9
ndhC-ndhJ_1110	-	acaggaattagcttatcgactccccgaacagtactataagaatcggtact	51884	50	42	yes	4	822	1936.57	4	1997	2224.24	4	1174.5	2167.35	4	2025.5	3299.75	4	813	1620.38	4	2323.5	2621.28	4	8075.5	4507.56	4	10073.5	5443.09	4	4263	2678.18	4	12052	6977.76	4	4012	2834.89	4	6533.5	4196.62
ndhC-ndhJ_1140	-	gtactataagaatcggtactgaacatcccgcctgtaattgtacaggctcc	51914	50	46	yes	4	280	659.66	4	654.5	728.977	4	321	592.354	4	506	824.327	4	447	890.91	4	1410.5	1591.27	4	7217.5	4028.64	4	5521.5	2983.48	4	6434.5	4042.4	4	5723.5	3313.74	4	3500	2473.11	4	3872	2487.08
ndhC-ndhJ_1170	-	cctgtaattgtacaggctcccatagcaataacatattttggttcaggcat	51944	50	40	yes	4	326	768.032	4	796	886.579	4	580.5	1071.22	4	887	1445.02	4	649	1293.51	4	1596.5	1801.11	4	4828.5	2695.16	4	4790.5	2588.49	4	3879.5	2437.25	4	6337.5	3669.23	4	2523	1782.76	4	4583.5	2944.09
ndhC-ndhJ_1200	-	acatattttggttcaggcatttgctcatataatctcactaaagagggggc	51974	50	40	yes	4	195	459.406	4	412.5	459.44	4	434.5	801.8	4	694.5	1131.41	4	291	579.988	4	819.5	924.526	4	1949.5	1088.17	4	2361.5	1276.01	4	1454	913.458	4	2949.5	1707.68	4	387.5	273.808	4	700.5	449.948
ndhC-ndhJ_1230	-	aatctcactaaagagggggccattttcattgttactgttccggctgttaa	52004	50	42	yes	4	233.5	550.109	4	527	586.969	4	316.5	584.05	4	497.5	810.48	4	430.5	858.024	4	1006	1134.93	4	2353.5	1313.67	4	2163.5	1169.02	4	1035	650.226	4	1637.5	948.065	4	1072.5	757.83	4	1856	1192.15
ndhC-ndhJ_1260	-	gttactgttccggctgttaaaattagatccgcttgtctaggactcgatct	52034	50	44	yes	4	680.5	1603.21	4	1377.5	1534.25	4	997.5	1840.73	4	1129.5	1840.07	4	568	1132.07	4	1339.5	1511.17	4	7192.5	4014.69	4	5560.5	3004.55	4	3931.5	2469.92	4	5218.5	3021.36	4	4845.5	3423.84	4	5943	3817.33
ndhC-ndhJ_1290	-	gcttgtctaggactcgatcttggtactagtccataacgatcaaagtcgaa	52064	50	44	yes	4	0	0	4	153	170.41	4	160.5	296.177	4	283	461.037	4	207	412.569	4	619.5	698.894	4	7270	4057.95	4	4454	2406.66	4	5205.5	3270.29	4	5364.5	3105.89	4	3350.5	2367.47	4	4166	2675.92
ndhC-ndhJ_1320	-	ccataacgatcaaagtcgaagcgtgagcctattagtgaagcaaattcaat	52094	50	40	yes	4	0	0	4	0	0	4	0	0	4	120.5	196.307	4	229	456.417	4	769	867.554	4	1831.5	1022.3	4	1754.5	948.023	4	915.5	575.152	4	1555.5	900.59	4	792.5	559.982	4	1060	680.863
ndhC-ndhJ_1350	-	attagtgaagcaaattcaatgaagcaacaactggtaccatagagaagcgg	52124	50	40	yes	4	0	0	4	0	0	4	0	0	4	0	0	4	193.5	385.662	4	549	619.359	4	1454	811.59	4	1448.5	782.679	4	527	331.081	4	1348	780.453	4	650.5	459.644	4	638	409.803
ndhC-ndhJ_1380	-	ctggtaccatagagaagcggccataaactagagagtcttgaccaatttga	52154	50	44	yes	4	0	0	4	137	152.59	4	101	186.379	4	163.5	266.359	4	270	538.133	4	581	655.46	4	2378.5	1327.62	4	1689.5	912.901	4	1221	767.079	4	1479.5	856.588	4	1372	969.457	4	969.5	622.733
ndhC-ndhJ_1410	-	gagagtcttgaccaatttgaaagatcatttaatgtagttgaaataactga	52184	50	30	yes	4	186	438.203	4	272.5	303.509	4	287	529.612	4	317	516.426	4	352	701.566	4	790	891.245	4	298	166.337	4	184	99.4222	4	256.5	161.143	4	260.5	150.822	4	245.5	173.471	4	0	0
ndhC-ndhJ_1440	-	aatgtagttgaaataactgaattttgggttgttcgatcaagtaaaggaaa	52214	50	30	yes	4	342.5	806.905	4	606.5	675.515	4	517.5	954.963	4	625	1018.19	4	575	1146.02	4	1295	1460.97	4	954.5	532.78	4	477	257.741	4	867.5	544.997	4	534.5	309.46	4	826	583.653	4	585	375.76
ndhC-ndhJ_1470	-	gttcgatcaagtaaaggaaactgaatggaattcataactgtctcaatctt	52244	50	34	yes	4	143	336.898	4	322	358.641	4	349	644.023	4	520	847.134	4	435.5	867.989	4	948	1069.49	4	668	372.862	4	598.5	323.392	4	429	269.514	4	570.5	330.303	4	641	452.932	4	242	155.442
ndhC-ndhJ_1500	-	ttcataactgtctcaatcttattttttccgtttttctttttattgtctga	52274	50	26	yes	4	654.5	1541.95	4	1288	1434.57	4	1185	2186.73	4	1252	2039.64	4	822	1638.32	4	1769	1995.71	4	1687	941.645	4	1927.5	1041.5	4	970	609.391	4	1677.5	971.224	4	664	469.183	4	680.5	437.101
ndhC-ndhJ_1530	-	tttttctttttattgtctgaatattcaggagctaagaccattccaatgcc	52304	50	34	yes	4	388	914.1	4	931	1036.94	4	587.5	1084.14	4	715.5	1165.62	4	456.5	909.844	4	1296.5	1462.66	4	1435	800.984	4	2037.5	1100.94	4	996	625.725	4	1753	1014.94	4	1673	1182.14	4	2347.5	1507.86
ndhC-ndhJ_1560	-	gctaagaccattccaatgccccctttcgccatgcataaactaaaccaata	52334	50	44	yes	4	1807	4257.16	4	5029.5	5601.82	4	1204.5	2222.71	4	2457.5	4003.52	4	4616.5	9201.08	4	11433.5	12898.8	4	19928.5	11123.6	4	24718	13356.1	4	13360	8393.26	4	19490.5	11284.4	4	14454.5	10213.6	4	30793.5	19779.4
ndhC-ndhJ_1590	-	atgcataaactaaaccaataattaagataagcacgaaaatgaaagcttct	52364	50	28	yes	4	379	892.897	4	803	894.376	4	550.5	1015.86	4	702	1143.63	4	571	1138.05	4	1315.5	1484.09	4	1134.5	633.252	4	1454	785.651	4	779.5	489.712	4	1543	893.352	4	842.5	595.312	4	1546	993.033
ndhC-ndhJ_1620	-	gcacgaaaatgaaagcttctataaatacagatacacccaatacgtcgaaa	52394	50	36	yes	4	459.5	1082.55	4	1153.5	1284.76	4	759	1400.61	4	1081.5	1761.88	4	706	1407.12	4	1599	1803.93	4	5811	3243.57	4	9758	5272.62	4	3289.5	2066.59	4	7546.5	4369.21	4	3538	2499.96	4	6633.5	4260.86
ndhC-ndhJ_1650	-	atacacccaatacgtcgaaactcattgcccatggataaagaaaaaccgtt	52424	50	40	yes	4	1017	2395.98	4	2537.5	2826.25	4	1339.5	2471.83	4	1839	2995.92	4	1016.5	2025.97	4	2496	2815.88	4	10164	5673.31	4	12487.5	6747.47	4	7503	4713.67	4	9933	5750.92	4	4538	3206.56	4	6662.5	4279.48
ndhC-ndhJ_1680	-	atggataaagaaaaaccgtttcaacatcaaaaacaacaaaaactagagca	52454	50	30	yes	4	545.5	1285.16	4	1187	1322.07	4	702	1295.43	4	1051.5	1713	4	789	1572.55	4	1653.5	1865.41	4	1864	1040.44	4	2780	1502.14	4	1036.5	651.169	4	2402.5	1390.98	4	928	655.726	4	2272.5	1459.68
ndhC-ndhJ_1710	-	aaacaacaaaaactagagcaaacatataataacggattcgaaattgtaac	52484	50	28	yes	4	417.5	983.6	4	880	980.138	4	628	1158.87	4	834.5	1359.49	4	780.5	1555.6	4	1607.5	1813.52	4	553.5	308.951	4	838.5	453.073	4	237.5	149.207	4	932.5	539.891	4	377	266.389	4	1197	768.862
ndhC-ndhJ_1740	-	aacggattcgaaattgtaaccaagcatcgcccattggttctatacccgac	52514	50	46	yes	4	668.5	1574.94	4	1575.5	1754.78	4	897.5	1656.19	4	1117.5	1820.52	4	1174	2339.88	4	3730	4208.03	4	4751	2651.9	4	7439	4019.57	4	2127.5	1336.58	4	6807.5	3941.35	3	3889	2747.97	3	6598	4238.05
ndhC-ndhJ_1770	-	ccattggttctatacccgactcataagtagaaagtttctccggccctttg	52544	50	46	yes	4	488.5	1150.87	4	1094.5	1219.05	4	796	1468.89	4	1199.5	1954.11	4	1121	2234.25	4	2745.5	3097.36	4	9212	5141.93	4	11062.5	5977.49	4	7960.5	5001.09	4	10022	5802.45	4	5671	4007.14	4	7802	5011.41
ndhC-ndhJ_1800	-	aaagtttctccggccctttgctaatcggggctaacactccggaaattaaa	52574	50	46	yes	4	330.5	778.634	4	827.5	921.664	4	621.5	1146.88	4	997	1624.22	1	540		1	1659		4	7031.5	3924.82	4	7782	4204.91	4	4819	3027.48	4	7397.5	4282.94	3	3195	2257.59	3	3931	2524.98
ndhC-ndhJ_1830	-	ctaacactccggaaattaaaaatgccaaaataggaacaaggatagatatt	52604	50	32	yes	4	396	932.947	4	773	860.962	4	483.5	892.221	4	600.5	978.277	4	681.5	1358.29	4	1485.5	1675.88	4	1749.5	976.531	4	2130.5	1151.19	4	1287.5	808.857	4	2401.5	1390.4	4	1160	819.658	4	1760	1130.49
ndhC-ndhJ_1860	-	taggaacaaggatagatattattagaaatgcccaaaaaaaatcatattcg	52634	50	28	yes	4	131.5	309.805	4	283	315.203	4	545	1005.71	4	717.5	1168.88	4	626.5	1248.67	4	1318	1486.91	4	1473.5	822.474	4	1368.5	739.452	4	1349.5	847.807	4	1300.5	752.952	4	751.5	531.011	4	1064.5	683.754
ndhC-ndhJ_1890	-	cccaaaaaaaatcatattcgtaaagcagaaacataaacgcactcctatga	52664	50	34	yes	4	459	1081.37	4	936.5	1043.07	4	585.5	1080.45	4	701.5	1142.82	4	677	1349.32	4	1591	1794.9	4	2574.5	1437.03	4	3059.5	1653.16	4	1897	1191.77	4	3214.5	1861.1	4	2923.5	2065.75	4	3528	2266.12
ndhC-ndhJ_1920	-	acataaacgcactcctatgaacgtggaaaatataccggattcgattggtc	52694	50	42	no	4	438		4	827		4	683		4	914		4	628.5		4	1393.5		4	1119.5		4	1160.5		4	583.5		4	1112		4	364.5		4	265
ndhC-ndhJ_1950	-	tataccggattcgattggtcgattcgaattggaattgtcaagtcatccat	52724	50	40	no	4	195.5		4	312		4	315		4	374.5		4	447		4	1272.5		4	563		4	514.5		4	118		4	375		3	0		3	0
ndhC-ndhJ_1980	-	ggaattgtcaagtcatccataactatttagtcaaaacaagaattcatttt	52754	50	28	no	4	343		4	701.5		4	630.5		4	848.5		4	596.5		4	1252.5		4	179		4	139.5		4	0		4	158.5		4	0		4	0
ndhC-ndhJ_2010	-	tcaaaacaagaattcattttgatcgaaccgtctagtttgctttgtttatt	52784	50	30	no	4	0		4	125		4	0		4	0		4	290		4	797.5		4	422.5		4	399.5		4	0		4	353		4	0		4	0
ndhC-ndhJ_2040	-	tctagtttgctttgtttattggtttattgtagggcatatctcattgcaag	52814	50	34	no	4	352.5		4	701		4	476.5		4	528		4	607.5		4	1270.5		4	174		4	206		4	0		4	176.5		4	168.5		4	0
ndhC-ndhJ_2070	-	agggcatatctcattgcaagattcatcgactggaatccgattttatttcc	52844	50	40	no	4	227.5		4	422.5		4	288		4	413		4	374.5		4	842		4	1121		4	923.5		4	434.5		4	1076.5		4	649.5		4	565.5
ndhC-ndhJ_2100	-	tggaatccgattttatttccattatacttatttccattttatttagttag	52874	50	24	no	4	433.5		4	807.5		4	532		4	638		4	461.5		4	1128		4	807		4	966		4	496.5		4	762		4	444		4	546.5
trnV-UAC-ex2	-	tagggctatacggactcgaaccgtagaccttctcg	53776	35	54	no	4	37383		4	56108.5		4	36594		4	38460.5		4	38141.5		4	50484		4	59257.5		4	20816.5		4	22141		4	25429.5		4	15433		4	24028.5
trnV-ex1-ex2	-	ccgtagaccttctcggtgtaaacgagttgc	53794	30	53	no	4	30751.5		4	42228.5		4	30717		4	31300		4	29462		4	46219		4	1792.5		4	1812.5		4	2045		4	3889		4	618		4	1349
trnV-UAC-spliced	-	cggactcgaaccgtagaccttctcggtgtaaacgagttgctctaccaact	53794	50	52	no	0	0		0	0		3	56214		3	39591		4	54128.5		4	57927		4	20689		4	15069.5		4	15669.5		4	15012.5		4	16985.5		4	18161
trnV-in-ex2	-	ccgtagaccttctcggtaaaacaggtcaaa	53795	30	47	no	4	6438.5		4	9859		4	6035		4	7466.5		4	6925		4	14535.5		4	1896.5		4	1950.5		4	1556.5		4	3458		4	339		4	504
trnV-intron_0	-	gtaaaacaggtcaaacttattattattaaaatgatctgaactgtttcaaa	53819	50	24	no	4	310		4	697.5		4	6617.5		4	7726		4	7507		4	12327.5		4	382		4	214.5		4	149		4	211.5		4	0		4	0
trnV-intron_93	-	gatataaatatcagttagtctgccattttttttcttgacagaaaaaaaga	53912	50	26	no	4	5194		4	8896.5		4	5154.5		4	6522		4	5717		4	10837.5		4	1351		4	481		4	649		4	1021.5		4	364		4	947
trnV-intron_186	-	ttaccaaagtgtttcaaaggtgggattatcttgacgtaggtctgtctctg	54005	50	42	no	4	14437.5		4	22352.5		4	13319		4	14487		4	14571		4	24314.5		4	5855		4	1948.5		4	2144		4	2614		2	1924		2	4951
trnV-intron_279	-	gaaaaaatcaaatatgaaacttcatacaccttaaagttcatatgacgaaa	54098	50	26	no	4	2336		4	4717		4	4381.5		4	6034.5		4	5856.5		4	11238.5		4	812.5		4	350		4	291		4	616.5		4	105.5		4	309.5
trnV-intron_372	-	aatagactgggtattcaccttatcaagatctcaaatcaatgatggggtct	54191	50	38	no	4	4769		4	8543		4	10969		4	11119		4	7937		4	13768		4	8859		4	2967.5		4	3224.5		4	3667		4	1390.5		4	3898.5
trnV-intron_465	-	ttgtcaggctatggttccctcaaagttatggagtaagacatcgatttctc	54284	50	42	no	4	7593		4	13650.5		4	10804		4	12092		4	11785		4	19289.5		4	7169.5		4	2142		4	1456		4	2188		4	1081		4	3287
trnV-intron_521	-	atcaatttttctgattgtatgatgaactcccttgaaaaacattggcgcgc	54340	50	38	no	4	12716.5		4	21618		4	13745		4	13819		4	9955		4	18339.5		4	12305.5		4	4703		4	3030.5		4	5478		4	3502		4	7009.5
trnV-ex1-in	-	aaaacattggcgcgcgtgtaaacgagttgc	54365	30	50	no	4	487.5		4	980		4	1412.5		4	1797		4	2587		4	5159		4	838		4	741.5		4	210.5		4	716		4	184.5		4	0
trnV-UAC-ex1	-	gtgtaaacgagttgctctaccaactgagctatagccct	54384	38	47	no	4	54269		4	60673.5		4	46912.5		4	40546.5		4	53596.5		4	54438		4	48729		4	49974.5		2	61480.5		2	24189.5		2	62021.5		2	32584.5
trnM-CAU-2	+	atgactcccgccgtatgaaagcagtactctaaccactgagttaagtaggt	54618	50	46	no	4	38976		4	53414		4	40502		4	36837.5		4	34193		4	39955		4	5773		4	7778		4	13407		4	7859		4	13326		4	13066.5
atpB-atpE_210	-	agagtactgctttcatacggcgggagtcattggttcaaatccaatagtag	54638	50	44	no	4	0		4	0		4	0		4	0		4	195		4	628.5		4	250.5		4	269		4	0		4	255		4	0		4	0
trnM-CAU-1	+	tacctactattggatttgaaccaatgactcccgccgtatgaaagcagtac	54641	50	44	no	3	47710		3	63235		4	49528		4	38856		3	50313		3	52531		4	34194		4	19834.5		4	31793.5		4	21180		4	25082		4	28084
atpB-atpE_240	-	tggttcaaatccaatagtaggtaaaacttattagataccagagtcaatgg	54668	50	34	no	4	0		4	0		4	0		4	148		4	215.5		4	725		4	166		4	112.5		4	0		4	0		4	0		4	0
atpB-atpE_270	-	ttagataccagagtcaatggtatctaataaggtttacgacccacccttag	54698	50	40	no	4	245.5		4	746.5		4	327.5		4	569.5		4	672		4	1731		4	2707		4	2156.5		4	487		4	1722.5		3	681		3	809
atpB-atpE_300	-	ggtttacgacccacccttagtgatattgattttttgattttgtatctttt	54728	50	32	no	4	2624.5		4	6963		4	3132.5		4	4157.5		4	3012.5		4	5942.5		4	5255		4	3934.5		4	902		4	2097		4	495		4	803
atpB-atpE_330	-	tttttgattttgtatcttttctatttcatttttgaatttgaatttttgca	54758	50	18	no	4	6005		4	15869.5		4	6909.5		4	8618.5		4	3602.5		4	7499.5		4	404		4	274.5		4	0		4	114.5		4	0		4	0
atpB-atpE_360	-	tttgaatttgaatttttgcatcagaattggattctgtttgattgtatttg	54788	50	26	no	4	2115.5		4	6078		4	3886.5		4	5263		4	2369.5		4	4537.5		4	471.5		4	247		4	0		4	160		4	0		4	0
atpB-atpE_390	-	attctgtttgattgtatttgattgtattcacccgacagaatctaaatagg	54818	50	32	no	4	1381		4	4283.5		4	3298.5		4	4217		4	2196.5		4	4925.5		4	1004		4	614.5		4	115.5		4	393.5		4	0		4	0
atpB-atpE_420	-	cccgacagaatctaaataggattagaaagagaacttctttttattattcg	54848	50	32	no	4	1003		4	3590		4	1739		4	2601.5		4	1564.5		4	3488.5		4	1047		4	718.5		4	166.5		4	574.5		4	0		4	189
atpB-atpE_450	-	gaacttctttttattattcgaacgtaccaactagttatgaaatcggattg	54878	50	32	no	4	3080.5		4	9589.5		4	4546.5		4	6250		4	2582.5		4	5909		4	2128.5		4	1519.5		4	587.5		4	911		4	1426.5		4	1101.5
atpB-atpE_480	-	ctagttatgaaatcggattgatagcctccacccgtgttctagctcgtcgg	54908	50	50	yes	4	3922	9239.95	4	11356.5	12648.8	4	5142.5	9489.65	4	7189.5	11712.4	4	4654	9275.82	4	10951.5	12355	4	37638.5	21009	4	26570	14356.8	4	32080	20153.9	4	23764.5	13759	4	17842	12607.2	4	17384.5	11166.5
atpB-atpE_510	-	cccgtgttctagctcgtcggagagctagatttgcctcaattttttgtctc	54938	50	48	yes	4	1203.5	2835.36	4	4080	4544.27	4	2028	3742.35	4	2855.5	4651.91	4	1429	2848.12	4	3564.5	4021.32	4	10426	5819.56	4	12112.5	6544.84	4	9542.5	5994.96	4	13261	7677.74	4	6794	4800.65	4	9265	5951.13
atpB-atpE_540	-	ttgcctcaattttttgtctccttccttcagcctttttcacattagcttcc	54968	50	40	yes	4	28241.5	66534.9	4	39667.5	44181.4	4	25915.5	47822.9	4	21751.5	35435.5	4	22051	43949.5	4	28419	32061.1	4	49919	27863.6	4	38982	21063.4	4	34816.5	21873.1	4	31007	17952.2	4	28303	19998.9	4	27654.5	17763.1
atpB-atpE_570	-	cctttttcacattagcttccgctagttcaagagtttgctgagcttcttgt	54998	50	42	yes	4	2252	5305.55	4	8538	9509.56	4	3969.5	7325.07	4	5816.5	9475.69	4	2107.5	4200.43	4	4637.5	5231.84	4	18878	10537.3	4	23898.5	12913.3	4	16829	10572.6	4	22071.5	12778.8	3	6991	4939.85	3	12307	7905.08
atpB-atpE_600	-	gagtttgctgagcttcttgtggatcaatgtcactacccttctccgcatca	55028	50	48	yes	4	5962	14046	4	15610	17386.3	4	7975	14716.6	4	10384.5	16917.4	4	7139	14228.6	4	16365	18462.3	4	36942	20620.2	4	24025	12981.6	4	29844	18749.1	4	19176.5	11102.6	4	25397	17945.6	4	14571	9359.3
atpB-atpE_630	-	cactacccttctccgcatcatttactaaaacagtgatctcattattgcct	55058	50	40	yes	4	6638	15638.6	4	16859.5	18778	4	5477	10106.9	4	6936	11299.5	4	6163.5	12284.4	4	14405.5	16251.7	4	36776.5	20527.8	4	24136.5	13041.9	4	31686.5	19906.7	4	18728.5	10843.3	4	21284.5	15039.7	4	15455.5	9927.44
atpB-atpE_660	-	cagtgatctcattattgcctattctagcaaaaccacccatcagagccatc	55088	50	44	yes	4	2631	6198.45	4	8511	9479.49	4	3163	5836.81	4	4492	7317.94	4	2835.5	5651.4	4	6809.5	7682.2	4	26161	14602.5	4	23670.5	12790.1	4	17299.5	10868.2	4	18027	10437.1	4	15031	10620.9	4	13631.5	8755.84
atpB-atpE_690	-	aaccacccatcagagccatcgttaaccattggtcgttaagacgtattctc	55118	50	46	yes	4	1140	2685.76	4	5206	5798.41	4	2871.5	5298.89	4	4771.5	7773.27	4	1441	2872.04	4	3452	3894.4	4	23592	13168.5	4	21572.5	11656.4	4	18412.5	11567.4	4	17660.5	10224.9	4	12086.5	8540.34	4	11739.5	7540.56
atpB-atpE_720	-	ggtcgttaagacgtattctcaaaatccctatatctacagctgtggcaata	55148	50	40	yes	4	2427	5717.84	4	7301.5	8132.36	4	3404.5	6282.46	4	4437	7228.34	4	1596	3180.97	4	3950.5	4456.79	4	37945.5	21180.3	4	34513.5	18648.9	4	28189	17709.4	4	27613	15987.1	4	17250.5	12189.2	4	20673	13278.8
atpB-atpE_750	-	tatctacagctgtggcaataggggcgtgatttggtaatatgccaatttga	55178	50	42	yes	4	468	1102.57	4	1429.5	1592.17	4	952	1756.76	4	1337	2178.11	4	1182.5	2356.82	4	2407	2715.48	4	4534	2530.78	4	6380.5	3447.63	4	2278	1431.13	4	4944.5	2862.72	4	3543	2503.49	4	4858.5	3120.73
atpB-atpE_780	-	ttggtaatatgccaatttgaccgctattagtagataaaacaatttcttcc	55208	50	32	yes	4	2277	5364.45	4	7181	7998.15	4	3285.5	6062.86	4	4709	7671.45	4	2048.5	4082.84	4	4821.5	5439.42	4	11713	6537.93	4	12001	6484.59	4	10398	6532.42	4	11025	6383.16	4	10925.5	7719.98	4	10713	6881.22
atpB-atpE_810	-	tagataaaacaatttcttccacttctgaatcccaaacaattcgattaggg	55238	50	34	yes	4	3388.5	7983.06	4	12212.5	13602.2	4	5604	10341.3	4	7668.5	12492.8	4	2672	5325.53	4	6122.5	6907.15	4	14892.5	8312.65	4	16246	8778.33	4	11660.5	7325.57	4	14956	8659.09	4	7263	5132.05	4	10313.5	6624.61
atpB-atpE_840	-	cccaaacaattcgattaggggtcagtacactaagatttaaggtcatttct	55268	50	38	yes	4	1682.5	3963.85	4	6235	6944.5	4	3129	5774.07	4	4735	7713.81	4	2399	4781.41	4	5276	5952.16	4	6672.5	3724.44	4	8723	4713.37	4	7102	4461.75	4	8848.5	5123.03	4	8548.5	6040.38	4	7524.5	4833.17
atpB-atpE_870	-	taagatttaaggtcatttcttcaaattgctctccatttctaagttcatag	55298	50	30	yes	4	2915	6867.53	4	11305.5	12592	4	5911.5	10908.7	4	8959	14595.1	4	4557.5	9083.49	4	10272	11588.4	4	51721	28869.5	4	49905	26965.6	4	43869.5	27560.5	4	34469.5	19956.8	4	42953.5	30351	4	35438	22762.7
atpB-atpE_900	-	ctccatttctaagttcatagccttcgcggtagcttcatcgatattaccta	55328	50	42	yes	4	2766	6516.5	4	11237	12515.7	4	4657	8593.74	4	6757.5	11008.7	4	1786	3559.65	4	4329	4883.8	4	31252.5	17444.4	4	37600.5	20317	4	26471	16630.1	4	27795.5	16092.8	4	17038	12039.1	4	21198	13616
atpB-atpE_930	-	agcttcatcgatattacctaccaaataaaaggcctgttcaggaagaccat	55358	50	40	yes	4	478	1126.13	4	2061.5	2296.08	4	3016	5565.54	4	4559	7427.09	4	1299	2589.02	4	2951	3329.2	4	15767.5	8801.06	4	17611.5	9516.16	4	15251.5	9581.57	4	15127	8758.1	4	16997	12010.1	4	19885	12772.6
atpB-atpE_960	-	ggcctgttcaggaagaccatctaattctccggaaaggatcaattgaaatc	55388	50	44	yes	4	2066.5	4868.52	4	6757	7525.9	4	3317	6120.99	4	4871.5	7936.18	4	1450	2889.98	4	3466	3910.2	4	25920	14468	4	40416.5	21838.6	4	28927	18173	4	34787	20140.7	4	14136	9988.52	4	19738	12678.2
atpB-atpE_990	-	ggaaaggatcaattgaaatcctcgaattgtttctgctagaccaacatatt	55418	50	36	yes	4	1319.5	3108.65	4	4408	4909.6	4	1979	3651.93	4	2945.5	4798.53	4	1579.5	3148.08	4	3938	4442.69	4	30482	17014.4	4	37199.5	20100.3	4	21710	13639	4	27553.5	15952.7	4	23382.5	16522.1	4	29637.5	19036.9
atpB-atpE_1020	-	ttctgctagaccaacatatttccctggagaaccggtaaatacttctgcta	55448	50	42	yes	4	2023	4766.04	4	7912.5	8812.89	4	3824	7056.58	4	5756.5	9377.94	4	1910.5	3807.79	4	4420	4986.46	4	35904.5	20041.1	4	44710	24158.5	4	29901	18784.9	4	35116	20331.1	3	22211	15694.3	3	27711	17799.4
atpB-atpE_1050	-	accggtaaatacttctgctacgaaaaagggttgtgataagaaacgctcaa	55478	50	40	yes	4	2021	4761.33	4	6671	7430.11	4	3095.5	5712.25	4	4581	7462.93	4	2324.5	4632.93	4	5336	6019.85	4	7316	4083.62	4	10080	5446.61	4	5293	3325.26	4	8534	4940.94	4	7662.5	5414.33	4	9280	5960.77
atpB-atpE_1080	-	ttgtgataagaaacgctcaatttttcgcgctcttgctacgagtaaacgat	55508	50	40	yes	4	1365.5	3217.02	4	4743	5282.72	4	2151	3969.32	4	3121	5084.44	4	1513.5	3016.54	4	3735	4213.67	4	31052.5	17332.8	4	39459.5	21321.5	4	20674	12988.2	4	30997	17946.4	4	18532.5	13095.1	4	25441.5	16341.7
atpB-atpE_1110	-	tcttgctacgagtaaacgatcctcttcggataattcgtccaatccaagga	55538	50	44	yes	4	1665.5	3923.8	4	5955.5	6633.19	4	2902.5	5356.1	4	4380.5	7136.29	4	1530.5	3050.42	4	4033.5	4550.43	4	46320.5	25855	4	38013.5	20540.1	4	43067	27056.3	4	25293	14643.9	4	28933.5	20444.5	4	21197	13615.3
atpB-atpE_1140	-	taattcgtccaatccaaggatagctataatgtcctgaagttctttgtaac	55568	50	36	yes	4	2615	6160.75	4	8366	9317.99	4	4164	7683.99	4	5901.5	9614.16	4	2633	5247.8	4	5815	6560.24	4	22754.5	12701	4	21961.5	11866.6	3	22000	13821.2	3	21330	12349.5	4	21967	15521.9	4	21015	13498.4
atpB-atpE_1170	-	gtcctgaagttctttgtaacgttgtaaagtttgcttaactctttgggcgg	55598	50	42	yes	4	5031.5	11853.9	4	14098	15702.3	4	7361.5	13584.5	4	9330.5	15200.4	4	2713	5407.24	4	6027.5	6799.98	4	14811	8267.16	4	16870	9115.5	4	17688.5	11112.6	4	16393.5	9491.36	4	8892.5	6283.45	4	11970.5	7688.94
atpB-atpE_1200	-	ttgcttaactctttgggcggtttcgtaatgttcctcaccaacgatccgag	55628	50	48	yes	4	2445.5	5761.42	4	8399	9354.75	4	4181.5	7716.28	4	6155	10027.1	4	3002.5	5984.24	4	6693.5	7551.33	4	49780	27786.1	4	52857.5	28560.9	4	35325.5	22192.8	4	42904	24840.2	4	28869.5	20399.2	4	38961.5	25025.9
atpB-atpE_1230	-	ttcctcaccaacgatccgaggttgaagcatggttgacgttgaatctaaag	55658	50	46	yes	4	1426.5	3360.73	4	4326.5	4818.82	4	2013	3714.67	4	2991	4872.65	4	1632	3252.72	4	3710.5	4186.03	4	12914	7208.3	4	18879.5	10201.3	4	10475.5	6581.11	4	19492	11285.3	4	12230	8641.74	4	15035.5	9657.66
atpB-atpE_1260	-	ggttgacgttgaatctaaaggatctactgctggataaatacctttggcag	55688	50	42	yes	4	330.5	778.634	4	1413.5	1574.35	4	2856	5270.29	4	3661	5964.15	3	1257	2505.31	3	2772	3127.26	4	17306.5	9660.09	4	19953	10781.4	4	18134	11392.5	4	19442	11256.4	4	13104.5	9259.66	4	18924	12155.3
atpB-atpE_1290	-	tggataaatacctttggcagccaatcctcttgatagtacggtagtagcat	55718	50	42	yes	4	544	1281.62	4	1573.5	1752.55	4	695	1282.51	4	1153.5	1879.17	4	596	1187.88	4	1575	1776.85	4	36840.5	20563.5	4	31885	17228.7	4	31545.5	19818.1	4	24518.5	14195.5	4	25412	17956.2	4	20132	12931.3
atpB-atpE_1320	-	tgatagtacggtagtagcatctaaatgtgcaaatgtcgtagcaggagcag	55748	50	44	yes	4	177	416.999	4	529.5	589.753	4	414	763.97	4	629.5	1025.52	4	553	1102.18	4	1337	1508.35	4	5609	3130.82	4	8267.5	4467.24	4	5297	3327.78	4	7796.5	4513.95	4	3229.5	2281.97	4	6971.5	4477.96
atpB-atpE_1350	-	aaatgtcgtagcaggagcagggtcggtcaaatcgtctgcgggtacataaa	55778	50	50	yes	4	672.5	1584.36	4	1950.5	2172.45	4	878.5	1621.13	4	1305.5	2126.8	4	1083.5	2159.51	4	2477.5	2795.01	4	21812	12175	4	28970	15653.6	4	14581	9160.34	4	25545	14789.8	4	13316	9409.11	4	24322	15622.6
atpB-atpE_1380	-	atcgtctgcgggtacataaactgcttgaatagaggttatggacccttctt	55808	50	44	yes	4	973	2292.32	4	2496	2780.03	4	1372.5	2532.73	4	1831.5	2983.7	4	845	1684.16	4	2045	2307.08	4	14376.5	8024.63	4	18528.5	10011.6	4	11130	6992.29	4	17082	9889.98	4	10439.5	7376.57	4	16501	10599
atpB-atpE_1410	-	agaggttatggacccttctttggtagaagtaattctttcttgtaaagaac	55838	50	36	yes	4	693	1632.66	4	2450	2728.79	4	1485.5	2741.25	4	2257	3676.89	4	995.5	1984.12	4	2232	2518.05	4	14431	8055.06	4	15031	8121.82	4	13498	8479.96	4	14584	8443.71	4	10011	7073.79	4	14266	9163.39
atpB-atpE_1440	-	aattctttcttgtaaagaacccatttcggtactcagggtgggttgataac	55868	50	40	yes	4	886	2087.35	4	2504.5	2789.49	4	1438	2653.6	4	1920.5	3128.7	4	351	699.573	4	911.5	1028.32	4	8941.5	4990.94	4	9038.5	4883.84	4	11594.5	7284.11	4	9361	5419.75	4	2209.5	1561.24	4	1657	1064.33
atpB-atpE_1470	-	actcagggtgggttgataacccacagcggaaggcattctacccaataagg	55898	50	52	yes	4	326.5	769.21	4	999	1112.68	4	404.5	746.44	4	630.5	1027.15	4	800.5	1595.47	4	1957	2207.81	4	14777.5	8248.46	4	16919.5	9142.25	4	11692.5	7345.67	4	14807.5	8573.11	4	9778.5	6909.5	4	13262.5	8518.82
atpB-atpE_1500	-	aggcattctacccaataaggccgatacttcggatcctgcttggacgaaac	55928	50	50	yes	4	593.5	1398.24	4	1944.5	2165.77	4	894	1649.73	4	1394.5	2271.79	4	548	1092.21	4	1667	1880.64	4	28764.5	16055.7	4	25165.5	13597.9	4	27638	17363.2	4	18715	10835.4	4	19169	13544.8	4	14767	9485.2
atpB-atpE_1530	-	ggatcctgcttggacgaaacggaagatattgtcaataaaaagaagtacgt	55958	50	40	yes	4	183	431.135	4	573	638.203	4	261	481.633	4	445.5	725.766	4	563.5	1123.1	4	1382	1559.12	4	5301.5	2959.18	4	6110	3301.46	4	5791	3638.13	4	6561	3798.63	4	4348.5	3072.66	4	5993.5	3849.77
atpB-atpE_1560	-	gtcaataaaaagaagtacgtcttgctcattaacatctcggaaatattccg	55988	50	36	yes	4	2539	5981.7	4	7212.5	8033.23	4	3637	6711.5	4	4616.5	7520.76	4	2029.5	4044.97	4	4473	5046.25	4	26918.5	15025.3	4	33736	18228.8	4	24599.5	15454.3	4	25480.5	14752.5	4	20408	14420.3	4	23889.5	15344.8
atpB-atpE_1590	-	aacatctcggaaatattccgccatagttagggcagtcaaaccaactctca	56018	50	44	yes	4	1356.5	3195.82	4	4254.5	4738.63	4	2183	4028.37	4	2808.5	4575.34	4	1244.5	2480.4	4	3072	3465.7	4	22335.5	12467.2	4	26491.5	14314.4	4	23864.5	14992.6	4	25338.5	14670.3	4	18951.5	13391.2	4	21044	13517.1
atpB-atpE_1620	-	ggcagtcaaaccaactctcatacgagctcccggcggttcattcatctgac	56048	50	54	yes	4	1664	3920.26	4	5797.5	6457.21	4	2355.5	4346.7	4	3669.5	5978	4	1145	2282.08	4	3607.5	4069.83	4	55791	31141.3	4	39764.5	21486.3	4	35930	22572.6	4	33272.5	19263.8	4	24056.5	16998.4	4	25764	16548.8
atpB-atpE_1650	-	cggcggttcattcatctgaccataaactagggctacttttgattctgcaa	56078	50	44	yes	4	1624.5	3827.2	4	5492	6116.95	4	2574.5	4750.82	4	3947.5	6430.89	4	1787	3561.65	4	3905	4405.46	4	29969	16728	4	29965.5	16191.5	4	26175	16444.1	4	25241.5	14614.1	4	29990	21191	4	24058.5	15453.4
atpB-atpE_1680	-	ggctacttttgattctgcaatattttcttcattaattactccagattctt	56108	50	30	yes	4	3707	8733.42	4	11494	12801.9	4	5102.5	9415.84	4	6342.5	10332.6	4	2707.5	5396.28	4	6041.5	6815.77	4	32407.5	18089.1	4	27380.5	14794.7	4	30518	19172.6	4	23116.5	13383.8	4	27636	19527.6	4	25964	16677.3
atpB-atpE_1710	-	attaattactccagattctttcatttccatgtaaagatcatttccttccc	56138	50	32	yes	4	3470.5	8176.25	4	11272.5	12555.2	4	4519	8339.09	4	5644.5	9195.48	4	2427.5	4838.22	4	5452.5	6151.28	4	61226.5	34175.2	4	48797	26366.9	4	52571.5	33027.4	4	33531.5	19413.8	4	29355.5	20742.6	4	38195.5	24533.9
atpB-atpE_1740	-	gtaaagatcatttccttcccgagtacgttcacccactccgccaaatacgg	56168	50	50	yes	4	2400	5654.23	4	10526	11723.8	4	4004	7388.74	4	7887	12848.7	4	6122	12201.7	4	21099	23803	4	52620	29371.3	4	52998	28636.8	4	30659	19261.2	4	45898.5	26573.9	4	33313	23539	4	32780	21055.4
atpB-atpE_1770	-	acccactccgccaaatacggatacgcccccgtgagctttagcaatattgt	56198	50	52	yes	4	2311	5444.55	4	6974	7767.59	4	3193.5	5893.09	4	4968	8093.39	4	2626	5233.84	4	7448.5	8403.09	4	47345.5	26427.2	4	36057.5	19483.2	4	37336.5	23456.2	4	29178	16893.2	4	25737	18185.8	4	24752.5	15899.1
atpB-atpE_1800	-	gtgagctttagcaatattgttaatcaattccataataagtactgttttac	56228	50	28	yes	4	1523.5	3589.26	4	4318.5	4809.91	4	2438.5	4499.86	4	2824	4600.59	4	1294.5	2580.05	4	2953.5	3332.02	4	15965.5	8911.58	4	16059.5	8677.56	4	12366.5	7769.11	4	13762.5	7968.09	4	12973.5	9167.1	4	16059	10315.1
atpB-atpE_1830	-	cataataagtactgttttacccactccagctcccccgaatagtccgattt	56258	50	44	yes	4	4895.5	11533.4	4	13405.5	14930.9	4	3751	6921.87	4	5952	9696.43	4	9567	19067.9	4	24400	27527.1	4	46282	25833.6	4	42332.5	22873.9	4	34877	21911.1	4	37303.5	21597.6	4	31366	22163.3	4	40502	26015.4
atpB-atpE_1860	-	tcccccgaatagtccgatttttcctccacggcgataaggggctaaaagat	56288	50	50	yes	4	1496	3524.47	4	4549.5	5067.2	4	2431.5	4486.94	4	3229.5	5261.19	4	580	1155.99	4	1717.5	1937.61	4	23383	13051.9	4	35783	19334.9	4	27952	17560.5	4	33181.5	19211.1	4	4916	3473.65	4	10545.5	6773.63
atpB-atpE_1890	-	gcgataaggggctaaaagatctactactttaattcctgtttcaaaaatag	56318	50	34	yes	4	1060.5	2498.46	4	3439	3830.33	4	2292	4229.52	4	3421.5	5573.98	4	1420.5	2831.18	4	3335	3762.41	4	17300.5	9656.74	4	20550	11103.9	4	13464	8458.6	4	16704.5	9671.42	4	10990	7765.55	4	17304	11114.8
atpB-atpE_1920	-	aattcctgtttcaaaaatagataattttgtatccaactgtataaaggcgg	56348	50	30	yes	4	1959.5	4616.44	4	5403.5	6018.38	4	2910	5369.94	4	3855	6280.2	4	1342	2674.72	4	3151	3554.83	4	3750	2093.16	4	5064	2736.27	4	3101.5	1948.48	4	4860	2813.8	4	2421.5	1711.04	4	5623	3611.79
atpB-atpE_1950	-	atccaactgtataaaggcgggcgcagatctatgaataggagacgttgtac	56378	50	46	yes	4	355	836.354	4	1317.5	1467.42	4	749	1382.16	4	1184	1928.86	4	793.5	1581.51	4	1814	2046.48	4	10688.5	5966.08	4	14241	7694.95	4	6657.5	4182.5	4	14765	8548.51	4	6113.5	4319.81	4	12686.5	8148.84
atpB-atpE_1980	-	atgaataggagacgttgtactagtatctacaggccctaaattatcaacag	56408	50	38	yes	4	1832.5	4317.24	4	5181	5770.56	4	2667	4921.52	4	3714.5	6051.31	4	1715	3418.14	4	3825	4315.21	4	53756	30005.4	4	28866	15597.4	4	49238	30933.2	4	21513.5	12455.7	4	44785	31645.2	4	27311	17542.5
atpB-atpE_2010	-	aggccctaaattatcaacaggttctccgagcacgttaaaaattcgtccca	56438	50	44	yes	4	1612.5	3798.93	4	6305.5	7023.02	4	3083.5	5690.1	4	4252	6926.95	4	1726	3440.07	4	4101.5	4627.14	4	47224.5	26359.6	4	41144.5	22231.9	4	32994	20728.1	4	37837	21906.5	4	25719.5	18173.4	4	33379	21440.1
atpB-atpE_2040	-	cacgttaaaaattcgtcccagagtcgctcccccgaccggaacacttatag	56468	50	52	yes	4	8790	20708.6	4	20330	22643.4	4	8138	15017.4	4	12552	20448.5	4	10902	21728.6	4	28680.5	32356.2	4	49570.5	27669.1	4	43020.5	23245.6	4	33376	20968.1	4	37491	21706.2	4	32274	22804.9	4	37326.5	23975.7
atpB-atpE_2070	-	cccgaccggaacacttataggagctcctgtgtcaatcacttccattcctc	56498	50	52	yes	4	1842.5	4340.8	4	6927	7715.24	4	2717.5	5014.71	4	4354	7093.12	4	1497	2983.65	4	3650.5	4118.34	4	52416.5	29257.7	4	35277.5	19061.8	4	38242	24025.1	4	30561	17693.9	4	29734.5	21010.4	4	28299	18177.1
atpB-atpE_2100	-	gtcaatcacttccattcctctcgttagaccctctgtagcactcatagcta	56528	50	46	yes	4	6130	14441.8	4	18594.5	20710.4	4	7759	14318	4	9552.5	15562	4	5383.5	10729.8	4	10445	11783.6	4	50125.5	27978.9	4	34945.5	18882.4	4	36514	22939.5	4	36604	21192.7	4	40673.5	28740	4	30978.5	19898.2
atpB-atpE_2130	-	ctctgtagcactcatagctacagccctaactcgattatttcctaataatt	56558	50	38	yes	4	857.5	2020.21	4	3931.5	4378.88	4	1317.5	2431.23	4	2703.5	4404.28	4	1346	2682.69	4	3319	3744.36	0	0		0	0		4	47370	29759.6	4	35340.5	20461.1	4	40025.5	28282.1	4	37526.5	24104.2
atpB-atpE_2160	-	tcgattatttcctaataattgctgtacctcacaagccacattaattggtt	56588	50	34	yes	4	3286	7741.58	4	11614	12935.6	4	5118	9444.44	4	7522.5	12254.9	4	2695.5	5372.36	4	6264.5	7067.35	4	38080	21255.4	4	44022.5	23787	4	24967.5	15685.5	4	34926.5	20221.4	4	26010	18378.7	4	32031	20574.3
atpB-atpE_2190	-	acaagccacattaattggttgaccaacactatctcgaccttgaactacca	56618	50	42	yes	4	1530.5	3605.75	4	5975	6654.91	4	3500.5	6459.61	4	5211	8489.26	4	1963.5	3913.43	4	4393	4956	4	54102.5	30198.8	4	37400	20208.6	4	44739.5	28107.1	4	27308	15810.5	4	41122.5	29057.2	4	24193.5	15540.1
atpB-atpE_2220	-	atctcgaccttgaactaccagagcgttataaatattcggcatcttgcccg	56648	50	46	yes	4	1554	3661.11	4	4478	4987.56	4	2383.5	4398.36	4	3472	5656.25	4	1542	3073.34	4	3347	3775.95	4	28632	15981.7	4	25187.5	13609.8	4	25172.5	15814.3	4	21746	12590.3	4	18157.5	12830.1	4	17352	11145.6
atpB-atpE_2250	-	aatattcggcatcttgcccgggggaaaggctacatctagtaccggaccga	56678	50	54	yes	4	261.5	616.075	4	886	986.82	4	440	811.949	4	686.5	1118.38	4	455.5	907.851	4	1211.5	1366.76	4	12403	6923.07	4	17826	9632.06	4	8533	5360.76	4	12350	7150.29	4	8510	6013.18	4	13810.5	8870.81
atpB-atpE_2280	-	tacatctagtaccggaccgatgatttggacgacacgccccgggttttttt	56708	50	50	yes	4	3339	7866.44	4	7372.5	8211.44	4	2095.5	3866.91	4	2649.5	4316.31	4	2571.5	5125.22	4	6393.5	7212.88	4	21474	11986.3	4	22587	12204.6	4	13125	8245.63	4	21088	12209.3	4	12746	9006.34	4	40506.5	26018.3
atpB-atpE_2310	-	gacacgccccgggttttttttttcaagcgtggaaaccccagaaccagaag	56738	50	52	yes	4	813	1915.37	4	2256.5	2513.27	4	1165.5	2150.74	4	1725.5	2811.02	4	1018	2028.96	4	2570	2899.37	4	15654	8737.71	4	18411	9948.16	4	10704	6724.66	4	18596	10766.5	4	14112.5	9971.91	4	14197	9119.07
atpB-atpE_2340	-	ggaaaccccagaaccagaagtagtaggattgattctcataataataaaat	56768	50	34	yes	4	421.5	993.024	4	1189.5	1324.86	4	639	1179.17	4	1151	1875.1	4	764.5	1523.71	4	1751	1975.41	4	13714	7654.84	4	11343.5	6129.32	4	14803	9299.81	4	10044	5815.19	4	13582	9597.06	4	10824.5	6952.84
atpB-atpE_2370	-	gattctcataataataaaataaataaatatgtcgaaatgtttttgcaaaa	56798	50	18	no	4	0		4	165.5		4	1686		4	2341		4	1263.5		4	2719		4	0		4	0		4	0		4	0		4	0		4	0
atpB-atpE_2400	-	gtcgaaatgtttttgcaaaaattatcgaattcaaaataaatgtccgctag	56828	50	30	no	4	2506.5		4	5815.5		4	3537		4	3925		4	1641		4	3694		4	263		4	253.5		4	0		4	285.5		4	0		4	0
atpB-atpE_2430	-	tcaaaataaatgtccgctagcacgtcgatcggttaattcaataaaatggg	56858	50	38	no	4	1774.5		4	5536		4	2725.5		4	3793.5		4	1293		4	3163		4	2482.5		4	1238		4	871		4	2056.5		4	587		4	1101.5
atpB-atpE_2460	-	ggttaattcaataaaatgggaattagcactcgatttcgttggcaccatgc	56888	50	40	no	4	824.5		4	2757.5		4	1475		4	2025.5		4	1296.5		4	3156.5		4	1270		4	1022		4	315		4	976.5		4	292		4	458.5
atpB-atpE_2490	-	cgatttcgttggcaccatgcaattgaaccgattcaattgtttacttattc	56918	50	38	no	4	1346.5		4	4260		4	2209		4	2986		4	1045.5		4	2705		4	2177.5		4	1710		4	751.5		4	2187.5		4	318.5		4	683.5
atpB-atpE_2520	-	attcaattgtttacttattcactgagactgagtgaatttgcaagcccacc	56948	50	38	no	4	260		4	966.5		4	698.5		4	1159		4	540		4	1538		4	509		4	549		4	0		4	598.5		4	161.5		4	323
atpB-atpE_2550	-	agtgaatttgcaagcccacccaacctattttaattttaaaatctcaagtg	56978	50	34	no	4	564		4	2162.5		4	529.5		4	1769		4	1484		4	3495.5		4	1582		4	1972.5		4	838.5		4	2726.5		3	1048		3	2456
atpB-atpE_2580	-	taattttaaaatctcaagtggatgaatcagaatcttgagaaagtctttca	57008	50	28	no	4	625		4	1768.5		4	919		4	1263		4	819		4	2079.5		4	142.5		4	0		4	0		4	143		4	0		4	0
atpB-atpE_2610	-	aatcttgagaaagtctttcatttgtctatcattatagacaatcccatcca	57038	50	32	no	4	720.5		4	2380.5		4	1305.5		4	2007.5		4	591		4	1450.5		4	937		4	690.5		4	501.5		4	1157.5		4	190.5		4	323
atpB-atpE_2640	-	attatagacaatcccatccatattatctattctatggaattcgaacctga	57068	50	32	no	4	724.5		4	2690.5		4	1386		4	2384		4	737		4	1974		4	1725.5		4	1405.5		4	545.5		4	1676.5		4	390.5		4	586.5
atpB-atpE_2670	-	tctatggaattcgaacctgaactttattttctatttctattacgattcat	57098	50	28	no	4	1036		4	3894		4	1795.5		4	3171.5		4	998.5		4	2396		4	729.5		4	735.5		4	179.5		4	713.5		4	293		4	322.5
rbcL_1800	+	attagaccatggtatttgatttgccaaatacatcattattgtatactctt	57425	50	28	no	4	16738		4	33671		4	19303.5		4	21341		4	21805.5		4	33469		4	13277.5		4	2903		4	3953.5		4	9003		4	2543		4	10508
rbcL_1770	+	aatattatcaactaatcagaatgtttgattattagaccatggtatttgat	57455	50	24	no	4	15820		4	27633		4	30012		4	27797.5		4	25758.5		4	38068.5		4	2509.5		4	579.5		4	708		4	1658.5		4	510.5		4	2745.5
rbcL_1740	+	gaatctttcacaaaatttccaactaatactaatattatcaactaatcaga	57485	50	24	no	4	48983.5		4	63208		4	41941		4	33585.5		4	38209		4	47874		4	4836		4	1340.5		4	1352		4	4287.5		4	418		4	2451.5
rbcL_1710	+	cgaattccgtgttaatgaaacttttcacaggaatctttcacaaaatttcc	57515	50	34	no	4	20709.5		4	31389		4	34967.5		4	31022		4	35217.5		4	44505		4	2939.5		4	1371.5		4	744		4	2319.5		4	423.5		4	1781.5
rbcL_1680	+	aattctcacaacaacaaggtctactcgacacgaattccgtgttaatgaaa	57545	50	38	no	4	24804		4	47397		4	47918		4	34275.5		4	31232.5		4	42459		4	16821		4	4480		4	6210.5		4	11781		4	2488		4	7253.5
rbcL_1650	+	taaatccctccctacaactcatgaattaagaattctcacaacaacaaggt	57575	50	36	no	1	60918		1	63228		2	45256		2	25131.5		4	50274.5		4	43672		4	36958.5		4	22842		4	30437.5		4	31349		4	18610		4	26964
rbcL_1620	+	cacttgctttagtctctgtttgtggtgacataaatccctccctacaactc	57605	50	44	yes	0	0		0	0		3	54055	99749.8	3	27381	44606.5	4	57453.5	114510	4	50805	57316.1	0	0		0	0		4	58701.5	36878.5	4	38014	22009	0	0		0	0
rbcL_1590	+	tgtactctttaacaccagctttgaatccaacacttgctttagtctctgtt	57635	50	38	yes	1	18091		1	39038		2	46485	85780.6	2	28650.5	46674.7	4	54737	109096	4	49811.5	56195.3	0	0		0	0		3	51749	32510.7	3	54126	31337.4	1	64834		1	44649
rbcL_1560	+	tttggtactcaggagtataataagtcaatttgtactctttaacaccagct	57665	50	34	yes	4	44198	104127	4	57771	64344.9	4	38874.5	71736.6	4	29795	48539.2	4	42915.5	85534.3	4	46526.5	52489.3	4	37458.5	20908.5	4	48468	26189.1	4	30822	19363.6	4	45416	26294.6	4	41685.5	29455	4	55819.5	35854.2
rbcL_1530	+	ggaatgctgccaatatatcagtatccttggtttggtactcaggagtataa	57695	50	40	yes	4	41925.5	98773.5	4	55190.5	61470.8	4	40109.5	74015.6	4	30750.5	50095.8	4	36506	72759.6	4	42778	48260.4	4	36496.5	20371.5	4	34086.5	18418.2	2	39016.5	24511.7	2	35781.5	20716.5	4	17490.5	12358.8	4	31848	20456.7
rbcL_1500	+	caggtggaactccaggttgaggagttactcggaatgctgccaatatatca	57725	50	48	yes	4	19836	46732.2	4	36783.5	40969.2	4	20024.5	36952	4	23483	38256.3	4	28368	56539.9	4	39798.5	44899	4	37932	21172.8	4	42356	22886.5	4	40078.5	25178.8	4	36531	21150.4	4	41649.5	29429.6	4	50614.5	32510.9
rbcL_1470	+	attcggcagctaccgcggcccctgcttcttcaggtggaactccaggttga	57755	50	60	yes	4	24080	56730.7	4	41575.5	46306.5	4	22462	41450	4	23742.5	38679	4	18859	37587.6	4	29768.5	33583.6	3	61138	34125.8	3	53296	28797.8	3	47037	29550.4	3	41362	23947.4	4	37707	26643.8	4	40086	25748.2
rbcL_1440	+	tccatacagttgtccatgtaccagtagaagattcggcagctaccgcggcc	57785	50	54	yes	4	26114.5	61523.9	4	42453	47283.8	4	29056	53618.2	4	26918	43852.2	4	11532.5	22985.3	4	20642.5	23288	4	56582.5	31583.1	4	41806	22589.4	4	52442.5	32946.4	4	29909	17316.4	4	35591.5	25149	4	33826.5	21727.6
rbcL_1410	+	tgtaacgatcaaggctggtaagtccatcggtccatacagttgtccatgta	57815	50	46	yes	4	41668	98166.8	4	62703.5	69838.7	4	36454	67270	4	32144.5	52366.8	4	44748.5	89187.6	4	49367.5	55694.4	0	0		0	0		1	58066		1	43106		1	47496		1	32804
rbcL_1380	+	caacacgctcgatgcggtagcatcgccctttgtaacgatcaaggctggta	57845	50	54	yes	4	22120	52113.1	4	41111.5	45789.7	4	23638	43620.1	4	26441.5	43076	4	14679.5	29257.5	4	26811	30247.1	4	49594	27682.2	4	55244.5	29850.7	4	47259.5	29690.2	4	46819	27106.8	4	26372.5	18634.8	4	40358	25922.9
rbcL_1350	+	cataagcaatatattgatctttttctccaacaacacgctcgatgcggtag	57875	50	40	yes	4	47251	111320	4	56538.5	62972.2	4	34384	63450.1	4	31434	51209.3	4	28304.5	56413.3	4	42641.5	48106.4	4	47144	26314.7	4	61948.5	33473.1	4	49217.5	30920.3	4	42152.5	24405.1	4	27554	19469.7	4	42116	27052.1
rbcL_1320	+	cttcttcaaaaaggtctaaagggtaagctacataagcaatatattgatct	57905	50	32	yes	4	29181	68748.3	4	42106	46897.4	4	25920.5	47832.1	4	24377	39712.7	4	36630	73006.8	4	42977.5	48485.4	4	16810.5	9383.24	4	18913.5	10219.7	4	16081.5	10103	4	17678.5	10235.3	4	21130.5	14930.8	4	30025	19285.8
rbcL_1290	+	caatggaagtaaacatgttggtaacagaaccttcttcaaaaaggtctaaa	57935	50	34	yes	4	11600	27328.8	4	23102.5	25731.4	4	19449.5	35890.9	4	22667	36926.9	4	22256.5	44359.1	4	34491.5	38911.9	4	17268.5	9638.88	4	24261	13109.1	4	20195.5	12687.6	4	22152.5	12825.7	4	25457	17988	4	20817.5	13371.6
rbcL_1260	+	gcagggctttgaacccaaatacgttacctacaatggaagtaaacatgttg	57965	50	42	yes	4	25066	59053.7	4	35033.5	39020.1	4	22132	40841	4	21480.5	34994	4	21273	42398.9	4	30928	34891.7	4	33310.5	18593.2	4	52009	28102.4	3	29106	18285.5	3	44603	25823.8	4	26480	18710.8	4	27436	17622.8
rbcL_1230	+	ggattcgcagatcttccagacgtagagcgcgcagggctttgaacccaaat	57995	50	54	yes	4	14882.5	35062.1	4	28157.5	31361.6	4	14735.5	27192	4	17711	28853.1	4	9809	19550.2	4	19290	21762.2	3	49775	27783.3	3	55543	30012	4	39987	25121.4	4	50056.5	28981.3	4	45901	32433.7	4	41194.5	26460.2
rbcL_1200	+	gaccttggaaagttttaacataagcaggagggattcgcagatcttccaga	58025	50	44	yes	4	7682.5	18099.4	4	15214	16945.2	4	8171	15078.3	4	10407.5	16954.9	4	10603	21132.7	4	19854.5	22399	4	33816.5	18875.6	4	42116.5	22757.1	4	26661.5	16749.8	4	34417.5	19926.7	4	40220.5	28419.9	4	40599.5	26078
rbcL_1170	+	tatctctttcaacttggatcccatgaggcggaccttggaaagttttaaca	58055	50	42	yes	4	23391	55107.5	4	38881	43305.4	4	23395	43171.7	4	24978.5	40692.6	4	15816	31522.7	4	26888.5	30334.5	4	25615	14297.7	4	30311	16378.2	4	36267	22784.3	4	27491.5	15916.8	4	19955.5	14100.6	4	23795.5	15284.4
rbcL_1140	+	ccaacaggggacgaccatacttgttcaatttatctctttcaacttggatc	58085	50	42	yes	4	51305	120871	4	59593	66374.3	4	38533	71106.4	4	30243.5	49269.8	4	47211.5	94096.6	4	49987.5	56393.8	0	0		0	0		0	0		0	0		3	61744	43628.4	3	48087	30887.4
rbcL_1110	+	ataaccccaatttaggtttaatagtacatcccaacaggggacgaccatac	58115	50	42	yes	4	27140	63939.9	4	46154.5	51406.6	4	25300	46687.1	4	27090	44132.4	4	18516	36904	4	30785.5	34730.9	4	45973.5	25661.4	4	42542	22987.1	4	44421	27907	4	34415.5	19925.6	4	36705	25935.8	4	37949.5	24375.9
rbcL_1080	+	cataaacagctctaccgtagtttttagcagataaccccaatttaggttta	58145	50	36	yes	0	0		0	0		4	39688	73237.8	4	32028	52177	4	42289	84285.6	4	47731	53848.1	3	59356	33131.2	3	58302	31502.8	3	52264	32834.2	3	44127	25548.3	4	46070.5	32553.5	4	37688.5	24208.2
rbcL_1050	+	tggtaaaatcaagtccaccgcgaagacattcataaacagctctaccgtag	58175	50	44	yes	1	13423		1	31054		4	47484.5	87625	4	36735.5	59846	4	42598	84901.5	4	47385.5	53458.4	0	0		0	0		4	62569	39308.2	4	46074	26675.5	3	59501	42043.5	3	50248	32275.5
rbcL_1020	+	atggttgtgagttcacgttctcatcatctttggtaaaatcaagtccaccg	58205	50	42	yes	3	32223	75915.1	3	57153	63656.6	4	48093	88747.9	4	32736	53330.4	4	44655	89001.3	4	49446.5	55783.5	0	0		0	0		3	53214	33431.1	3	44720	25891.6	4	52887	37370	4	56547	36321.5
rbcL_990	+	aaaataagaaacgatctctccaacgcataaatggttgtgagttcacgttc	58235	50	38	yes	4	24275	57190.1	4	39511.5	44007.6	4	25957	47899.5	4	24153	39347.8	4	24304.5	48441	4	33927	38275	4	30371.5	16952.7	4	39361.5	21268.5	4	33928.5	21315.2	4	42077	24361.4	4	42641.5	30130.6	4	30150.5	19366.4
rbcL_960	+	cagcctgtgctttataaagtgcttcggcacaaaataagaaacgatctctc	58265	50	42	yes	4	14877.5	35050.3	4	27660	30807.5	4	25707.5	47439	4	25748.5	41947	4	19890	39642.5	4	30510	34420.1	4	36486.5	20365.9	4	42861.5	23159.7	4	30133.5	18931	4	37877	21929.7	4	42582	30088.5	4	44185.5	28381.4
rbcL_930	+	tcaagtaatgccctttgatttcacctgtttcagcctgtgctttataaagt	58295	50	38	yes	0	0		0	0		4	45029	83093.8	4	33365.5	54355.9	4	49904.5	99464	4	49078	55367.8	0	0		0	0		0	0		0	0		3	62141	43908.9	3	49316	31676.8
rbcL_900	+	tcatttcttcgcatgtacctgcagtagcattcaagtaatgccctttgatt	58325	50	40	yes	4	38497.5	90697.3	4	63003	70172.3	4	37416.5	69046.1	4	34890	56839.5	4	29503	58802	4	40793.5	46021.5	4	60692.5	33877.2	4	49936.5	26982.6	4	52290.5	32850.9	4	38206.5	22120.5	4	55647.5	39320.6	4	45832.5	29439.3
rbcL_870	+	ccaattctctagcaaatacagctcttttgatcatttcttcgcatgtacct	58355	50	38	yes	4	26812.5	63168.3	4	46850	52181.2	4	47546.5	87739.4	4	29230.5	47619.5	4	46787	93250.5	4	47553	53647.3	0	0		0	0		2	61164	38425.6	2	38317	22184.4	2	63358	44768.9	2	53162.5	34147.5
rbcL_840	+	ttaagtagtcatgcattacgatcggaacgcccaattctctagcaaataca	58385	50	40	yes	4	34371	80975.6	4	52976	59004.3	4	40480.5	74700.2	4	29575	48180.8	4	41469.5	82652.3	4	47460	53542.4	0	0		0	0		1	63702		1	36372		0	0		0	0
rbcL_810	+	ccaagctagtatttgcggtgaatccccccgttaagtagtcatgcattacg	58415	50	48	yes	4	36252	85407.1	4	58114	64727	4	34446	63564.5	4	29014	47266.8	4	35255.5	70267.3	4	44264.5	49937.4	0	0		0	0		0	0		0	0		2	61679	43582.5	2	45487.5	29217.7
rbcL_780	+	gaagtagaccattatctcggcaataatgagccaagctagtatttgcggtg	58445	50	44	yes	4	12436	29298.3	4	22313.5	24852.6	4	19992	36892	4	20136.5	32804.5	4	13879.5	27663	4	25111.5	28329.8	4	17814	9943.37	4	23311	12595.8	4	17330	10887.4	4	23741	13745.4	4	19375.5	13690.8	4	15214.5	9772.64
rbcL_750	+	taaccgcatgcattgcacggtggatgtgaagaagtagaccattatctcgg	58475	50	48	yes	4	21512.5	50681.9	4	39226	43689.6	4	20341.5	37537	4	23745	38683.1	4	26939	53691.8	4	35452	39995.5	4	28812	16082.2	4	36075	19492.7	4	25775.5	16193.2	4	35207.5	20384.1	4	24108	17034.8	4	37084	23819.9
rbcL_720	+	agtggataccatgattcttctgtctatcaataaccgcatgcattgcacgg	58505	50	44	yes	4	46202	108849	4	58138.5	64754.2	4	45472.5	83912.2	4	30691.5	49999.7	4	29755.5	59305.3	4	41386.5	46690.5	4	59516	33220.5	4	49055.5	26506.5	2	59879.5	37618.6	2	32861	19025.6	4	33106.5	23393.1	4	44627.5	28665.3
rbcL_690	+	acatacgtaacgcttttgctaatacccggaagtggataccatgattcttc	58535	50	42	yes	4	41450	97653.2	4	61350	68331.2	4	37631.5	69442.9	4	33496	54568.5	4	33751.5	67269.7	4	43820.5	49436.5	4	47603	26570.9	4	49849.5	26935.6	4	45806	28777.1	4	38623	22361.6	4	53066	37496.5	4	38531.5	24749.7
rbcL_660	+	cggtaccagagtgaatatgatctccaccagacatacgtaacgcttttgct	58565	50	46	yes	3	18524	43641.2	3	41251	45945.1	4	46589.5	85973.4	4	34129.5	55600.5	4	42349.5	84406.2	4	48832.5	55090.8	0	0		0	0		1	63770		1	33161		2	63758	45051.5	2	40898.5	26270.1
rbcL_630	+	tgtctctttcaccttcaagtttacctactacggtaccagagtgaatatga	58595	50	40	yes	4	50034	117876	4	58345	64984.2	4	39925.5	73676.1	4	29416	47921.7	4	33459.5	66687.7	4	43748.5	49355.2	4	45284.5	25276.8	4	59233.5	32006.1	4	41568.5	26114.9	4	45007	26057.8	4	37473	26478.5	4	35503	22804.4
rbcL_600	+	cacgcagtaaatcaacaaagcccaaagttatgtctctttcaccttcaagt	58625	50	40	yes	0	0		0	0		4	54471.5	100518	4	30490	49671.4	4	55472.5	110561	4	52712	59467.5	0	0		0	0		2	60864.5	38237.4	2	48814	28261.9	0	0		0	0
rbcL_570	+	cgcgacttcgatcttgttcaacaaaatcatcacgcagtaaatcaacaaag	58655	50	40	yes	4	36250	85402.4	4	54748	60977.9	4	30149.5	55636	4	29261	47669.2	4	34855.5	69470	4	43756.5	49364.3	4	58607	32713.1	4	57460	31047.8	4	53436	33570.5	4	42412.5	24555.6	4	42266	29865.2	4	52518	33733.6
rbcL_540	+	aagagacccaatcttgagtgaaataaataccgcgacttcgatcttgttca	58685	50	40	yes	4	36157.5	85184.5	4	52289	58239.1	4	32180	59383	4	29415.5	47920.9	4	33054.5	65880.5	4	42076.5	47469	4	52640.5	29382.7	4	47803.5	25830	3	47792	30024.8	3	35369	20477.6	3	53803	38017.3	3	36570	23489.8
rbcL_510	+	ctcctgaagccacgggtagaacacctggtaaagagacccaatcttgagtg	58715	50	52	yes	4	18482	43542.3	4	37967	42287.4	4	18469	34081.6	4	24289.5	39570.1	4	20287.5	40434.7	4	34375	38780.5	4	33753.5	18840.4	4	48992.5	26472.5	4	29626	18612.2	4	40066.5	23197.3	4	21529	15212.4	4	34131.5	21923.5
rbcL_480	+	tcagagcaggcatatgccaaacgtgaatacctcctgaagccacgggtaga	58745	50	52	yes	4	21438	50506.4	4	39082	43529.3	4	22610	41723.1	4	24574.5	40034.4	4	15648.5	31188.8	4	29305	33060.7	4	44483.5	24829.7	4	56164.5	30347.8	4	39399	24752	4	46987.5	27204.4	4	21986	15535.3	4	31534	20255
rbcL_450	+	gtagtacggaatcatccccaaagatctcggtcagagcaggcatatgccaa	58775	50	50	yes	4	27866	65650.3	4	47071.5	52427.9	4	26960.5	49751.3	4	27937	45512.3	4	20149	40158.7	4	32339.5	36484.1	4	40658	22694.4	4	56628	30598.2	4	37819	23759.3	4	44314	25656.5	4	26167.5	18490	4	39198	25177.8
rbcL_420	+	aaggatgtcctaaagttcctccaccgaactgtagtacggaatcatcccca	58805	50	48	yes	4	29791.5	70186.6	4	53946.5	60085.2	4	41619	76801.2	4	26519	43202.2	4	28469.5	56742.2	4	38837.5	43814.9	0	0		0	0		2	57125	35888.1	2	49442.5	28625.8	0	0		0	0
rbcL_390	+	gattagctacggcacctggcgcattaccccaaggatgtcctaaagttcct	58835	50	52	yes	4	26435	62279	4	46172	51426	4	23441	43256.6	4	24238.5	39487.1	4	22075.5	43998.4	4	36985	41724.9	0	0		0	0		0	0		0	0		0	0		0	0
rbcL_360	+	gagcttttacacatgcttctagagctactcgattagctacggcacctggc	58865	50	50	yes	4	29951	70562.4	4	47081.5	52439	4	28998.5	53512.1	4	25963	42296.4	4	21428.5	42708.9	4	33004	37233.7	4	55831	31163.6	4	55115	29780.7	3	46305	29090.6	3	41557	24060.3	4	35424.5	25031	4	48736.5	31304.6
rbcL_330	+	cttcctgagcaagatcacgtccttcattacgagcttttacacatgcttct	58895	50	44	yes	0	0		0	0		4	48524	89543.2	4	28561	46528.9	4	57644	114889	4	48892.5	55158.5	0	0		0	0		1	63160		1	39230		2	63031	44537.8	2	54131.5	34770
rbcL_300	+	atttgcaagcctcgcgaataatttcattaccttcctgagcaagatcacgt	58925	50	42	yes	1	30027		1	54985		4	41044.5	75741	4	33157.5	54017	3	46605	92887.8	3	47113	53150.9	0	0		0	0		0	0		0	0		0	0		0	0
rbcL_270	+	cttcacaagcagcagctagttccgggctccatttgcaagcctcgcgaata	58955	50	54	yes	4	21251.5	50067	4	48374	53878.6	4	25609.5	47258.2	4	28267	46049.9	4	18058.5	35992.2	4	30726	34663.8	0	0		0	0		1	57551		1	30143		4	54916.5	38804.1	4	34950	22449.2
rbcL_240	+	ctgcaaaattaaatacgatctctttccatacttcacaagcagcagctagt	58985	50	38	yes	2	35353	83289.1	2	60533.5	67421.8	3	36049	66522.6	3	31733	51696.4	4	43960.5	87617.1	4	44819	50562.9	0	0		0	0		4	53943	33889	4	57449	33261.3	4	48804.5	34485.3	4	58047.5	37285.3
rbcL_210	+	actgtttttacttatccaaaacgtccactgctgcaaaattaaatacgatc	59015	50	34	yes	0	0		0	0		4	47558	87760.6	4	35274.5	57465.8	4	51988.5	103618	4	46937.5	52952.9	4	56791	31699.4	4	63339	34224.5	4	53631	33693	4	45859	26551	4	50272	35522.3	4	51765.5	33250.2
rbcL_180	+	tatttcctgctaatttatctgctaatgtctactgtttttacttatccaaa	59045	50	28	no	1	49851		1	65090		3	54559		3	30089		3	64879		3	51465		4	24250		4	30884.5		4	15400.5		4	30359.5		4	31748		4	34159.5
rbcL_150	+	ttacttgagttctttctccttatccttctttatttcctgctaatttatct	59075	50	30	no	0	0		0	0		0	0		0	0		2	62912		2	53944		4	12904		4	7978.5		4	6349		4	10602		4	3711.5		4	7335
rbcL_120	+	ttgcaattcaattaagagaacgaaggataattacttgagttctttctcct	59105	50	32	no	4	18966.5		4	37700.5		4	22569		4	25280.5		4	19810.5		4	31099		4	1889.5		4	1367		4	750		4	1792.5		4	621		4	1464
rbcL_90	+	ccttttagtaaaagattgggccgagtttaattgcaattcaattaagagaa	59135	50	32	no	4	6655.5		4	15574.5		4	9152		4	12537.5		4	11409.5		4	23287		4	507.5		4	535		4	141		4	487.5		4	0		4	138
rbcL_60	+	caatagaatctttgttgtattcggctcaatccttttagtaaaagattggg	59165	50	34	no	4	1234.5		4	2729		4	1725.5		4	2470.5		4	2201.5		4	5447		4	515.5		4	400.5		4	0		4	436.5		4	0		4	0
rbcL_30	+	aggtaagtatatacttagtcaaaatatatgcaatagaatctttgttgtat	59195	50	24	no	4	361		4	919		4	623.5		4	857.5		4	689.5		4	1703		4	102		4	0		4	0		4	0		4	0		4	0
rbcL_0	+	tagattttgtatttcaaatcttgtatatctaggtaagtatatacttagtc	59225	50	24	no	4	257		4	628.5		4	569.5		4	878		4	486.5		4	1200.5		4	0		4	0		4	0		4	0		4	0		4	0
accD_1950	+	gcttctcctatgtcgtgtcaaattcgcatcgaaaaaagagatttgtcctc	59575	50	42	no	4	530.5		4	1325		4	922.5		4	1393		4	617.5		4	1645.5		4	1680		4	1789		4	612.5		4	1918.5		4	679		4	688.5
accD_1920	+	ttaaaataatataatttttaataaagggcggcttctcctatgtcgtgtca	59605	50	30	no	4	1515		4	2287		4	1159.5		4	1424.5		4	3212.5		4	6592.5		4	863.5		4	1028		4	532		4	1316.5		4	769.5		4	1004.5
accD_1890	+	attaatatgttggaaccccctttatattatttaaaataatataattttta	59635	50	16	no	4	235.5		4	448.5		4	410		4	601		4	350.5		4	936.5		4	172		4	275.5		4	157.5		4	666.5		4	243		4	270.5
accD_1860	+	ttctgaatctgggggaacacttcactatatattaatatgttggaaccccc	59665	50	40	no	4	215		4	446		4	211		4	316		4	475.5		4	1414		4	637		4	630.5		4	456		4	1813.5		4	439.5		4	610.5
accD_1830	+	ctaataaggattgtgagtattgaaaaaaagttctgaatctgggggaacac	59695	50	36	no	4	158		4	304.5		4	186.5		4	296		4	303.5		4	908.5		4	0		4	0		4	0		4	112		4	0		4	0
accD_1800	+	gcatagaaatccaatcactaggattattaactaataaggattgtgagtat	59725	50	30	no	4	0		4	104		3	0		3	143		4	214		4	667		4	156		4	151.5		4	0		4	166		4	0		4	0
accD_1770	+	atttgaatatcttatttcctatcagactaagcatagaaatccaatcacta	59755	50	28	no	4	0		4	287		4	269.5		4	496.5		4	351		4	858		4	481.5		4	459.5		4	0		4	454.5		4	0		4	0
accD_1740	+	gatgaatagtcattcgctataaaattatttatttgaatatcttatttcct	59785	50	22	no	4	174		4	421.5		4	175.5		4	275		4	274		4	807		4	0		4	0		4	0		4	0		4	0		4	0
accD_1710	+	cttgccccctatttgcatgaaaatacaatagatgaatagtcattcgctat	59815	50	36	no	4	850.5		4	1884.5		4	1185.5		4	1770		4	1087.5		4	2755		4	1090		4	1479.5		4	726.5		4	1865.5		3	407		3	633
accD_1680	+	aattaaaccaccatctttccatagagttttcttgccccctatttgcatga	59845	50	38	no	4	1844		4	4008		4	918.5		4	1571.5		4	2360.5		4	5868		4	4898		4	6573		4	3972.5		4	5857		4	3169.5		4	5538
accD_1650	+	tgcgttcgaactccttcttaaacaacatcgaattaaaccaccatctttcc	59875	50	40	yes	4	731.5	1723.36	4	1886.5	2101.17	4	642	1184.71	4	1092	1778.98	4	1121.5	2235.25	4	2945	3322.43	4	5657.5	3157.89	4	5802	3135.04	4	4836.5	3038.47	4	5356.5	3101.26	4	2995.5	2116.62	4	3412.5	2191.93
accD_1620	+	gactgcccattgatttatttagcccacacctgcgttcgaactccttctta	59905	50	46	yes	4	678	1597.32	4	1619	1803.23	4	735	1356.32	4	1330.5	2167.52	4	2098	4181.5	4	5406.5	6099.39	4	5613	3133.05	4	6927	3742.92	4	4604	2892.41	4	8513.5	4929.07	4	3971	2805.91	4	6128	3936.16
accD_1590	+	gatcttcattggtattttcaataggaccaagactgcccattgatttattt	59935	50	34	yes	4	194.5	458.228	4	504	561.352	4	280	516.695	4	464	755.905	4	383.5	764.349	4	978	1103.34	4	1156.5	645.532	4	1460.5	789.163	4	650.5	408.669	4	1235	715.029	4	1008	712.254	4	1256	806.759
accD_1560	+	aactatgaatgtttttcacttttcgatttggatcttcattggtattttca	59965	50	28	yes	4	264.5	623.143	4	629.5	701.133	4	354	653.25	4	569.5	927.775	4	456	908.847	4	1114.5	1257.33	4	1941.5	1083.7	4	2080	1123.9	4	1124	706.14	4	1669.5	966.592	4	985.5	696.356	4	1155.5	742.205
accD_1530	+	tactgcaactagaattgtcacgattcctccaactatgaatgtttttcact	59995	50	36	yes	4	806	1898.88	4	1797.5	2002.04	4	780	1439.36	4	1176	1915.83	4	807.5	1609.42	4	2178	2457.13	4	5633.5	3144.49	4	5273	2849.2	4	4582.5	2878.9	4	4104	2376.1	4	2838.5	2005.69	4	2650	1702.16
accD_1500	+	tgtctttaacgccgaataaataatcaacattactgcaactagaattgtca	60025	50	32	yes	4	322	758.609	4	761.5	848.153	4	453	835.938	4	645	1050.77	4	419	835.103	4	988.5	1115.18	4	1546	862.942	4	2130.5	1151.19	4	966	606.878	4	1565.5	906.379	4	1045.5	738.752	4	1250	802.905
accD_1470	+	aaaaagtgtcatcagagatgaaattccgaatgtctttaacgccgaataaa	60055	50	34	yes	4	0	0	4	100.5	111.936	4	121	223.286	4	205.5	334.781	4	264.5	527.171	4	745.5	841.042	4	1842	1028.16	4	2338	1263.31	4	870.5	546.881	4	1740.5	1007.7	4	959	677.631	4	1268	814.467
accD_1440	+	aataactgtctccattcctatcactaactaaaaaagtgtcatcagagatg	60085	50	34	yes	4	1060	2497.28	4	1915	2132.91	4	631.5	1165.33	4	953	1552.54	4	842.5	1679.18	4	2112.5	2383.24	4	2994	1671.18	4	3213.5	1736.38	4	2230.5	1401.29	4	2756.5	1595.93	4	1142.5	807.292	4	1463	939.72
accD_1410	+	aaatatgattttcaatatcaaaatagatggaataactgtctccattccta	60115	50	26	yes	4	218.5	514.77	4	419	466.679	4	160.5	296.177	4	240	390.985	4	286.5	571.019	4	926	1044.67	4	607	338.814	4	744.5	402.281	4	423	265.745	4	737	426.702	4	413.5	292.18	4	434	278.769
accD_1380	+	tcagaaaagaatgatcgttgtcaatctcaaaaatatgattttcaatatca	60145	50	26	yes	4	0	0	4	244.5	272.322	4	0	0	4	184	299.755	4	319.5	636.791	4	797.5	899.707	4	353	197.037	4	389	210.191	4	178.5	112.141	4	430	248.958	4	214	151.213	4	256.5	164.756
accD_1350	+	gataactataaaaagaactttctagttcactcagaaaagaatgatcgttg	60175	50	30	yes	4	0	0	4	140	155.931	4	0	0	4	121.5	197.936	4	239.5	477.344	4	763.5	861.349	4	261.5	145.963	4	278.5	150.484	4	260.5	163.656	4	379.5	219.72	4	108	76.313	4	0	0
accD_1320	+	taaatccattattccgataattcgagtttcgataactataaaaagaactt	60205	50	26	yes	4	179.5	422.889	4	526.5	586.412	4	260.5	480.711	4	461.5	751.832	4	340	677.649	4	1006.5	1135.49	4	1711.5	955.32	4	2202	1189.82	4	844.5	530.547	4	1775	1027.67	4	676	477.663	4	931	598.004
accD_1290	+	tgtaagaattatagtagggatcttcgcccctaaatccattattccgataa	60235	50	36	yes	4	1316	3100.4	4	2435.5	2712.64	4	1162	2144.28	4	1881.5	3065.16	4	1460.5	2910.9	4	4199.5	4737.7	4	3721	2076.98	4	4817	2602.81	4	2164.5	1359.82	4	4297.5	2488.13	4	2676	1890.87	4	12599.5	8092.96
accD_1260	+	gattattccaactatattgagtatcatacatgtaagaattatagtaggga	60265	50	28	yes	4	123	289.779	4	331	368.665	4	220.5	406.897	4	365.5	595.438	4	224.5	447.448	4	718	810.018	4	683	381.235	4	574.5	310.424	4	753.5	473.377	4	532.5	308.302	4	296	209.154	4	208.5	133.925
accD_1230	+	gaagataactatcaatgcaactattaatgtgattattccaactatattga	60295	50	26	yes	4	0	0	4	175.5	195.471	4	222	409.665	4	361	588.107	4	266	530.161	4	693.5	782.378	4	1497.5	835.87	4	1364	737.021	4	1153	724.359	4	1115.5	645.842	4	799	564.575	4	615.5	395.35
accD_1200	+	taatggaagtatctatacagatttgagactgaagataactatcaatgcaa	60325	50	30	yes	4	0	0	4	0	0	4	0	0	4	0	0	4	214.5	427.517	4	675	761.507	4	503	280.763	4	567	306.372	4	283	177.791	4	547	316.697	4	233	164.638	4	295.5	189.807
accD_1170	+	aactgtcaccgtaattctcactaccacttataatggaagtatctatacag	60355	50	36	yes	4	507	1194.46	4	1132.5	1261.37	4	492	907.907	4	918.5	1496.33	4	626	1247.67	4	1734	1956.23	4	3644	2034	4	4325	2336.96	4	2590.5	1627.45	4	3134	1814.5	3	1770	1250.68	3	1913	1228.77
accD_1140	+	tttcaccaccacaaacggccctataaatgtaactgtcaccgtaattctca	60385	50	42	yes	4	1197.5	2821.22	4	3028	3372.56	4	1462	2697.89	4	2728.5	4445.01	4	1436.5	2863.07	4	4444	5013.54	4	5558.5	3102.63	4	6886.5	3721.04	4	4213	2646.77	4	7040	4075.96	4	2843	2008.87	4	4301.5	2762.96
accD_1110	+	tggaaccctcgttttcactactatttcgactttcaccaccacaaacggcc	60415	50	48	yes	4	865	2037.88	4	2373.5	2643.59	4	1150	2122.14	4	2098.5	3418.68	4	3671	7316.62	4	12367	13951.9	4	6939.5	3873.47	4	7590	4101.16	4	6101.5	3833.19	4	10502	6080.35	4	5579.5	3942.48	4	9012.5	5788.94
accD_1080	+	aatcactgcccttcgtgcgagttcgtctactggaaccctcgttttcacta	60445	50	50	yes	4	1541	3630.48	4	4048	4508.63	4	2893	5338.57	4	5420.5	8830.56	4	2462.5	4907.98	4	11915	13442	4	5100.5	2846.98	4	6241.5	3372.52	4	3923.5	2464.89	4	8465.5	4901.28	3	2066	1459.84	3	3635	2334.85
accD_1050	+	cgagatcattagaactttctcttatagttaaatcactgcccttcgtgcga	60475	50	40	yes	4	134.5	316.872	4	343	382.031	4	146	269.419	4	298.5	486.288	4	470.5	937.747	4	1412	1592.96	4	2524	1408.84	4	3057.5	1652.08	4	1601	1005.81	4	2192	1269.1	4	1313.5	928.121	4	1861	1195.36
accD_1020	+	cccacaaatgcctgtatttttgagttacctcgagatcattagaactttct	60505	50	38	yes	4	132.5	312.16	4	322.5	359.198	4	249.5	460.412	4	468.5	763.235	4	279.5	557.068	4	658.5	742.892	4	4282.5	2390.39	4	5032.5	2719.25	4	2516.5	1580.96	4	4888.5	2830.3	4	1815.5	1282.84	4	2639	1695.09
accD_990	+	aatttaatccataacaattttcgcattgaacccacaaatgcctgtatttt	60535	50	30	yes	4	382.5	901.142	4	900	1002.41	4	360.5	665.245	4	567.5	924.517	4	593	1181.9	4	1882	2123.19	4	3345	1867.1	4	4109.5	2220.52	4	2302.5	1446.52	4	4554	2636.63	4	2402.5	1697.61	4	3339.5	2145.04
accD_960	+	tattcatttttgatttcaaaaatttcttataatttaatccataacaattt	60565	50	14	yes	4	172	405.22	4	400.5	446.074	4	113.5	209.446	4	231	376.323	4	169.5	337.828	4	593.5	669.562	4	0	0	4	0	0	4	0	0	4	0	0	4	0	0	4	0	0
accD_930	+	ttttcaaatgatatccacattgttcacaaatattcatttttgatttcaaa	60595	50	22	yes	4	0	0	4	222	247.262	4	201.5	371.836	4	467.5	761.606	4	229	456.417	4	586.5	661.665	4	1073	598.924	4	1657	895.34	4	553	347.416	4	1339.5	775.532	4	650.5	459.644	4	799.5	513.538
accD_900	+	tcaaaagttcaattctatctgaactactcattttcaaatgatatccacat	60625	50	28	yes	4	211	497.101	4	222	247.262	4	0	0	4	197.5	321.748	4	278	554.078	4	609.5	687.613	4	1502	838.382	4	1883	1017.46	4	1332.5	837.127	4	1483	858.614	4	824	582.24	4	945	606.996
accD_870	+	catccataggatcccaagtacccggatcgatcaaaagttcaattctatct	60655	50	42	yes	4	126	296.847	4	277	308.521	4	0	0	4	210	342.112	4	241.5	481.33	4	632	712.996	4	4053	2262.29	4	6328.5	3419.53	4	2156	1354.48	4	5632	3260.77	4	1591.5	1124.56	4	3105.5	1994.74
accD_840	+	attcaatgggatctagagagaccatgtcttcatccataggatcccaagta	60685	50	42	yes	4	0	0	4	150.5	167.626	4	0	0	4	0	0	4	317	631.808	4	1060	1195.85	4	2476	1382.05	4	3536	1910.63	4	1674.5	1051.98	4	2877.5	1665.99	3	1209	854.281	3	2711	1741.34
accD_810	+	gatctttataaggctcctcctccgaatgaaattcaatgggatctagagag	60715	50	42	yes	4	871.5	2053.19	4	1959	2181.92	4	1149	2120.29	4	1962.5	3197.12	3	474	944.723	3	1547	1745.26	4	13276	7410.36	4	22168	11978.2	4	11544	7252.38	4	15429	8932.95	4	2115.5	1494.82	4	3404	2186.47
accD_780	+	atcctgtctttctttgataagaatcaatacgatctttataaggctcctcc	60745	50	36	yes	4	760	1790.51	4	1466	1632.82	4	851.5	1571.31	4	1349	2197.66	4	1391.5	2773.38	4	3586.5	4046.14	4	4200	2344.34	4	5463.5	2952.14	4	2759	1733.31	4	4467	2586.26	4	2460	1738.24	4	3036	1950.1
accD_750	+	ggcctatgcctgtttgaacagcctcggttaatcctgtctttctttgataa	60775	50	44	yes	4	102.5	241.483	4	197.5	219.974	4	0	0	4	196	319.304	4	450.5	897.885	4	1352.5	1525.83	4	3372	1882.17	4	4566	2467.18	4	1670.5	1049.47	4	2915	1687.7	4	1777.5	1255.98	4	2392	1536.44
accD_720	+	ccccaattgctacgggaatgccgtttagttggcctatgcctgtttgaaca	60805	50	50	yes	4	0	0	4	140.5	156.488	4	0	0	4	288	469.182	4	224.5	447.448	4	742.5	837.658	4	2064.5	1152.36	4	2515.5	1359.22	4	1299	816.081	4	2266.5	1312.24	4	840.5	593.899	4	1104.5	709.447
accD_690	+	tactaccccccataaactgaaaatccataaccccaattgctacgggaatg	60835	50	44	yes	4	1043.5	2458.41	4	2215	2467.05	4	1138.5	2100.92	4	2012.5	3278.57	4	924.5	1842.61	4	2202	2484.21	4	3835	2140.61	4	5092	2751.4	4	4070	2556.93	4	12057	6980.65	4	2378.5	1680.65	4	3689	2369.53
accD_660	+	gggtgattttctctccgactacggatcccatactaccccccataaactga	60865	50	50	yes	4	3156	7435.31	4	6997.5	7793.77	4	1957.5	3612.25	4	3383.5	5512.08	4	5665.5	11291.8	4	16749.5	18896.1	4	5821	3249.15	4	8240	4452.38	4	6696.5	4207	4	16566	9591.24	4	7548.5	5333.78	4	13715	8809.47
accD_630	+	aaatttgattggcagcgtattcaatcaaacgggtgattttctctccgact	60895	50	40	yes	4	0	0	4	126.5	140.895	4	0	0	4	0	0	4	234.5	467.379	4	667	752.482	4	1751.5	977.647	4	2594	1401.64	4	843	529.605	4	1902.5	1101.49	4	1022.5	722.5	4	1273	817.678
accD_600	+	ccccagaagcacacactataataaggggtaaaatttgattggcagcgtat	60925	50	42	yes	4	0	0	4	102.5	114.164	4	0	0	4	122	198.751	4	221	440.472	4	609.5	687.613	4	461.5	257.599	4	603.5	326.094	4	333.5	209.517	4	736	426.123	4	101	71.3668	4	0	0
accD_570	+	agctcaaacttccttcctgcatgcgcgcccccccagaagcacacactata	60955	50	56	yes	4	22257.5	52437.1	4	36876	41072.2	4	11094.5	20473.1	4	11889.5	19369.2	4	25796	51413.7	4	40824	46055.9	4	22818.5	12736.8	4	31992.5	17286.8	4	14831.5	9317.71	4	20704.5	11987.3	1	33959		1	62155
accD_540	+	aagcagacgatattttagccatttgcatcaagctcaaacttccttcctgc	60985	50	42	yes	4	100.5	236.771	4	250.5	279.005	4	322	594.199	4	521.5	849.578	4	429.5	856.031	4	1117	1260.15	4	3053	1704.11	4	3663.5	1979.53	4	2140.5	1344.74	4	3091.5	1789.89	4	1733	1224.54	4	1985	1275.01
accD_510	+	ataactttttatttaattgataatcatataaagcagacgatattttagcc	61015	50	22	yes	4	0	0	4	0	0	4	0	0	4	301.5	491.175	4	180	358.756	4	512.5	578.181	4	142.5	79.5403	4	183.5	99.152	4	0	0	4	199	115.215	4	144.5	102.104	4	122	78.3635
accD_480	+	ttgtcggagatgtaaggattgatacataaaataactttttatttaattga	61045	50	24	yes	4	0	0	4	0	0	4	0	0	4	0	0	4	213.5	425.524	4	517.5	583.822	4	130.5	72.8421	4	196.5	106.176	4	0	0	4	184.5	106.82	4	0	0	4	0	0
accD_450	+	acataccaaaactagctgtcactccaccagttgtcggagatgtaaggatt	61075	50	44	yes	4	235.5	554.821	4	529	589.196	4	271	500.087	4	552.5	900.08	4	284	566.037	4	952	1074.01	4	2310.5	1289.67	4	2423.5	1309.51	4	1523.5	957.121	4	2962.5	1715.2	4	725	512.286	4	714.5	458.94
accD_420	+	cgttgggttcggcaataatgatatcccccaacataccaaaactagctgtc	61105	50	46	yes	4	265.5	625.499	4	585	651.569	4	259	477.943	4	468.5	763.235	4	508	1012.49	4	1690	1906.59	4	3302	1843.1	4	4536.5	2451.24	4	1963.5	1233.55	4	5144.5	2978.52	4	1552	1096.65	4	2452	1574.98
accD_390	+	ttactcttttacctgcaaatgcaatgtaggcgttgggttcggcaataatg	61135	50	42	yes	4	0	0	4	0	0	4	0	0	4	0	0	4	180	358.756	4	481.5	543.208	4	899.5	502.08	4	1236	667.858	4	314	197.267	4	868.5	502.836	4	235	166.051	4	116	74.5096
accD_360	+	cgggtactgttttattcaatgtttgttcaattactcttttacctgcaaat	61165	50	32	yes	4	364	857.558	4	687.5	765.733	4	288.5	532.38	4	417.5	680.151	4	436	868.986	4	956.5	1079.08	4	2765	1543.36	4	3692	1994.93	4	1948	1223.81	4	2321	1343.79	4	1231.5	870.18	4	1500	963.486
accD_330	+	ggaataagtattcagctgcttgtgaaccttcgggtactgttttattcaat	61195	50	38	yes	4	127	299.203	4	215	239.465	4	0	0	4	138	224.816	4	338	673.663	4	1018	1148.47	4	2038.5	1137.84	4	2163	1168.75	4	1363	856.289	4	1769	1024.2	4	839.5	593.192	4	921.5	591.902
accD_300	+	gtggtacaattaggtcgaataaacccttctggaataagtattcagctgct	61225	50	40	yes	4	157.5	371.059	4	351	390.941	4	274	505.623	4	509.5	830.029	4	487.5	971.63	4	1089.5	1229.13	4	2680	1495.91	4	3021.5	1632.63	4	1591	999.527	4	2211	1280.11	4	1048	740.518	4	1405.5	902.786
accD_270	+	actcactcagaacgctttttaaaagattacgtggtacaattaggtcgaat	61255	50	36	yes	4	120.5	283.889	4	247	275.107	4	142	262.038	4	223	363.29	4	266	530.161	4	745	840.478	4	1194	666.464	4	1314.5	710.274	4	1232.5	774.303	4	1110.5	642.947	4	916	647.247	4	922.5	592.544
accD_240	+	tcaaaggaaaaaaggcgtggagcttaaataactcactcagaacgcttttt	61285	50	38	yes	4	699	1646.79	4	1324.5	1475.22	4	201	370.913	4	246.5	401.574	4	406	809.193	4	917.5	1035.09	4	1353	755.214	4	1480	799.7	4	630.5	396.104	4	1123.5	650.474	4	730.5	516.172	4	701	450.269
accD_210	+	tgctctacttgattttgcttgacttttgattcaaaggaaaaaaggcgtgg	61315	50	38	yes	4	0	0	4	0	0	4	135.5	250.043	4	242	394.243	4	335.5	668.68	4	656	740.072	4	601	335.464	4	834	450.642	4	599	376.315	4	920.5	532.943	4	0	0	4	0	0
accD_180	+	tacaaacacaaataaaataattgaacttagtgctctacttgattttgctt	61345	50	26	no	4	149.5		4	311		4	130.5		4	162		4	412.5		4	963		4	300		4	442.5		4	0		4	356		3	266		3	181
accD_150	+	ttgattccgacaaactaactacttttttgctacaaacacaaataaaataa	61375	50	26	no	4	148.5		4	438.5		4	352.5		4	563.5		4	399		4	967		4	543.5		4	599.5		3	0		3	503		4	0		4	0
accD_120	+	aaagaaagcgccattattatcttatttactttgattccgacaaactaact	61405	50	30	no	4	239		4	618		4	217.5		4	332.5		4	393.5		4	1130.5		4	251.5		4	289		4	0		4	242		4	0		4	0
accD_90	+	attctttctacaattagatcttctatcaccaaagaaagcgccattattat	61435	50	30	no	4	0		4	385.5		4	301.5		4	542		4	312.5		4	840		4	847		4	779.5		4	195.5		4	809		4	225		4	190
accD_60	+	aaaaaagagttatcctcaactttagttttgattctttctacaattagatc	61465	50	26	no	4	229.5		4	569		4	233.5		4	396.5		4	330.5		4	904.5		4	142.5		4	148.5		4	0		4	174		4	0		4	0
accD_30	+	ttcttgattcgtaatcaggaatataggtcaaaaaaagagttatcctcaac	61495	50	32	no	4	201.5		4	422		4	204		4	312.5		4	398.5		4	1132.5		4	238.5		4	251		4	0		4	215.5		4	0		4	0
accD_0	+	aaggaagaactcactcttgttgataaaggcttcttgattcgtaatcagga	61525	50	38	no	4	0		4	240.5		4	122		4	287		4	259.5		4	702		4	412.5		4	465.5		4	0		4	352.5		4	109		4	0
psaI-petA_3651	+	ctaaatctaactgagtaggtataataagtgcaaagaatgtagaactgtag	61874	50	32	no	4	0		4	0		4	113.5		4	271		4	213.5		4	676		4	0		4	0		4	0		4	0		4	0		4	0
psaI-petA_3630	+	tagatctaagtatctatatatctaaatctaactgagtaggtataataagt	61895	50	24	no	4	0		4	0		4	0		4	0		4	155		4	535		4	0		4	0		4	0		4	0		4	0		4	0
psaI-petA_3600	+	tagaatttgaagaatttgaaattcttagtatagatctaagtatctatata	61925	50	20	no	4	0		4	0		4	0		4	0		4	144		4	555.5		4	0		4	0		4	0		4	0		4	0		4	0
psaI-petA_3570	+	aattagaaattagataatatttattattaatagaatttgaagaatttgaa	61955	50	12	no	4	0		4	0		4	0		4	0		4	134		4	507.5		4	0		4	0		4	0		4	0		4	0		4	0
psaI-petA_3540	+	attaaattaagaatttgaattctaattactaattagaaattagataatat	61985	50	12	no	4	0		4	0		4	0		4	0		4	107		4	459.5		4	0		4	0		4	0		4	0		3	0		3	0
psaI-petA_3510	+	tataaataaagatatcttgtaataattataattaaattaagaatttgaat	62015	50	10	no	4	0		4	0		4	0		4	0		4	172		4	566.5		4	0		4	0		4	0		4	0		4	0		4	0
psaI-petA_3480	+	ttactatttgtatctgttattatgttattatataaataaagatatcttgt	62045	50	16	no	4	1801		4	3266.5		4	4011		4	4093		4	2036		4	4094.5		4	0		4	0		4	0		4	0		4	0		4	0
psaI-petA_3450	+	tcaaatttgtcatagaaggggtacctcgatttactatttgtatctgttat	62075	50	32	no	4	1417.5		4	3556		4	1831		4	2333.5		4	1631.5		4	4046.5		4	5995		4	9764		4	2152.5		4	3560.5		4	1501.5		4	3195
psaI-petA_3420	+	ctactaacggcacaaaaatagatggaaggttcaaatttgtcatagaaggg	62105	50	38	yes	4	570.5	1344.06	4	1374	1530.35	4	736	1358.17	4	1001	1630.73	4	703.5	1402.14	4	2007.5	2264.78	4	1545.5	862.663	4	2001.5	1081.49	4	1808.5	1136.17	4	2842.5	1645.73	4	1585	1119.96	4	2368	1521.02
psaI-petA_3390	+	aagccattgcaattgccggaaagactaggcctactaacggcacaaaaata	62135	50	44	yes	4	434.5	1023.65	4	1426	1588.27	4	540.5	997.406	4	982	1599.78	4	561	1118.12	4	1583.5	1786.44	4	13810	7708.43	4	18997	10264.8	4	11953	7509.33	4	16919	9795.61	4	10812.5	7640.13	4	13315	8552.54
psaI-petA_3360	+	tcttatttttttgaacatgaagaaataaagaagccattgcaattgccgga	62165	50	32	yes	4	1092	2572.67	4	2392	2664.19	4	1476	2723.72	4	1865	3038.28	4	1154	2300.02	4	3128	3528.88	4	2051	1144.82	4	3307	1786.9	4	2682.5	1685.25	4	3653	2114.98	4	2637.5	1863.66	4	4543.5	2918.4
psaI-petA_3330	+	atgagattgggtcccagcggatctaaacaatcttatttttttgaacatga	62195	50	36	yes	4	633	1491.3	4	2590	2884.72	4	1118.5	2064.01	4	1812	2951.94	4	1018.5	2029.96	4	2766	3120.49	4	16217.5	9052.24	4	21428.5	11578.6	4	11404.5	7164.74	4	15814.5	9156.14	4	12027.5	8498.65	4	20888.5	13417.2
psaI-petA_3300	+	tacaagtccacgttttcaaaaaaaaaatggatgagattgggtcccagcgg	62225	50	42	no	4	773.5		4	2452.5		4	1227.5		4	1809		4	646		4	1947.5		4	983.5		4	1097.5		4	249.5		4	841		3	490		3	396
psaI-petA_3270	+	tattccaataaatagatatctgtgttatgatacaagtccacgttttcaaa	62255	50	28	no	4	3761		4	10632.5		4	5188		4	7081		4	3222.5		4	8331		4	622.5		4	923		4	202.5		4	743.5		4	0		4	391.5
psaI-petA_3240	+	tatgttcggtggaaatcacatgttatactatattccaataaatagatatc	62285	50	28	no	4	2799		4	8757		4	4560.5		4	6231		4	3271.5		4	7148		4	716		4	654.5		4	241.5		4	774		4	311		4	285.5
psaI-petA_3210	+	tatttctgcgggcataagagttttttcctttatgttcggtggaaatcaca	62315	50	38	no	4	4801		4	14677.5		4	6430		4	8790		4	4006		4	9883		4	1458		4	1105		4	401		4	987		4	356.5		4	335
psaI-petA_3180	+	aattgttagaattgatatatccatatatcatatttctgcgggcataagag	62345	50	30	no	4	1173		4	4267		4	2536.5		4	3979		4	2591		4	6421.5		4	902.5		4	612		4	277.5		4	713		4	334.5		4	350.5
psaI-petA_3150	+	cagccatccagcgatcctgatctatttgaaaattgttagaattgatatat	62375	50	34	no	4	2839.5		4	10667		4	4547.5		4	7112		4	2945		4	7227		4	1909.5		4	1358.5		4	592.5		4	1779.5		4	649		4	949.5
psaI-petA_3120	+	gatatacatagagattcaccgactacatttcagccatccagcgatcctga	62405	50	44	no	4	3631.5		4	14235		4	5575.5		4	9061		4	3418		4	9075.5		4	3646.5		4	2803		4	1085.5		4	3121		4	1322.5		4	2141
psaI-petA_3090	+	tttatttaatacgatcccactatacatatcgatatacatagagattcacc	62435	50	30	no	4	3591		4	14319.5		4	6927		4	10542.5		4	3367.5		4	8404.5		4	1254.5		4	617.5		4	347.5		4	948		4	244		4	397
psaI-petA_3060	+	attggttaaatctaaaataataacatactctttatttaatacgatcccac	62465	50	24	no	4	3502.5		4	11907		4	8387		4	11983		4	4431		4	11213		4	1284.5		4	458.5		4	470		4	1343.5		4	171.5		4	430
psaI-petA_3030	+	tgatgtcaacctttaggagtaattcatcaaattggttaaatctaaaataa	62495	50	26	no	4	646		4	2112		4	2014		4	3149.5		4	1635		4	4423.5		4	846		4	745.5		4	138.5		4	369.5		4	163.5		4	0
psaI-petA_3000	+	gcactagtttgaggtgaactagcactagtttgatgtcaacctttaggagt	62525	50	42	no	4	284.5		4	952		4	671.5		4	1105.5		4	774		4	1871		4	1247		4	1068.5		4	269.5		4	675.5		3	317		3	295
psaI-petA_2970	+	ttttgtttccgaagtaactctcatcaactagcactagtttgaggtgaact	62555	50	38	no	4	417.5		4	1753		4	1277		4	2179		4	644.5		4	1734		4	758.5		4	783		4	203		4	818		4	194.5		4	260.5
psaI-petA_2940	+	ataataccccagagaaatttgactttacttttttgtttccgaagtaactc	62585	50	32	no	4	877.5		4	3116		4	1623		4	2759		4	847.5		4	2250		4	945		4	1138		4	544.5		4	1024.5		4	306.5		4	437
psaI-petA_2910	+	tttacccgattgcattttattggaattgagataataccccagagaaattt	62615	50	32	no	4	1006		4	3499.5		4	1827		4	2989		4	810.5		4	1981.5		4	568		4	576		4	218.5		4	683		4	208		4	251
psaI-petA_2880	+	tccatatatgttctgatcgccaagtcatactttacccgattgcattttat	62645	50	36	yes	4	947	2231.06	4	3408	3795.81	4	1473.5	2719.11	4	2526.5	4115.93	4	1064	2120.64	4	2734.5	3084.95	4	10093.5	5633.96	4	6204.5	3352.53	4	8858.5	5565.25	4	6201.5	3590.49	4	5793.5	4093.7	4	5024	3227.04
psaI-petA_2850	+	ttatttttcgagaccccgttataagttctatccatatatgttctgatcgc	62675	50	36	yes	4	794	1870.61	4	2953	3289.03	4	1692	3122.31	4	2744.5	4471.08	4	1230	2451.5	4	3029	3417.19	4	10560	5894.35	4	5806.5	3137.47	4	8365.5	5255.53	4	9533	5519.33	4	8271	5844.3	4	6724.5	4319.31
psaI-petA_2820	+	aaaaaaggataaaggcccagcagaaattacttatttttcgagaccccgtt	62705	50	38	yes	4	223	525.372	4	806	897.717	4	704.5	1300.04	4	1115	1816.45	4	810.5	1615.4	4	1892.5	2135.04	4	6514.5	3636.25	4	4253	2298.06	4	8518.5	5351.65	4	15894.5	9202.46	4	10907.5	7707.26	4	11667	7493.99
psaI-petA_2790	+	ttccaactaataagaagcctaatgaacctaaaaaaaggataaaggcccag	62735	50	36	yes	4	291	685.575	4	737.5	821.422	4	448.5	827.634	4	666	1084.98	4	409.5	816.169	4	1000.5	1128.72	4	832.5	464.683	4	876	473.336	4	420.5	264.174	4	838.5	485.467	4	212.5	150.153	4	447	287.119
psaI-petA_2760	+	atatcaaatttctaccaagataactggaagttccaactaataagaagcct	62765	50	32	yes	4	166	391.084	4	536	596.993	4	532.5	982.643	4	869	1415.69	4	415.5	828.127	4	1102	1243.23	4	1912.5	1067.51	4	1316	711.085	3	1562	981.308	3	1159	671.028	4	1129	797.753	4	916.5	588.69
psaI-petA_2730	+	aaaaaatgatttgctgaggcggaaaaaaagatatcaaatttctaccaaga	62795	50	30	yes	4	200	471.186	4	525	584.741	4	229	422.583	4	407.5	663.86	4	904.5	1802.75	4	1568	1768.95	4	784.5	437.89	4	644.5	348.248	4	408.5	256.635	4	575	332.908	4	532	375.912	4	568	364.84
psaI-petA_2700	+	cgtagaaagacatcacgagtccttgtggaaaaaaaatgatttgctgaggc	62825	50	42	yes	4	0	0	4	235	261.741	4	276	509.314	4	376.5	613.358	4	367	731.463	4	829.5	935.808	4	1600	893.084	4	1585.5	856.706	4	1304	819.222	4	1452	840.666	4	637	450.105	4	1016.5	652.922
psaI-petA_2670	+	aataagagctaataaagagacccgcaattccgtagaaagacatcacgagt	62855	50	40	yes	4	405.5	955.329	4	1068.5	1190.09	4	601	1109.05	4	899	1464.56	4	718	1431.04	4	1960	2211.19	4	4225	2358.3	4	3577.5	1933.06	4	3815	2396.73	4	4675	2706.69	4	2592.5	1831.86	4	2943	1890.36
psaI-petA_2640	+	tacctacattccaggaaattgtgcaccacaaataagagctaataaagaga	62885	50	36	yes	4	240	565.423	4	922.5	1027.47	4	728	1343.41	4	1377.5	2244.09	4	526	1048.36	4	1238	1396.66	4	4017	2242.2	4	3754.5	2028.7	4	2383	1497.09	4	3801.5	2200.96	4	2001	1413.91	4	2807.5	1803.32
psaI-petA_2610	+	cttcctttctatcgaatcgatcataaccactacctacattccaggaaatt	62915	50	38	yes	4	1524.5	3591.61	4	4550.5	5068.31	4	1874.5	3459.09	4	3418	5568.28	4	1169	2329.92	4	2861.5	3228.23	4	10296.5	5747.27	4	10318.5	5575.48	4	6219	3907.01	4	9685.5	5607.62	4	4645	3282.16	4	7407.5	4758.01
psaI-petA_2580	+	gaaatccccaacgaaaaatacagactattccttcctttctatcgaatcga	62945	50	38	yes	4	5019.5	11825.6	4	9014.5	10040.3	4	4534	8366.77	4	5799.5	9447.99	4	3807	7587.68	4	8147.5	9191.67	4	12572.5	7017.68	4	10804.5	5838.08	4	7949.5	4994.18	4	11527	6673.8	4	6280	4437.46	4	10026	6439.94
psaI-petA_2550	+	atcggaggaatatgcgacgattttttcccggaaatccccaacgaaaaata	62975	50	42	yes	4	237	558.355	4	1021	1137.18	4	484.5	894.067	4	1055	1718.71	4	394	785.276	4	1077	1215.03	4	8203	4578.73	4	8512.5	4599.63	4	4464	2804.45	4	8945.5	5179.19	4	3668.5	2592.17	4	6194	3978.55
psaI-petA_2520	+	ttctaacggactgaatatcttttataaggaatcggaggaatatgcgacga	63005	50	38	yes	4	194	457.05	4	569	633.748	4	375	692.002	4	672	1094.76	4	249	496.279	4	750	846.119	4	947	528.594	4	1113	601.396	4	793	498.193	4	1174	679.712	4	796.5	562.808	4	1157.5	743.49
psaI-petA_2490	+	gacgagcagaaataccctctttaacttctattctaacggactgaatatct	63035	50	38	yes	4	717.5	1690.38	4	2610	2907	4	1302.5	2403.55	4	2521	4106.97	4	884.5	1762.88	4	2194	2475.18	4	8872	4952.15	4	9035.5	4882.22	4	5655.5	3553	4	6570	3803.84	4	5379	3800.81	4	5280	3391.47
psaI-petA_2460	+	cctggcctcggatgtccatataaagaacacgacgagcagaaataccctct	63065	50	50	yes	4	362	852.846	4	1074	1196.21	4	591.5	1091.52	4	941.5	1533.8	4	539.5	1075.27	4	1441.5	1626.24	4	3680.5	2054.37	4	3822.5	2065.44	4	2680	1683.68	4	3184.5	1843.73	3	1923	1358.79	3	2298	1476.06
psaI-petA_2430	+	tctcatcagtacgagtcaagggaatggacccctggcctcggatgtccata	63095	50	54	yes	4	233.5	550.109	4	660.5	735.66	4	263	485.324	4	613.5	999.456	4	494.5	985.581	4	1312	1480.14	4	3938.5	2198.38	4	4656.5	2516.08	4	2355.5	1479.81	4	3225	1867.18	3	2396	1693.02	3	3087	1982.85
psaI-petA_2400	+	ccttttgttcaatttctcgtggagtcaaattctcatcagtacgagtcaag	63125	50	40	yes	4	656.5	1546.67	4	2315	2578.43	4	1164	2147.97	4	2199	3582.4	4	653.5	1302.48	4	1707	1925.77	4	3866.5	2158.19	4	4462.5	2411.26	4	2661.5	1672.06	4	3366	1948.82	4	1948.5	1376.81	4	2711.5	1741.66
psaI-petA_2370	+	gtacacgcaagaaataggctaattcagcagccttttgttcaatttctcgt	63155	50	40	yes	4	0	0	4	256	285.131	4	706.5	1303.73	4	1341.5	2185.44	4	402	801.221	4	1050	1184.57	4	4698.5	2622.6	4	5258.5	2841.37	4	3094	1943.77	4	3858	2233.67	4	2385.5	1685.6	4	3482	2236.57
psaI-petA_2340	+	atatctcaatttctcaaaatacttcaattggtacacgcaagaaataggct	63185	50	32	yes	4	556.5	1311.07	4	2564.5	2856.32	4	1443	2662.82	4	2818.5	4591.63	4	673	1341.35	4	1755.5	1980.48	4	3411.5	1904.22	4	4414	2385.05	4	2954	1855.82	4	3320	1922.18	4	2698	1906.41	4	3854.5	2475.84
psaI-petA_2310	+	agaaattcagaatattgtttcctgatactgatatctcaatttctcaaaat	63215	50	26	no	4	485		4	2097.5		4	1005		4	2045		4	612		4	1620		4	255		4	246		4	0		4	226		4	0		4	0
psaI-petA_2280	+	agaaaaaagctaagaattcacttcgaatgaagaaattcagaatattgttt	63245	50	26	no	4	0		4	243.5		4	156.5		4	390.5		4	314		4	898.5		4	368.5		4	405		4	0		4	328.5		4	0		4	0
psaI-petA_2250	+	gtggttagtctttgaatctagaaagaatccagaaaaaagctaagaattca	63275	50	32	no	4	547.5		4	2084.5		4	1137.5		4	2107		4	641		4	1534.5		4	345		4	383		4	0		4	368		4	140		4	145
psaI-petA_2220	+	gactaatgaatctattttctttgtgattttgtggttagtctttgaatcta	63305	50	28	no	4	614		4	2530.5		4	1295.5		4	2419		4	726		4	1929		4	110.5		4	111		4	0		4	0		4	0		4	0
psaI-petA_2190	+	ttacacacatgagttttatacaaggtatcggactaatgaatctattttct	63335	50	30	no	4	422.5		4	1924		4	855.5		4	1759		4	623		4	1566.5		4	380.5		4	283.5		4	0		4	198		4	0		4	0
psaI-petA_2160	+	attcgtacactctatgcgatcgaatatttcttacacacatgagttttata	63365	50	32	no	4	362.5		4	1410		4	1025.5		4	1836.5		4	536		4	1433		4	508		4	420.5		4	0		4	472		4	135		4	0
psaI-petA_2130	+	ttttttcatctgtgaattgttaatcaacccattcgtacactctatgcgat	63395	50	34	no	4	654		4	2619		4	1896.5		4	3220.5		4	818.5		4	2016.5		4	1531.5		4	1351		4	487		4	1178.5		4	691		4	761.5
psaI-petA_2100	+	aaagaggagtgaatgctttcttttttgccattttttcatctgtgaattgt	63425	50	32	yes	4	1006	2370.06	4	2678	2982.74	4	1328	2450.61	4	2485	4048.32	4	1198	2387.72	4	2587	2918.55	4	1107	617.902	4	1087	587.347	4	624.5	392.335	4	896	518.758	3	597	421.841	3	492	316.023
psaI-petA_2070	+	agggcaaaaatactatagatgcaagatagaaaagaggagtgaatgctttc	63455	50	36	yes	4	137	322.762	4	382	425.469	4	411.5	759.357	4	627	1021.45	4	476.5	949.706	4	1094	1234.21	4	264	147.359	4	208.5	112.66	4	0	0	4	276	159.796	4	0	0	4	0	0
psaI-petA_2040	+	gacatttattaactgagaaagaaatccaccagggcaaaaatactatagat	63485	50	32	yes	4	220.5	519.482	4	724.5	806.943	4	376.5	694.77	4	780	1270.7	4	466.5	929.775	4	1226.5	1383.69	4	1273	710.56	4	1159.5	626.522	4	652	409.611	4	1188	687.818	4	718.5	507.693	4	970.5	623.375
psaI-petA_2010	+	tattccaccaattggtaacccaagattccagacatttattaactgagaaa	63515	50	34	yes	4	171	402.864	4	854	951.179	4	569.5	1050.92	4	1199.5	1954.11	4	393.5	784.279	4	1020.5	1151.29	4	2010.5	1122.22	4	1933.5	1044.74	4	877	550.965	4	1917.5	1110.18	4	772	545.496	4	1012.5	650.353
psaI-petA_1980	+	tattattcaaaaaaatttcggattgcccagtattccaccaattggtaacc	63545	50	34	yes	4	605.5	1426.51	4	1925.5	2144.61	4	883.5	1630.36	4	1605.5	2615.53	4	1138.5	2269.13	4	3923.5	4426.33	4	3390	1892.22	4	3164.5	1709.9	4	1673	1051.04	4	2747	1590.43	4	1366	965.218	4	2339.5	1502.72
psaI-petA_1950	+	tgaatttttctagaagactcttttcttgaatattattcaaaaaaatttcg	63575	50	22	yes	4	0	0	4	265	295.155	4	427.5	788.882	4	875.5	1426.28	4	327	651.739	4	945.5	1066.67	4	314.5	175.547	4	154	83.212	4	229.5	144.181	4	198	114.636	4	0	0	4	0	0
psaI-petA_1920	+	cgtccaagaagaggagttcctctaattctatgaatttttctagaagactc	63605	50	38	yes	4	202	475.897	4	996.5	1109.89	4	541	998.328	4	1208	1967.96	4	348	693.594	4	860	970.216	4	1294	722.281	4	1017	549.524	4	1152.5	724.044	4	1357	785.664	4	789.5	557.862	4	544.5	349.745
psaI-petA_1890	+	gatgtgtttccgagtattccttgatcatttcgtccaagaagaggagttcc	63635	50	44	yes	4	553.5	1304.01	4	2897.5	3227.21	4	2212.5	4082.81	4	4138	6741.23	4	811.5	1617.39	4	2097	2365.75	4	1965	1096.82	4	2170	1172.53	4	1321.5	830.217	4	1900	1100.05	4	1441.5	1018.57	4	981	630.12
psaI-petA_1860	+	ctttatggattcctatcccaaactcttcgagatgtgtttccgagtattcc	63665	50	42	yes	4	707.5	1666.82	4	2973.5	3311.86	4	1205	2223.63	4	2611.5	4254.41	4	800.5	1595.47	4	2091	2358.98	4	1839	1026.49	4	2228.5	1204.14	4	1093	686.664	4	3077	1781.49	4	932.5	658.906	4	997	640.397
psaI-petA_1830	+	cattttgtatcttgattaattggatcgtttctttatggattcctatccca	63695	50	32	yes	4	811	1910.66	4	3184	3546.32	4	2038	3760.8	4	3341	5442.84	4	951	1895.43	4	2177	2456	4	840.5	469.148	4	1079.5	583.295	4	440	276.425	4	1460.5	845.587	4	319.5	225.759	4	517	332.081
psaI-petA_1800	+	agaagtgcaaaatcgtatggatacgattctcattttgtatcttgattaat	63725	50	30	yes	4	185	435.847	4	715.5	796.919	4	398.5	735.368	4	896	1459.68	4	318.5	634.798	4	889.5	1003.5	4	199.5	111.356	4	216.5	116.983	4	0	0	4	304	176.007	4	0	0	4	0	0
psaI-petA_1770	+	ttagaataataaaacagatgatatttgtcgagaagtgcaaaatcgtatgg	63755	50	30	yes	4	0	0	4	322.5	359.198	4	440	811.949	4	845	1376.59	4	452.5	901.872	4	1144.5	1291.18	4	189.5	105.775	4	194	104.826	4	0	0	4	199.5	115.505	4	173	122.242	4	159	102.13
psaI-petA_1740	+	gtttttcattacccaaaattgaatacccgcttagaataataaaacagatg	63785	50	30	yes	4	766.5	1805.82	4	3354.5	3736.22	4	1951	3600.26	4	3706.5	6038.28	4	932.5	1858.55	4	2663.5	3004.85	4	1389	775.308	4	1519.5	821.043	4	737.5	463.326	4	2007	1162	4	629.5	444.806	4	1239.5	796.161
psaI-petA_1710	+	attcctgagcccaagagttaagaataacaagtttttcattacccaaaatt	63815	50	32	yes	4	387	911.744	4	1989.5	2215.89	4	1238	2284.53	4	2323.5	3785.22	4	688	1371.24	4	1874.5	2114.73	4	866	483.381	4	1232	665.696	4	389	244.385	4	1302.5	754.11	4	271.5	191.842	4	604	387.964
psaI-petA_1680	+	cttttactgtgtcacttaagttatataggaattcctgagcccaagagtta	63845	50	36	yes	4	367	864.626	4	1339.5	1491.93	4	766.5	1414.45	4	1557	2536.52	4	550.5	1097.19	4	1523.5	1718.75	4	896.5	500.406	4	1008	544.661	4	414	260.091	4	919.5	532.364	4	422.5	298.539	4	576	369.979
[truncated: 2,026 more rows]
[truncated: 13 more columns]

## Sheet: 5 min
Supplemental Data, Gao et al., (2022). Cold acclimation by plastid translation. The Plant Cell
[truncated: 3,674 more rows]
[truncated: 13 more columns]

[truncated: 7 more sheets: 20 min, 1 h, 5 h, 1 d, 2 d, significance, pausing analysis]
