# Supplementary material for: Chloroplast translational regulation uncovers nonessential photosynthesis genes as key players in plant cold acclimation
Source: Plant Cell. 2022 Feb 16;34(5):2056–79. doi: 10.1093/plcell/koac056 (PMC9048916; doi:10.1093/plcell/koac056)
Supplement: koac056_supplementary_data [file koac056_supplementary_data.zip › TPC2021RA00599R2 Suppl DS4.xlsx]

## Sheet: Figure 10B
Supplemental Data, Gao et al., (2022). Cold acclimation by plastid translation. The Plant Cell
Supplemental Data Set S4. One Way ANOVA reports generated by SigmaPlot14 software.
Chlorophyll content of mature, explanding and developing leaves of wild-type, ΔpetL and pRB8c plants after cold shift
Mature leaves 0 d time point								Mature leaves 1 d time point								Mature leaves 2 d time point								Mature leaves 4 d time point								Mature leaves 8 d time point								Mature leaves 14 d time point
One Way Analysis of Variance								One Way Analysis of Variance								One Way Analysis of Variance								One Way Analysis of Variance								One Way Analysis of Variance								One Way Analysis of Variance
Normality Test (Shapiro-Wilk):	Passed	(P = 0.442)		Equal Variance Test (Brown-Forsythe):	Passed	(P = 0.100)		Normality Test (Shapiro-Wilk):	Failed	(P < 0.050)						Normality Test (Shapiro-Wilk):	Passed	(P = 0.678)		Equal Variance Test (Brown-Forsythe):	Passed	(P = 0.309)		Normality Test (Shapiro-Wilk):	Failed	(P < 0.050)						Normality Test (Shapiro-Wilk):	Passed	(P = 0.308)		Equal Variance Test (Brown-Forsythe):	Passed	(P = 0.760)		Normality Test (Shapiro-Wilk):	Passed	(P = 0.242)		Equal Variance Test (Brown-Forsythe):	Passed	(P = 0.354)
Group Name	N	Missing	Mean	Std Dev	SEM			Kruskal-Wallis One Way Analysis of Variance on Ranks								Group Name	N	Missing	Mean	Std Dev	SEM			Kruskal-Wallis One Way Analysis of Variance on Ranks								Group Name	N	Missing	Mean	Std Dev	SEM			Group Name	N	Missing	Mean	Std Dev	SEM
WT 0 d chlorophyll	12	0	226.925	18.58	5.364											WT 2 d chlorophyll	12	0	199.375	27.107	7.825											WT 8 d chlorophyll	10	0	140.51	19.27	6.094			WT 14 d chlorophyll	13	0	159.892	22.333	6.194
ΔpetL 0 d chlorophyll	12	0	211.075	35.882	10.358			Group	N	Missing	Median	0.25	0.75			ΔpetL 2 d chlorophyll	12	0	183.075	25.854	7.463			Group	N	Missing	Median	0.25	0.75			ΔpetL 8 d chlorophyll	14	0	138.329	20.98	5.607			ΔpetL 14 d chlorophyll	10	0	147.81	19.462	6.154
pRB8c 0 d chlorophyll	12	0	225.467	22.89	6.608			WT 1 d chlorophyll	12	0	220.15	188.6	240.675			pRB8c 2 d chlorophyll	12	0	203.95	17.331	5.003			WT 4 d chlorophyll	12	0	157.55	142.2	176.175			pRB8c 8 d chlorophyll	10	0	151.09	19.277	6.096			pRB8c 14 d chlorophyll	12	0	151.267	17.391	5.02
								ΔpetL 1 d chlorophyll	12	0	184.6	147.675	227.35											ΔpetL 4 d chlorophyll	12	0	143.15	123.9	176.3
Source of Variation	DF	SS	MS	F	P			pRB8c 1 d chlorophyll	12	0	226.1	209.075	238.8			Source of Variation	DF	SS	MS	F	P			pRB8c 4 d chlorophyll	10	0	168.9	160.55	175.275			Source of Variation	DF	SS	MS	F	P			Source of Variation	DF	SS	MS	F	P
Between Groups	2	1841.88	920.939	1.281	0.291											Between Groups	2	2889.55	1444.77	2.544	0.094											Between Groups	2	1019.39	509.697	1.273	0.294			Between Groups	2	914.805	457.402	1.151	0.329
Residual	33	23723.9	718.905					H = 5.572 with 2 degrees of freedom. (P = 0.062)								Residual	33	18738.8	567.843					H = 3.820 with 2 degrees of freedom. (P = 0.148)								Residual	31	12408.3	400.268					Residual	32	12721.1	397.534
Total	35	25565.7														Total	35	21628.4														Total	33	13427.7						Total	34	13635.9
The differences in the mean values among the treatment groups are not great enough to exclude the possibility that the difference is due to random sampling variability; there is not a statistically significant difference (P = 0.291).								The differences in the median values among the treatment groups are not great enough to exclude the possibility that the difference is due to random sampling variability; there is not a statistically significant difference (P = 0.062)								The differences in the mean values among the treatment groups are not great enough to exclude the possibility that the difference is due to random sampling variability; there is not a statistically significant difference (P = 0.094).								The differences in the median values among the treatment groups are not great enough to exclude the possibility that the difference is due to random sampling variability; there is not a statistically significant difference (P = 0.148)								The differences in the mean values among the treatment groups are not great enough to exclude the possibility that the difference is due to random sampling variability; there is not a statistically significant difference (P = 0.294).								The differences in the mean values among the treatment groups are not great enough to exclude the possibility that the difference is due to random sampling variability; there is not a statistically significant difference (P = 0.329).
Power of performed test with alpha = 0.050: 0.091																Power of performed test with alpha = 0.050: 0.304																Power of performed test with alpha = 0.050: 0.089								Power of performed test with alpha = 0.050: 0.071
The power of the performed test (0.091) is below the desired power of 0.800.																The power of the performed test (0.304) is below the desired power of 0.800.																The power of the performed test (0.089) is below the desired power of 0.800.								The power of the performed test (0.071) is below the desired power of 0.800.
Less than desired power indicates you are less likely to detect a difference when one actually exists. Negative results should be interpreted cautiously.																Less than desired power indicates you are less likely to detect a difference when one actually exists. Negative results should be interpreted cautiously.																Less than desired power indicates you are less likely to detect a difference when one actually exists. Negative results should be interpreted cautiously.								Less than desired power indicates you are less likely to detect a difference when one actually exists. Negative results should be interpreted cautiously.
																Note: The multiple comparisons on ranks do not include an adjustment for ties.
Expanding leaves 8 d time point								Expanding leaves 14 d time point								Expanding leaves 35 d time point
One Way Analysis of Variance								One Way Analysis of Variance								One Way Analysis of Variance
Normality Test (Shapiro-Wilk):	Passed	(P = 0.654)						Normality Test (Shapiro-Wilk):	Passed	(P = 0.282)						Normality Test (Shapiro-Wilk):	Passed	(P = 0.943)
Equal Variance Test (Brown-Forsythe):	Passed	(P = 0.106)						Equal Variance Test (Brown-Forsythe):	Passed	(P = 0.107)						Equal Variance Test (Brown-Forsythe):	Passed	(P = 0.392)
Group Name	N	Missing	Mean	Std Dev	SEM			Group Name	N	Missing	Mean	Std Dev	SEM			Group Name	N	Missing	Mean	Std Dev	SEM
WT chlorophyll	8	0	130.85	18.251	6.453			WT chlorophyll	16	0	159.019	15.648	3.912			WT chlorophyll	8	0	444.75	52.585	18.592
ΔpetL chlorophyll	12	0	95.158	14.266	4.118			ΔpetL chlorophyll	13	0	80.508	18.903	5.243			ΔpetL chlorophyll	8	0	215.363	53.699	18.986
pRB8c chlorophyll	10	0	108.54	81.29	2.571			pRB8c chlorophyll	15	0	116.947	9.901	2.556			pRB8c chlorophyll	8	0	393.8	31.501	11.137
Source of Variation	DF	SS	MS	F	P			Source of Variation	DF	SS	MS	F	P			Source of Variation	DF	SS	MS	F	P
Between Groups	2	6120.04	3060.02	15.996	<0.001			Between Groups	2	44678.3	22339.1	98.134	<0.001			Between Groups	2	232145	116073	52.433	<0.001
Residual	27	5165.07	191.299					Residual	41	9333.21	227.639					Residual	21	46488	2213.72
Total	29	11285.1						Total	43	54011.5						Total	23	278633
The differences in the mean values among the treatment groups are greater than would be expected by chance; there is a statistically significant difference (P = <0.001).								The differences in the mean values among the treatment groups are greater than would be expected by chance; there is a statistically significant difference (P = <0.001).								The differences in the mean values among the treatment groups are greater than would be expected by chance; there is a statistically significant difference (P = <0.001).
Power of performed test with alpha = 0.050: 0.998								Power of performed test with alpha = 0.050: 1.000								Power of performed test with alpha = 0.050: 1.000
All Pairwise Multiple Comparison Procedures (Holm-Sidak method):								All Pairwise Multiple Comparison Procedures (Holm-Sidak method):								All Pairwise Multiple Comparison Procedures (Holm-Sidak method):
Overall significance level = 0.05								Overall significance level = 0.05								Overall significance level = 0.05
Comparisons for factor:								Comparisons for factor:								Comparisons for factor:
Comparison	Diff of Means	t	P	P<0.050				Comparison	Diff of Means	t	P	P<0.050				Comparison	Diff of Means	t	P	P<0.050
WT chlorophyll vs. ΔpetL chlorophyll	35.692	5.654	<0.001	Yes				WT chlorophyll vs. ΔpetL chlorophyll	78.511	13.936	<0.001	Yes				WT chlorophyll vs. ΔpetL chlorophyll	229.387	9.751	<0.001	Yes
WT chlorophyll vs. pRB8c chlorophyll	22.31	3.401	0.004	Yes				WT chlorophyll vs. pRB8c chlorophyll	42.072	7.759	<0.001	Yes				pRB8c chlorophyll vs. ΔpetL chlorophyll	178.438	7.585	<0.001	Yes
pRB8c chlorophyll vs. ΔpetL chlorophyll	13.382	2.26	0.032	Yes				pRB8c chlorophyll vs. ΔpetL chlorophyll	36.439	6.374	<0.001	Yes				WT chlorophyll vs. pRB8c chlorophyll	50.95	2.166	0.042	Yes
Developing leaf 36 d time point
One Way Analysis of Variance
Normality Test (Shapiro-Wilk):	Failed	(P < 0.050)
Kruskal-Wallis One Way Analysis of Variance on Ranks
Group	N	Missing	Median	0.25	0.75
WT chlorophyll	8	0	263.45	228.1	292.6
ΔpetLchlorophyll	8	0	80.9	64.275	124.925
pRB8c chlorophyll	7	0	187.3	167	194.7
H = 16.753 with 2 degrees of freedom. (P = <0.001)
The differences in the median values among the treatment groups are greater than would be expected by chance; there is a statistically significant difference (P = <0.001)
To isolate the group or groups that differ from the others use a multiple comparison procedure.
All Pairwise Multiple Comparison Procedures (Dunn's Method) :
Comparison	Diff of Ranks	Q	P	P<0.050
WT chlorophyll vs ΔpetL chlorophyll	13.875	4.092	<0.001	Yes
WT chlorophyll vs pRB8c chlorophyll	7.143	2.035	0.126	No
pRB8c chlorophyll vs ΔpetL chlorophyll	6.732	1.918	0.165	No
Note: The multiple comparisons on ranks do not include an adjustment for ties.

## Sheet: Figure 10C
Supplemental Data, Gao et al., (2022). Cold acclimation by plastid translation. The Plant Cell
Supplemental Data Set S4. One Way ANOVA reports generated by SigmaPlot14 software.
Chlorophyll a/b ratio of mature, explanding and developing leaves of wild-type, ΔpetL and pRB8c plants after cold shift
Mature leaves 0 d time point								Mature leaves 1 d time point								Mature leaves 2 d time point								Mature leaves 4 d time point								Mature leaves 8 d time point								Mature leaves 14 d time point
One Way Analysis of Variance								One Way Analysis of Variance								One Way Analysis of Variance								One Way Analysis of Variance								One Way Analysis of Variance								One Way Analysis of Variance
Normality Test (Shapiro-Wilk):	Failed	(P < 0.050)						Normality Test (Shapiro-Wilk):	Passed	(P = 0.855)		Equal Variance Test (Brown-Forsythe):	Failed	(P < 0.050)		Normality Test (Shapiro-Wilk):	Failed	(P < 0.050)						Normality Test (Shapiro-Wilk):	Failed	(P < 0.050)						Normality Test (Shapiro-Wilk):	Failed	(P < 0.050)						Normality Test (Shapiro-Wilk):	Passed	(P = 0.559)		Equal Variance Test (Brown-Forsythe):	Passed	(P = 0.121)
Kruskal-Wallis One Way Analysis of Variance on Ranks								Kruskal-Wallis One Way Analysis of Variance on Ranks								Kruskal-Wallis One Way Analysis of Variance on Ranks	Donnerstag, 6. Januar 2022 10:55:11							Kruskal-Wallis One Way Analysis of Variance on Ranks								Kruskal-Wallis One Way Analysis of Variance on Ranks								Group Name	N	Missing	Mean	Std Dev	SEM
																																								WT 14 d a/b	13	0	5.062	0.131	0.0364
Group	N	Missing	Median	0.25	0.75			Group	N	Missing	Median	0.25	0.75			Group	N	Missing	Median	0.25	0.75			Group	N	Missing	Median	0.25	0.75			Group	N	Missing	Median	0.25	0.75			ΔpetL 14 d a/b	10	0	4.32	0.162	0.0512
WT 0 d a/b	12	0	4.175	4.103	4.228			WT 1 d a/b	12	0	4.16	4.06	4.21			WT 2 d a/b	12	0	4.16	4.107	4.217			WT 4 d a/b	12	0	4.35	4.148	4.648			WT 8 d a/b	10	0	4.74	4.607	5.005			pRB8c 14 d a/b	12	0	4.275	0.208	0.06
ΔpetL 0 d a/b	12	0	3.85	3.748	4.038			ΔpetL 1 d a/b	12	0	3.85	3.662	3.928			ΔpetL 2 d a/b	12	0	3.915	3.805	4.063			ΔpetL 4 d a/b	12	0	3.905	3.777	4.122			ΔpetL 8 d a/b	14	0	4.06	3.925	4.245
pRB8c 0 d a/b	12	0	4.06	3.973	4.12			pRB8c 1 d a/b	12	0	4.085	4.052	4.157			pRB8c 2 d a/b	12	0	3.95	3.93	4.018			pRB8c 4 d a/b	10	0	3.99	3.933	4.02			pRB8c 8 d a/b	10	0	4.12	4.05	4.14			Source of Variation	DF	SS	MS	F	P
																																								Between Groups	2	4.807	2.403	83.789	<0.001
H = 12.875 with 2 degrees of freedom. (P = 0.002)								H = 24.177 with 2 degrees of freedom. (P = <0.001)								H = 16.363 with 2 degrees of freedom. (P = <0.001)								H = 15.786 with 2 degrees of freedom. (P = <0.001)								H = 20.654 with 2 degrees of freedom. (P = <0.001)								Residual	32	0.918	0.0287
																																								Total	34	5.725
The differences in the median values among the treatment groups are greater than would be expected by chance; there is a statistically significant difference (P = 0.002)								The differences in the median values among the treatment groups are greater than would be expected by chance; there is a statistically significant difference (P = <0.001)								The differences in the median values among the treatment groups are greater than would be expected by chance; there is a statistically significant difference (P = <0.001)								The differences in the median values among the treatment groups are greater than would be expected by chance; there is a statistically significant difference (P = <0.001)								The differences in the median values among the treatment groups are greater than would be expected by chance; there is a statistically significant difference (P = <0.001)								The differences in the mean values among the treatment groups are greater than would be expected by chance; there is a statistically significant difference (P = <0.001).
To isolate the group or groups that differ from the others use a multiple comparison procedure.								To isolate the group or groups that differ from the others use a multiple comparison procedure.								To isolate the group or groups that differ from the others use a multiple comparison procedure.								To isolate the group or groups that differ from the others use a multiple comparison procedure.								To isolate the group or groups that differ from the others use a multiple comparison procedure.								Power of performed test with alpha = 0.050: 1.000
All Pairwise Multiple Comparison Procedures (Tukey Test):								All Pairwise Multiple Comparison Procedures (Tukey Test):								All Pairwise Multiple Comparison Procedures (Tukey Test):								All Pairwise Multiple Comparison Procedures (Dunn's Method) :								All Pairwise Multiple Comparison Procedures (Dunn's Method) :								All Pairwise Multiple Comparison Procedures (Holm-Sidak method):
																																								Overall significance level = 0.05
Comparison	Diff of Ranks	q	P	P<0.050				Comparison	Diff of Ranks	q	P	P<0.050				Comparison	Diff of Ranks	q	P	P<0.050				Comparison	Diff of Ranks	q	P	P<0.050				Comparison	Diff of Ranks	Q	P	P<0.050
WT 0 d a/b vs ΔpetL 0 d a/b	185	5.069	<0.001	Yes				WT 1 d a/b vs ΔpetL 1 d a/b	239	6.549	<0.001	Yes				WT 2 d a/b vs ΔpetL 2 d a/b	200	5.48	<0.001	Yes				WT 4 d a/b vs ΔpetL 4 d a/b	15.167	3.731	<0.001	Yes				WT 8 d a/b vs ΔpetL 8 d a/b	17.464	4.236	<0.001	Yes				Comparisons for factor:
WT 0 d a/b vs pRB8c 0 d a/b	98.5	2.699	0.136	No				WT 1 d a/b vs pRB8c 1 d a/b	46	1.26	0.646	No				WT 2 d a/b vs pRB8c 2 d a/b	151	4.137	0.01	Yes				WT 4 d a/b vs pRB8c 4 d a/b	12.683	2.975	0.009	Yes				WT 8 d a/b vs pRB8c 8 d a/b	16.35	3.671	<0.001	Yes				Comparison	Diff of Means	t	P	P<0.050
pRB8c 0 d a/b vs ΔpetL 0 d a/b	86.5	2.37	0.214	No				pRB8c 1 d a/b vs ΔpetL 1 d a/b	193	5.288	<0.001	Yes				pRB8c 2 d a/b vs ΔpetL 2 d a/b	49	1.343	0.609	No				pRB8c 4 d a/b vs ΔpetL 4 d a/b	2.483	0.582	1	No				pRB8c 8 d a/b vs ΔpetL 8 d a/b	1.114	0.27	1	No				WT 14 d a/b vs. pRB8c 14 d a/b	0.787	11.601	<0.001	Yes
																																								WT 14 d a/b vs. ΔpetL 14 d a/b	0.742	10.409	<0.001	Yes
																																								ΔpetL 14 d a/b vs. pRB8c 14 d a/b	0.045	0.621	0.539	No
Note: The multiple comparisons on ranks do not include an adjustment for ties.								Note: The multiple comparisons on ranks do not include an adjustment for ties.								Note: The multiple comparisons on ranks do not include an adjustment for ties.								Note: The multiple comparisons on ranks do not include an adjustment for ties.								Note: The multiple comparisons on ranks do not include an adjustment for ties.
Expanding leaves 8 d time point								Expanding leaves 14 d time point								Expanding leaves 35 d time point
One Way Analysis of Variance								One Way Analysis of Variance								One Way Analysis of Variance
Normality Test (Shapiro-Wilk):	Passed	(P = 0.874)						Normality Test (Shapiro-Wilk):	Failed	(P < 0.050)						Normality Test (Shapiro-Wilk):	Failed	(P < 0.050)
Equal Variance Test (Brown-Forsythe):	Passed	(P = 0.094)						Kruskal-Wallis One Way Analysis of Variance on Ranks								Kruskal-Wallis One Way Analysis of Variance on Ranks
Group Name	N	Missing	Mean	Std Dev	SEM			Group	N	Missing	Median	0.25	0.75			Group	N	Missing	Median	0.25	0.75
WT a/b	8	0	5.308	0.437	0.154			WT a/b	16	0	5.075	4.875	5.308			WT a/b	8	0	4.46	4.372	4.88
ΔpetL a/b	12	0	4.242	0.253	0.0731			ΔpetL a/b	13	0	4.44	4.32	4.76			ΔpetL a/b	8	0	4.475	4.418	4.52
pRB8c a/b	10	0	4.676	0.19	0.06			pRB8c a/b	15	0	4.74	4.46	4.97			pRB8c a/b	8	0	4.135	4.12	4.37
Source of Variation	DF	SS	MS	F	P			H = 15.845 with 2 degrees of freedom. (P = <0.001)								H = 7.997 with 2 degrees of freedom. (P = 0.018)
Between Groups	2	5.445	2.722	31092	<0.001
Residual	27	2.364	0.0876					The differences in the median values among the treatment groups are greater than would be expected by chance; there is a statistically significant difference (P = <0.001)								The differences in the median values among the treatment groups are greater than would be expected by chance; there is a statistically significant difference (P = 0.018)
Total	29	7.809
								To isolate the group or groups that differ from the others use a multiple comparison procedure.								To isolate the group or groups that differ from the others use a multiple comparison procedure.
The differences in the mean values among the treatment groups are greater than would be expected by chance; there is a statistically significant difference (P = <0.001).
Power of performed test with alpha = 0.050: 1.000								All Pairwise Multiple Comparison Procedures (Dunn's Method) :								All Pairwise Multiple Comparison Procedures (Tukey Test):
								Comparison	Diff of Ranks	Q	P	P<0.050				Comparison	Diff of Ranks	q	P	P<0.050
All Pairwise Multiple Comparison Procedures (Holm-Sidak method):								WT a/b vs ΔpetL a/b	18.236	3.802	<0.001	Yes				ΔpetL a/b vs pRB8c a/b	72	3.6	0.029	Yes
Overall significance level = 0.05								WT a/b vs pRB8c a/b	12.979	2.811	0.015	Yes				ΔpetL a/b vs WT a/b	6	0.3	0.975	No
								pRB8c a/b vs ΔpetL a/b	5.256	1.08	0.841	No				WT a/b vs pRB8c a/b	66	3.3	0.051	No
Comparisons for factor:
Comparison	Diff of Means	t	P	P<0.050
WT a/b vs. ΔpetL a/b	1.065	7.885	<0.001	Yes				Note: The multiple comparisons on ranks do not include an adjustment for ties.								Note: The multiple comparisons on ranks do not include an adjustment for ties.
WT a/b vs. pRB8c a/b	0.631	4.499	<0.001	Yes
pRB8c a/b vs. ΔpetL a/b	0.434	3.422	0.002	Yes
Developing leaf 36 d time point
One Way Analysis of Variance
Normality Test (Shapiro-Wilk):	Failed	(P < 0.050)
Kruskal-Wallis One Way Analysis of Variance on Ranks
Group	N	Missing	Median	0.25	0.75
WT a/b	8	0	4.47	4.428	4.723
ΔpetL a/b	8	0	5.045	4.512	5.595
pRB8c a/b	7	0	4.45	4.13	4.54
H = 6.143 with 2 degrees of freedom. (P = 0.046)
The differences in the median values among the treatment groups are greater than would be expected by chance; there is a statistically significant difference (P = 0.046)
To isolate the group or groups that differ from the others use a multiple comparison procedure.
All Pairwise Multiple Comparison Procedures (Dunn's Method) :
Comparison	Diff of Ranks	Q	P	P<0.050
ΔpetL a/b vs pRB8c a/b	8.5	2.422	0.046	Yes
ΔpetL a/b vs WT a/b	5.5	1.622	0.314	No
WT a/b vs pRB8c a/b	3	0.855	1	No
Note: The multiple comparisons on ranks do not include an adjustment for ties.

## Sheet: Figure 10D
Supplemental Data, Gao et al., (2022). Cold acclimation by plastid translation. The Plant Cell
Supplemental Data Set S4. One Way ANOVA reports generated by SigmaPlot14 software.
Maximum quantum efficiency of PSII in the dark-adapted state (FV/FM) of mature, explanding and developing leaves of wild-type, ΔpetL and pRB8c plants after cold shift
Mature leaves 0 d time point								Mature leaves 1 d time point								Mature leaves 2 d time point								Mature leaves 4 d time point								Mature leaves 8 d time point								Mature leaves 14 d time point
One Way Analysis of Variance								One Way Analysis of Variance								One Way Analysis of Variance								One Way Analysis of Variance								One Way Analysis of Variance								One Way Analysis of Variance
Normality Test (Shapiro-Wilk):	Failed	(P < 0.050)						Normality Test (Shapiro-Wilk):	Passed	(P = 0.063)		Equal Variance Test (Brown-Forsythe):	Failed	(P < 0.050)		Normality Test (Shapiro-Wilk):	Failed	(P < 0.050)						Normality Test (Shapiro-Wilk):	Failed	(P < 0.050)						Normality Test (Shapiro-Wilk):	Passed	(P = 0.204)		Equal Variance Test (Brown-Forsythe):	Failed	(P < 0.050)		Normality Test (Shapiro-Wilk):	Passed	(P = 0.746)		Equal Variance Test (Brown-Forsythe):	Failed	(P < 0.050)
Kruskal-Wallis One Way Analysis of Variance on Ranks								Kruskal-Wallis One Way Analysis of Variance on Ranks								Kruskal-Wallis One Way Analysis of Variance on Ranks								Kruskal-Wallis One Way Analysis of Variance on Ranks								Kruskal-Wallis One Way Analysis of Variance on Ranks								Kruskal-Wallis One Way Analysis of Variance on Ranks
Group	N	Missing	Median	0.25	0.75			Group	N	Missing	Median	0.25	0.75			Group	N	Missing	Median	0.25	0.75			Group	N	Missing	Median	0.25	0.75			Group	N	Missing	Median	0.25	0.75			Group	N	Missing	Median	0.25	0.75
WT 0 d FV/FM	24	0	0.795	0.79	0.8			WT 1 d FV/FM	24	0	0.67	0.653	0.69			WT 2 d FV/FM	24	0	0.69	0.66	0.71			WT 4 d FV/FM	24	0	0.66	0.643	0.67			WT 8 d FV/FM	24	0	0.655	0.613	0.68			WT 14 d FV/FM	13	0	0.73	0.695	0.755
ΔpetL 0 d FV/FM	24	0	0.765	0.75	0.77			ΔpetL 1 d FV/FM	24	0	0.6	0.57	0.657			ΔpetL 2 d FV/FM	24	0	0.61	0.59	0.637			ΔpetL 4 d FV/FM	24	0	0.575	0.522	0.61			ΔpetL 8 d FV/FM	24	0	0.52	0.482	0.55			ΔpetL 14 d FV/FM	10	0	0.63	0.597	0.67
pRB8c 0 d FV/FM	48	0	0.82	0.8	0.83			pRB8c 1 d FV/FM	24	0	0.68	0.67	0.69			pRB8c 2 d FV/FM	24	0	0.68	0.67	0.688			pRB8c 4 d FV/FM	20	0	0.66	0.65	0.67			pRB8c 8 d FV/FM	14	0	0.655	0.64	0.67			pRB8c 14 d FV/FM	12	0	0.665	0.66	0.677
H = 65.664 with 2 degrees of freedom. (P = <0.001)								H = 24.080 with 2 degrees of freedom. (P = <0.001)								H = 39.127 with 2 degrees of freedom. (P = <0.001)								H = 42.889 with 2 degrees of freedom. (P = <0.001)								H = 43.170 with 2 degrees of freedom. (P = <0.001)								H = 19.368 with 2 degrees of freedom. (P = <0.001)
The differences in the median values among the treatment groups are greater than would be expected by chance; there is a statistically significant difference (P = <0.001)								The differences in the median values among the treatment groups are greater than would be expected by chance; there is a statistically significant difference (P = <0.001)								The differences in the median values among the treatment groups are greater than would be expected by chance; there is a statistically significant difference (P = <0.001)								The differences in the median values among the treatment groups are greater than would be expected by chance; there is a statistically significant difference (P = <0.001)								The differences in the median values among the treatment groups are greater than would be expected by chance; there is a statistically significant difference (P = <0.001)								The differences in the median values among the treatment groups are greater than would be expected by chance; there is a statistically significant difference (P = <0.001)
To isolate the group or groups that differ from the others use a multiple comparison procedure.								To isolate the group or groups that differ from the others use a multiple comparison procedure.								To isolate the group or groups that differ from the others use a multiple comparison procedure.								To isolate the group or groups that differ from the others use a multiple comparison procedure.								To isolate the group or groups that differ from the others use a multiple comparison procedure.								To isolate the group or groups that differ from the others use a multiple comparison procedure.
All Pairwise Multiple Comparison Procedures (Dunn's Method) :								All Pairwise Multiple Comparison Procedures (Tukey Test):								All Pairwise Multiple Comparison Procedures (Tukey Test):								All Pairwise Multiple Comparison Procedures (Dunn's Method) :								All Pairwise Multiple Comparison Procedures (Dunn's Method) :								All Pairwise Multiple Comparison Procedures (Dunn's Method) :
Comparison	Diff of Ranks	Q	P	P<0.050				Comparison	Diff of Ranks	q	P	P<0.050				Comparison	Diff of Ranks	q	P	P<0.050				Comparison	Diff of Ranks	Q	P	P<0.050				Comparison	Diff of Ranks	Q	P	P<0.050				Comparison	Diff of Ranks	Q	P	P<0.050
pRB8c 0 d FV/FM vs ΔpetL 0 d FV/FM	55.531	7.974	<0.001	Yes				pRB8c 1 d FV/FM vs ΔpetL 1 d FV/FM	667.5	6.51	<0.001	Yes				WT 2 d FV/FM vs ΔpetL 2 d FV/FM	840.5	8.198	<0.001	Yes				pRB8c 4 d FV/FM vs ΔpetL 4 d FV/FM	33.054	5.521	<0.001	Yes				WT 8 d FV/FM vs ΔpetL 8 d FV/FM	30.938	5.94	<0.001	Yes				WT 14 d FV/FM vs ΔpetL 14 d FV/FM	17.9	4.153	<0.001	Yes
pRB8c 0 d FV/FM vs WT 0 d FV/FM	25.427	3.651	<0.001	Yes				pRB8c 1 d FV/FM vs WT 1 d FV/FM	138	1.346	0.607	No				WT 2 d FV/FM vs pRB8c 2 d FV/FM	136	1.326	0.616	No				pRB8c 4 d FV/FM vs WT 4 d FV/FM	0.804	0.134	1	No				WT 8 d FV/FM vs pRB8c 8 d FV/FM	0.199	0.0329	1	No				WT 14 d FV/FM vs pRB8c 14 d FV/FM	12.792	3.118	0.005	Yes
WT 0 d FV/FM vs ΔpetL 0 d FV/FM	30.104	3.744	<0.001	Yes				WT 1 d FV/FM vs ΔpetL 1 d FV/FM	529.5	5.164	<0.001	Yes				pRB8c 2 d FV/FM vs ΔpetL 2 d FV/FM	704.5	6.871	<0.001	Yes				WT 4 d FV/FM vs ΔpetL 4 d FV/FM	32.25	5.65	<0.001	Yes				pRB8c 8 d FV/FM vs ΔpetL 8 d FV/FM	30.738	5.066	<0.001	Yes				pRB8c 14 d FV/FM vs ΔpetL 14 d FV/FM	5.108	1.164	0.733	No
Note: The multiple comparisons on ranks do not include an adjustment for ties.																Note: The multiple comparisons on ranks do not include an adjustment for ties.								Note: The multiple comparisons on ranks do not include an adjustment for ties.								Note: The multiple comparisons on ranks do not include an adjustment for ties.								Note: The multiple comparisons on ranks do not include an adjustment for ties.
Expanding leaves 8 d time point								Expanding leaves 14 d time point								Expanding leaves 35 d time point
One Way Analysis of Variance								One Way Analysis of Variance								One Way Analysis of Variance
Normality Test (Shapiro-Wilk):	Failed	(P < 0.050)						Normality Test (Shapiro-Wilk):	Failed	(P < 0.050)						Normality Test (Shapiro-Wilk):	Passed	(P = 0.534)
Kruskal-Wallis One Way Analysis of Variance on Ranks								Kruskal-Wallis One Way Analysis of Variance on Ranks	Donnerstag. 4. November 2021 15:54:12							Equal Variance Test (Brown-Forsythe):	Passed	(P = 0.073)
Group	N	Missing	Median	0.25	0.75			Group	N	Missing	Median	0.25	0.75			Group Name	N	Missing	Mean	Std Dev	SEM
WT FV/FM	12	0	0.65	0.6	0.66			WT FV/FM	16	0	0.69	0.68	0.72			WT FV/FM	8	0	0.806	0.00744	0.00263
ΔpetL FV/FM	12	0	0.355	0.34	0.367			ΔpetL FV/FM	13	0	0.45	0.43	0.475			ΔpetL FV/FM	8	0	0.735	0.0298	0.0105
pRB8c FV/FM	20	0	0.67	0.66	0.67			pRB8c FV/FM	15	0	0.69	0.66	0.72			pRB8c FV/FM	8	0	0.744	0.0272	0.00962
H = 31.746 with 2 degrees of freedom. (P = <0.001)								H = 27.181 with 2 degrees of freedom. (P = <0.001)								Source of Variation	DF	SS	MS	F	P
																Between Groups	2	0.0242	0.0121	21.542	<0.001
The differences in the median values among the treatment groups are greater than would be expected by chance; there is a statistically significant difference (P = <0.001)								The differences in the median values among the treatment groups are greater than would be expected by chance; there is a statistically significant difference (P = <0.001)								Residual	21	0.0118	0.000561
																Total	23	0.0359
To isolate the group or groups that differ from the others use a multiple comparison procedure.								To isolate the group or groups that differ from the others use a multiple comparison procedure.
																The differences in the mean values among the treatment groups are greater than would be expected by chance; there is a statistically significant difference (P = <0.001).
All Pairwise Multiple Comparison Procedures (Dunn's Method) :								All Pairwise Multiple Comparison Procedures (Dunn's Method) :								Power of performed test with alpha = 0.050: 1.000
Comparison	Diff of Ranks	Q	P	P<0.050				Comparison	Diff of Ranks	Q	P	P<0.050
pRB8c FV/FM vs. ΔpetL FV/FM	26.15	5.575	<0.001	Yes				WT FV/FM vs. ΔpetL FV/FM	22.813	4.756	<0.001	Yes				All Pairwise Multiple Comparison Procedures (Holm-Sidak method):
WT FV/FM vs. pRB8c FV/FM	11.067	2.359	0.055	No				WT FV/FM vs. pRB8c FV/FM	1.679	0.364	1	No				Overall significance level = 0.05
WT FV/FM vs. ΔpetL FV/FM	15.083	2.876	0.012	Yes				pRB8c FV/FM vs. ΔpetL FV/FM	21.133	4.342	<0.001	Yes
																Comparisons for factor:
																Comparison	Diff of Means	t	P	P<0.050
Note: The multiple comparisons on ranks do not include an adjustment for ties.								Note: The multiple comparisons on ranks do not include an adjustment for ties.								WT FV/FM vs. ΔpetL FV/FM	0.0713	6.018	<0.001	Yes
																WT FV/FM vs. pRB8c FV/FM	0.0625	5.279	<0.001	Yes
																pRB8c FV/FM vs. ΔpetL FV/FM	0.00875	0.739	0.468	No
Developing leaf 36 d time point
One Way Analysis of Variance
Normality Test (Shapiro-Wilk):	Passed	(P = 0.495)
Equal Variance Test (Brown-Forsythe):	Passed	(P = 0.365)
Group Name	N	Missing	Mean	Std Dev	SEM
WT FV/FM	8	0	0.725	0.0302	0.0107
ΔpetL FV/FM	8	0	0.504	0.0678	0.024
pRB8c FV/FM	7	0	0.699	0.0414	0.0156
Source of Variation	DF	SS	MS	F	P
Between Groups	2	0.23	0.115	47.127	<0.001
Residual	20	0.0489	0.00244
Total	22	0.279
The differences in the mean values among the treatment groups are greater than would be expected by chance; there is a statistically significant difference (P = <0.001).
Power of performed test with alpha = 0.050: 1.000
All Pairwise Multiple Comparison Procedures (Holm-Sidak method):
Overall significance level = 0.05
Comparisons for factor:
Comparison	Diff of Means	t	P	P<0.050
WT FV/FM vs. ΔpetL FV/FM	0.221	8.951	<0.001	Yes
pRB8c FV/FM vs. ΔpetL FV/FM	0.195	7.615	<0.001	Yes
WT FV/FM vs. pRB8c FV/FM	0.0264	1.033	0.314	No

## Sheet: Figure 10E
Supplemental Data, Gao et al., (2022). Cold acclimation by plastid translation. The Plant Cell
Supplemental Data Set S4. One Way ANOVA reports generated by SigmaPlot14 software.
Maximum capacity of linear electron transport (ETRII) of mature, explanding and developing leaves of wild-type, ΔpetL and pRB8c plants after cold shift
Mature leaves 0 d time point								Mature leaves 1 d time point								Mature leaves 2 d time point								Mature leaves 4 d time point								Mature leaves 8 d time point								Mature leaves 14 d time point
One Way Analysis of Variance								One Way Analysis of Variance								One Way Analysis of Variance								One Way Analysis of Variance								One Way Analysis of Variance								One Way Analysis of Variance
Normality Test (Shapiro-Wilk):	Failed	(P < 0.050)						Normality Test (Shapiro-Wilk):	Failed	(P < 0.050)						Normality Test (Shapiro-Wilk):	Passed	(P = 0.142)						Normality Test (Shapiro-Wilk):	Failed	(P < 0.050)						Normality Test (Shapiro-Wilk):	Failed	(P < 0.050)						Normality Test (Shapiro-Wilk):	Passed	(P = 0.522)
Kruskal-Wallis One Way Analysis of Variance on Ranks								Kruskal-Wallis One Way Analysis of Variance on Ranks								Equal Variance Test (Brown-Forsythe):	Passed	(P = 0.063)						Kruskal-Wallis One Way Analysis of Variance on Ranks								Kruskal-Wallis One Way Analysis of Variance on Ranks								Equal Variance Test (Brown-Forsythe):	Passed	(P = 0.684)
Group	N	Missing	Median	0.25	0.75			Group	N	Missing	Median	0.25	0.75			Group Name	N	Missing	Mean	Std Dev	SEM			Group	N	Missing	Median	0.25	0.75			Group	N	Missing	Median	0.25	0.75			Group Name	N	Missing	Mean	Std Dev	SEM
WT 0 d ETRII	24	0	109.15	87.85	130.075			WT 1 d ETRII	24	0	75.45	69.775	91.175			WT 2 d ETRII	24	0	82.163	16.53	3.374			WT 4 d ETRII	24	0	77.05	71.1	96.1			WT 8 d ETRII	24	0	82.6	78.6	93.675			WT 14 d ETRII	13	0	92.362	8.675	2.406
ΔpetL 0 d ETRII	24	0	87.95	82.025	119.45			ΔpetL 1 d ETRII	24	0	66.55	54.85	82.475			ΔpetL 2 d ETRII	24	0	65.6	17.15	3.501			ΔpetL 4 d ETRII	24	0	59.7	49.15	81.975			ΔpetL 8 d ETRII	24	0	62.65	50.175	73.275			ΔpetL 14 d ETRII	10	0	62.39	10.085	3.189
pRB8c 0 d ETRII	48	0	86.55	81	94.125			pRB8c 1 d ETRII	24	0	42.95	36.675	46.925			pRB8c 2 d ETRII	24	0	35.654	11.142	2.274			pRB8c 4 d ETRII	20	0	36.5	31.175	48.25			pRB8c 8 d ETRII	14	0	50.05	41.525	52.05			pRB8c 14 d ETRII	12	0	37.15	8.264	2.386
H = 18.099 with 2 degrees of freedom. (P = <0.001)								H = 46.318 with 2 degrees of freedom. (P = <0.001)								Source of Variation	DF	SS	MS	F	P			H = 42.024 with 2 degrees of freedom. (P = <0.001)								H = 38.918 with 2 degrees of freedom. (P = <0.001)								Source of Variation	DF	SS	MS	F	P
																Between Groups	2	26672.8	13336.4	57.857	<0.001																			Between Groups	2	19107.5	9553.74	118.975	<0.001
The differences in the median values among the treatment groups are greater than would be expected by chance; there is a statistically significant difference (P = <0.001)								The differences in the median values among the treatment groups are greater than would be expected by chance; there is a statistically significant difference (P = <0.001)								Residual	69	15904.9	230.505					The differences in the median values among the treatment groups are greater than would be expected by chance; there is a statistically significant difference (P = <0.001)								The differences in the median values among the treatment groups are greater than would be expected by chance; there is a statistically significant difference (P = <0.001)								Residual	32	2569.61	80.3
																Total	71	42577.6																						Total	34	21677.1
To isolate the group or groups that differ from the others use a multiple comparison procedure.								To isolate the group or groups that differ from the others use a multiple comparison procedure.																To isolate the group or groups that differ from the others use a multiple comparison procedure.								To isolate the group or groups that differ from the others use a multiple comparison procedure.
																The differences in the mean values among the treatment groups are greater than would be expected by chance; there is a statistically significant difference (P = <0.001).																								The differences in the mean values among the treatment groups are greater than would be expected by chance; there is a statistically significant difference (P = <0.001).
All Pairwise Multiple Comparison Procedures (Dunn's Method) :								All Pairwise Multiple Comparison Procedures (Tukey Test):								Power of performed test with alpha = 0.050: 1.000								All Pairwise Multiple Comparison Procedures (Dunn's Method) :								All Pairwise Multiple Comparison Procedures (Dunn's Method) :								Power of performed test with alpha = 0.050: 1.000
Comparison	Diff of Ranks	Q	P	P<0.050				Comparison	Diff of Ranks	q	P	P<0.050												Comparison	Diff of Ranks	Q	P	P<0.050				Comparison	Diff of Ranks	Q	P	P<0.050
WT 0 d ETRII vs pRB8c 0 d ETRII	29.625	4.254	<0.001	Yes				WT 1 d ETRII vs pRB8c 1 d ETRII	965	9.412	<0.001	Yes				All Pairwise Multiple Comparison Procedures (Holm-Sidak method):								WT 4 d ETRII vs pRB8c 4 d ETRII	38.675	6.46	<0.001	Yes				WT 8 d ETRII vs pRB8c 8 d ETRII	36.036	5.939	<0.001	Yes				All Pairwise Multiple Comparison Procedures (Holm-Sidak method):
WT 0 d ETRII vs ΔpetL 0 d ETRII	19.417	2.415	0.047	Yes				WT 1 d ETRII vs ΔpetL 1 d ETRII	304	2.965	0.091	No				Overall significance level = 0.05								WT 4 d ETRII vs ΔpetL 4 d ETRII	14.875	2.606	0.027	Yes				WT 8 d ETRII vs ΔpetL 8 d ETRII	22.25	4.272	<0.001	Yes				Overall significance level = 0.05
ΔpetL 0 d ETRII vs pRB8c 0 d ETRII	10.208	1.466	0.428	No				ΔpetL 1 d ETRII vs pRB8c 1 d ETRII	661	6.447	<0.001	Yes												ΔpetL 4 d ETRII vs pRB8c 4 d ETRII	23.8	3.975	<0.001	Yes				ΔpetL 8 d ETRII vs pRB8c 8 d ETRII	13.786	2.272	0.069	No
																Comparisons for factor:																								Comparisons for factor:
																Comparison	Diff of Means	t	P	P<0.050																				Comparison	Diff of Means	t	P	P<0.050
Note: The multiple comparisons on ranks do not include an adjustment for ties.								Note: The multiple comparisons on ranks do not include an adjustment for ties.								WT 2 d ETRII vs. pRB8c 2 d ETRII	46.508	10.612	<0.001	Yes				Note: The multiple comparisons on ranks do not include an adjustment for ties.								Note: The multiple comparisons on ranks do not include an adjustment for ties.								WT 14 d ETRII vs. pRB8c 14 d ETRII	55.212	15.391	<0.001	Yes
																ΔpetL 2 d ETRII vs. pRB8c 2 d ETRII	29.946	6.833	<0.001	Yes																				WT 14 d ETRII vs. ΔpetL 14 d ETR	29.972	7.952	<0.001	Yes
																WT 2 d ETRII vs. ΔpetL 2 d ETRII	16.563	3.779	<0.001	Yes																				ΔpetL 14 d ETR vs. pRB8c 14 d ETRI	25.24	6.578	<0.001	Yes
Expanding leaves 8 d time point								Expanding leaves 14 d time point								Expanding leaves 35 d time point
One Way Analysis of Variance								One Way Analysis of Variance								One Way Analysis of Variance
Normality Test (Shapiro-Wilk):	Failed	(P < 0.050)						Normality Test (Shapiro-Wilk):	Passed	(P = 0.783)						Normality Test (Shapiro-Wilk):	Passed	(P = 0.301)
Kruskal-Wallis One Way Analysis of Variance on Ranks								Equal Variance Test (Brown-Forsythe):	Passed	(P = 0.072)						Equal Variance Test (Brown-Forsythe):	Passed	(P = 0.157)
Group	N	Missing	Median	0.25	0.75			Group Name	N	Missing	Mean	Std Dev	SEM			Group Name	N	Missing	Mean	Std Dev	SEM
WT ETRII	12	0	84.95	79.175	96.8			WT ETRII	16	0	89.956	8.84	2.21			WT ETRII	8	0	143.063	15.963	5.644
ΔpetL ETRII	12	0	33.8	31.4	34.8			ΔpetL ETRII	13	0	29.046	5.562	1.543			ΔpetL ETRII	8	0	99.612	8.085	2.858
pRB8c ETRII	20	0	51.7	47.175	59.95			pRB8c ETRII	15	0	37.14	9.898	2.556			pRB8c ETRII	8	0	80.525	23.251	8.22
H = 37.247 with 2 degrees of freedom. (P = <0.001)								Source of Variation	DF	SS	MS	F	P			Source of Variation	DF	SS	MS	F	P
								Between Groups	2	33044.5	16522.2	232.389	<0.001			Between Groups	2	16435.1	8217.57	28.64	<0.001
The differences in the median values among the treatment groups are greater than would be expected by chance; there is a statistically significant difference (P = <0.001)								Residual	41	2914.99	71.097					Residual	21	6025.4	286.924
								Total	43	35959.4						Total	23	22460.5
To isolate the group or groups that differ from the others use a multiple comparison procedure.
								The differences in the mean values among the treatment groups are greater than would be expected by chance; there is a statistically significant difference (P = <0.001).								The differences in the mean values among the treatment groups are greater than would be expected by chance; there is a statistically significant difference (P = <0.001).
All Pairwise Multiple Comparison Procedures (Dunn's Method) :								Power of performed test with alpha = 0.050: 1.000								Power of performed test with alpha = 0.050: 1.000
Comparison	Diff of Ranks	Q	P	P<0.050
WT ETRII vs ΔpetL ETRII	32	6.102	<0.001	Yes				All Pairwise Multiple Comparison Procedures (Holm-Sidak method):								All Pairwise Multiple Comparison Procedures (Holm-Sidak method):
WT ETRII vs pRB8c ETRII	16	3.411	0.002	Yes				Overall significance level = 0.05								Overall significance level = 0.05
pRB8c ETRII vs ΔpetL ETRII	16	3.411	0.002	Yes
								Comparisons for factor:								Comparisons for factor:
								Comparison	Diff of Means	t	P	P<0.050				Comparison	Diff of Means	t	P	P<0.050
Note: The multiple comparisons on ranks do not include an adjustment for ties.								WT ETRII vs ΔpetL ETRII	60.91	19.346	<0.001	Yes				WT ETRII vs pRB8c ETRII	62.537	7.384	<0.001	Yes
								WT ETRII vs pRB8c ETRII	52.816	17.429	<0.001	Yes				WT ETRII vs ΔpetL ETRII	43.45	5.13	<0.001	Yes
								pRB8c ETRII vs ΔpetL ETRII	8.094	2.533	0.015	Yes				pRB8c ETRII vs ΔpetL ETRII	19.087	2.254	0.035	Yes
Developing leaf 36 d time point
One Way Analysis of Variance
Normality Test (Shapiro-Wilk):	Passed	(P = 0.487)
Equal Variance Test (Brown-Forsythe):	Passed	(P = 0.957)
Group Name	N	Missing	Mean	Std Dev	SEM
WT ETRII	8	0	100.888	11.994	4.241
ΔpetL ETRII	8	0	41.837	11.386	4.026
pRB8c ETRII	7	0	28.157	11.2	4.233
Source of Variation	DF	SS	MS	F	P
Between Groups	2	23037.6	11518.8	86.372	<0.001
Residual	20	2667.26	133.363
Total	22	25704.9
The differences in the mean values among the treatment groups are greater than would be expected by chance; there is a statistically significant difference (P = <0.001).
Power of performed test with alpha = 0.050: 1.000
All Pairwise Multiple Comparison Procedures (Holm-Sidak method):
Overall significance level = 0.05
Comparisons for factor:
Comparison	Diff of Means	t	P	P<0.050
WT ETRII vs. pRB8c ETRII	72.73	12.169	<0.001	Yes
WT ETRII vs. ΔpetL ETRII	59.05	10.227	<0.001	Yes
ΔpetL ETRII vs. pRB8c ETRII	13.68	2.289	0.033	Yes

## Sheet: Figure 10F
Supplemental Data, Gao et al., (2022). Cold acclimation by plastid translation. The Plant Cell
Supplemental Data Set S4. One Way ANOVA reports generated by SigmaPlot14 software.
in vivo content of redox-active cytochrome f (cyt f) of mature, explanding and developing leaves of wild-type, ΔpetL and pRB8c plants after cold shift
Mature leaves 0 d time point								Mature leaves 1 d time point								Mature leaves 2 d time point								Mature leaves 4 d time point								Mature leaves 8 d time point								Mature leaves 14 d time point
One Way Analysis of Variance								One Way Analysis of Variance								One Way Analysis of Variance								One Way Analysis of Variance								One Way Analysis of Variance								One Way Analysis of Variance
Normality Test (Shapiro-Wilk):	Passed	(P = 0.073)						Normality Test (Shapiro-Wilk):	Passed	(P = 0.698)						Normality Test (Shapiro-Wilk):	Failed	(P < 0.050)						Normality Test (Shapiro-Wilk):	Passed	(P = 0.156)						Normality Test (Shapiro-Wilk):	Passed	(P = 0.904)						Normality Test (Shapiro-Wilk):	Passed	(P = 0.222)
Equal Variance Test (Brown-Forsythe):	Passed	(P = 0.778)						Equal Variance Test (Brown-Forsythe):	Passed	(P = 0.435)						Kruskal-Wallis One Way Analysis of Variance on Ranks								Equal Variance Test (Brown-Forsythe):	Passed	(P = 0.086)						Equal Variance Test (Brown-Forsythe):	Passed	(P = 0.098)						Equal Variance Test (Brown-Forsythe):	Failed	(P < 0.050)
Group Name	N	Missing	Mean	Std Dev	SEM			Group Name	N	Missing	Mean	Std Dev	SEM			Group	N	Missing	Median	0.25	0.75			Group Name	N	Missing	Mean	Std Dev	SEM			Group Name	N	Missing	Mean	Std Dev	SEM			Kruskal-Wallis One Way Analysis of Variance on Ranks
WT 0 d cyt f	12	0	0.308	0.0185	0.00534			WT 1 d cyt f	12	0	0.299	0.0178	0.00514			WT 2 d cyt f	12	0	0.295	0.283	0.3			WT 4 d cyt f	12	0	0.295	0.0131	0.00379			WT 8 d cyt f	10	0	0.327	0.0275	0.0087
ΔpetL 0 d cyt f	12	0	0.244	0.0219	0.00633			ΔpetL 1 d cyt f	12	0	0.234	0.0264	0.00763			ΔpetL 2 d cyt f	12	0	0.245	0.23	0.25			ΔpetL 4 d cyt f	12	0	0.211	0.0297	0.00857			ΔpetL 8 d cyt f	13	0	0.215	0.0279	0.00773			Group	N	Missing	Median	0.25	0.75
pRB8c 0 d cyt f	12	0	0.142	0.0212	0.00613			pRB8c 1 d cyt f	12	0	0.176	0.0211	0.00609			pRB8c 2 d cyt f	12	0	0.14	0.133	0.157			pRB8c 4 d cyt f	10	0	0.129	0.0233	0.00737			pRB8c 8 d cyt f	10	0	0.126	0.0135	0.00427			WT 14 d cyt f	13	0	0.4	0.39	0.415
																																								ΔpetL 14 d cyt f	10	0	0.26	0.195	0.285
Source of Variation	DF	SS	MS	F	P			Source of Variation	DF	SS	MS	F	P			H = 31.330 with 2 degrees of freedom. (P = <0.001)								Source of Variation	DF	SS	MS	F	P			Source of Variation	DF	SS	MS	F	P			pRB8c 14 d cyt f	11	0	0.14	0.13	0.15
Between Groups	2	0.17	0.0848	199.536	<0.001			Between Groups	2	0.0914	0.0457	93.771	<0.001											Between Groups	2	0.151	0.0754	141.907	<0.001			Between Groups	2	0.203	0.101	171.308	<0.001
Residual	33	0.014	0.000425					Residual	33	0.0161	0.000487					The differences in the median values among the treatment groups are greater than would be expected by chance; there is a statistically significant difference (P = <0.001)								Residual	31	0.0165	0.000532					Residual	30	0.0178	0.000592					H = 29.354 with 2 degrees of freedom. (P = <0.001)
Total	35	0.184						Total	35	0.107														Total	33	0.167						Total	32	0.221
																To isolate the group or groups that differ from the others use a multiple comparison procedure.																								The differences in the median values among the treatment groups are greater than would be expected by chance; there is a statistically significant difference (P = <0.001)
The differences in the mean values among the treatment groups are greater than would be expected by chance; there is a statistically significant difference (P = <0.001).								The differences in the mean values among the treatment groups are greater than would be expected by chance; there is a statistically significant difference (P = <0.001).																The differences in the mean values among the treatment groups are greater than would be expected by chance; there is a statistically significant difference (P = <0.001).								The differences in the mean values among the treatment groups are greater than would be expected by chance; there is a statistically significant difference (P = <0.001).
																																								To isolate the group or groups that differ from the others use a multiple comparison procedure.
Power of performed test with alpha = 0.050: 1.000								Power of performed test with alpha = 0.050: 1.000								All Pairwise Multiple Comparison Procedures (Tukey Test):								Power of performed test with alpha = 0.050: 1.000								Power of performed test with alpha = 0.050: 1.000
																Comparison	Diff of Ranks	q	P	P<0.050																				All Pairwise Multiple Comparison Procedures (Dunn's Method) :
All Pairwise Multiple Comparison Procedures (Holm-Sidak method):								All Pairwise Multiple Comparison Procedures (Holm-Sidak method):								WT 2 d cyt f vs pRB8c 2 d cyt f	287.5	7.877	<0.001	Yes				All Pairwise Multiple Comparison Procedures (Holm-Sidak method):								All Pairwise Multiple Comparison Procedures (Holm-Sidak method):
Overall significance level = 0.05								Overall significance level = 0.05								WT 2 d cyt f vs ΔpetL 2 d cyt f	144.5	3.959	0.014	Yes				Overall significance level = 0.05								Overall significance level = 0.05								Comparison	Diff of Ranks	Q	P	P<0.050
																ΔpetL 2 d cyt f vs pRB8c 2 d cyt f	143	3.918	0.015	Yes																				WT 14 d cyt f vs pRB8c 14 d cyt f	22	5.393	<0.001	Yes
Comparisons for factor:								Comparisons for factor:																Comparisons for factor:								Comparisons for factor:								WT 14 d cyt f vs ΔpetL 14 d cyt f	11.5	2.746	0.018	Yes
Comparison	Diff of Means	t	P	P<0.050				Comparison	Diff of Means	t	P	P<0.050												Comparison	Diff of Means	t	P	P<0.050				Comparison	Diff of Means	t	P	P<0.050				ΔpetL 14 d cyt f vs pRB8c 14 d cyt f	10.5	2.413	0.047	Yes
WT 0 d cyt f vs. pRB8c 0 d cyt f	0.167	19.803	<0.001	Yes				WT 1 d cyt f vs. pRB8c 1 d cyt f	0.123	13.688	<0.001	Yes				Note: The multiple comparisons on ranks do not include an adjustment for ties.								WT 4 d cyt f vs. pRB8c 4 d cyt f	0.166	16.814	<0.001	Yes				WT 8 d cyt f vs. pRB8c 8 d cyt f	0.201	18.465	<0.001	Yes
ΔpetL 0 d cyt f vs. pRB8c 0 d cyt f	0.102	12.179	<0.001	Yes				WT 1 d cyt f vs. ΔpetL 1 d cyt f	0.065	7.214	<0.001	Yes												WT 4 d cyt f vs. ΔpetL 4 d cyt f	0.0842	8.941	<0.001	Yes				WT 8 d cyt f vs. ΔpetL 8 d cyt f	0.112	10.902	<0.001	Yes
WT 0 d cyt f vs. ΔpetL 0 d cyt f	0.0642	7.624	<0.001	Yes				ΔpetL 1 d cyt f vs. pRB8c 1 d cyt f	0.0583	6.474	<0.001	Yes												ΔpetL 4 d cyt f vs. pRB8c 4 d cyt f	0.0818	8.289	<0.001	Yes				ΔpetL 8 d cyt f vs. pRB8c 8 d cyt f	0.0894	8.731	<0.001	Yes				Note: The multiple comparisons on ranks do not include an adjustment for ties.
Expanding leaves 8 d time point								Expanding leaves 14 d time point								Expanding leaves 35 d time point
One Way Analysis of Variance								One Way Analysis of Variance								One Way Analysis of Variance
Normality Test (Shapiro-Wilk):	Passed	(P = 0.051)						Normality Test (Shapiro-Wilk):	Passed	(P = 0.067)						Normality Test (Shapiro-Wilk):	Passed	(P = 0.170)
Equal Variance Test (Brown-Forsythe):	Passed	(P = 0.106)						Equal Variance Test (Brown-Forsythe):	Passed	(P = 0.140)						Equal Variance Test (Brown-Forsythe):	Passed	(P = 0.175)
Group Name	N	Missing	Mean	Std Dev	SEM			Group Name	N	Missing	Mean	Std Dev	SEM			Group Name	N	Missing	Mean	Std Dev	SEM
WT cyt f	8	0	0.292	0.0198	0.00701			WT cyt f	16	0	0.308	0.0382	0.00954			WT cyt f	8	0	0.621	0.132	0.0465
ΔpetL cyt f	8	0	0.149	0.00991	0.0035			ΔpetL cyt f	13	0	0.166	0.0331	0.00917			ΔpetL cyt f	8	0	0.35	0.0545	0.0193
pRB8c cyt f	10	0	0.11	0.00816	0.00258			pRB8c cyt f	15	0	0.127	0.0129	0.00333			pRB8c cyt f	8	0	0.288	0.121	0.0427
Source of Variation	DF	SS	MS	F	P			Source of Variation	DF	SS	MS	F	P			Source of Variation	DF	SS	MS	F	P
Between Groups	2	0.158	0.079	449.935	<0.001			Between Groups	2	0.282	0.141	154937	<0.001			Between Groups	2	0.504	0.252	21.67	<0.001
Residual	23	0.00404	0.000176					Residual	41	0.0373	0.000909					Residual	21	0.244	0.0116
Total	25	0.162						Total	43	0.319						Total	23	0.748
The differences in the mean values among the treatment groups are greater than would be expected by chance; there is a statistically significant difference (P = <0.001).								The differences in the mean values among the treatment groups are greater than would be expected by chance; there is a statistically significant difference (P = <0.001).								The differences in the mean values among the treatment groups are greater than would be expected by chance; there is a statistically significant difference (P = <0.001).
Power of performed test with alpha = 0.050: 1.000								Power of performed test with alpha = 0.050: 1.000								Power of performed test with alpha = 0.050: 1.000
All Pairwise Multiple Comparison Procedures (Holm-Sidak method):								All Pairwise Multiple Comparison Procedures (Holm-Sidak method):								All Pairwise Multiple Comparison Procedures (Holm-Sidak method):
Overall significance level = 0.05								Overall significance level = 0.05								Overall significance level = 0.05
Comparisons for factor:								Comparisons for factor:								Comparisons for factor:
Comparison	Diff of Means	t	P	P<0.050				Comparison	Diff of Means	t	P	P<0.050				Comparison	Diff of Means	t	P	P<0.050
WT cyt f vs. pRB8c cyt f	0.182	29.039	<0.001	Yes				WT cyt f vs. pRB8c cyt f	0.181	16.743	<0.001	Yes				WT cyt f vs. pRB8c cyt f	0.334	6.192	<0.001	Yes
WT cyt f vs. ΔpetLcyt f	0.144	21.699	<0.001	Yes				WT cyt f vs. ΔpetLcyt f	0.142	12.608	<0.001	Yes				WT cyt f vs. ΔpetLcyt f	0.271	5.032	<0.001	Yes
Δpet cyt f vs. pRB8c cyt f	0.0387	6.166	<0.001	Yes				Δpet cyt f vs. pRB8c cyt f	0.0395	3.456	0.001	Yes				Δpet cyt f vs. pRB8c cyt f	0.0625	1.16	0.259	No
Developing leaf 36 d time point
One Way Analysis of Variance
Normality Test (Shapiro-Wilk):	Passed	(P = 0.567)
Equal Variance Test (Brown-Forsythe):	Failed	(P < 0.050)
Kruskal-Wallis One Way Analysis of Variance on Ranks
Group	N	Missing	Median	0.25	0.75
WT cyt f	8	0	0.35	0.302	0.415
ΔpetL cyt f	8	0	0.195	0.165	0.23
pRB8c cyt f	7	0	0.12	0.11	0.15
H = 18.824 with 2 degrees of freedom. (P = <0.001)
The differences in the median values among the treatment groups are greater than would be expected by chance; there is a statistically significant difference (P = <0.001)
To isolate the group or groups that differ from the others use a multiple comparison procedure.
All Pairwise Multiple Comparison Procedures (Dunn's Method) :
Comparison	Diff of Ranks	Q	P	P<0.050
WT cyt f vs. pRB8c cyt f	15.143	4.314	<0.001	Yes
WT cyt f vs. ΔpetLcyt f	8.313	2.451	0.043	Yes
Δpet cyt f vs. pRB8c cyt f	6.83	1.946	0.155	No
Note: The multiple comparisons on ranks do not include an adjustment for ties.

## Sheet: Figure 10G
Supplemental Data, Gao et al., (2022). Cold acclimation by plastid translation. The Plant Cell
Supplemental Data Set S4. One Way ANOVA reports generated by SigmaPlot14 software.
in vivo content of redox-active plastocyanin (PC) of mature, explanding and developing leaves of wild-type, ΔpetL and pRB8c plants after cold shift
Mature leaves 0 d time point								Mature leaves 1 d time point								Mature leaves 2 d time point								Mature leaves 4 d time point								Mature leaves 8 d time point								Mature leaves 14 d time point
One Way Analysis of Variance								One Way Analysis of Variance								One Way Analysis of Variance								One Way Analysis of Variance								One Way Analysis of Variance								One Way Analysis of Variance
Normality Test (Shapiro-Wilk):	Passed	(P = 0.325)						Normality Test (Shapiro-Wilk):	Failed	(P < 0.050)						Normality Test (Shapiro-Wilk):	Passed	(P = 0.220)						Normality Test (Shapiro-Wilk):	Passed	(P = 0.599)						Normality Test (Shapiro-Wilk):	Passed	(P = 0.823)						Normality Test (Shapiro-Wilk):	Passed	(P = 0.264)
Equal Variance Test (Brown-Forsythe):	Passed	(P = 0.788)						Kruskal-Wallis One Way Analysis of Variance on Ranks								Equal Variance Test (Brown-Forsythe):	Passed	(P = 0.744)						Equal Variance Test (Brown-Forsythe):	Passed	(P = 0.573)						Equal Variance Test (Brown-Forsythe):	Passed	(P = 0.656)						Equal Variance Test (Brown-Forsythe):	Passed	(P = 0.243)
Group Name	N	Missing	Mean	Std Dev	SEM			Group	N	Missing	Median	0.25	0.75			Group Name	N	Missing	Mean	Std Dev	SEM			Group Name	N	Missing	Mean	Std Dev	SEM			Group Name	N	Missing	Mean	Std Dev	SEM			Group Name	N	Missing	Mean	Std Dev	SEM
WT 0 d PC	12	0	0.561	0.0629	0.0182			WT 1 d PC	12	0	0.515	0.47	0.547			WT 2 d PC	12	0	0.512	0.0573	0.0166			WT 4 d PC	12	0	0.501	0.0334	0.00965			WT 8 d PC	10	0	0.578	0.093	0.0294			WT 14 d PC	13	0	0.805	0.0872	0.0242
ΔpetL 0 d PC	12	0	0.529	0.074	0.0214			ΔpetL 1 d PC	12	0	0.475	0.432	0.5			ΔpetL 2 d PC	12	0	0.487	0.0697	0.0201			ΔpetL 4 d PC	12	0	0.475	0.0485	0.014			ΔpetL 8 d PC	14	0	0.547	0.0775	0.0207			ΔpetL 14 d PC	10	0	0.816	0.142	0.0448
pRB8c 0 d PC	12	0	0.506	0.0735	0.0212			pRB8c 1 d PC	12	0	0.43	0.403	0.455			pRB8c 2 d PC	12	0	0.476	0.0582	0.0168			pRB8c 4 d PC	10	0	0.508	0.0382	0.0121			pRB8c 8 d PC	10	0	0.515	0.0755	0.0239			pRB8c 14 d PC	12	0	0.987	0.0782	0.0226
Source of Variation	DF	SS	MS	F	P			H = 10.916 with 2 degrees of freedom. (P = 0.004)								Source of Variation	DF	SS	MS	F	P			Source of Variation	DF	SS	MS	F	P			Source of Variation	DF	SS	MS	F	P			Source of Variation	DF	SS	MS	F	P
Between Groups	2	0.0183	0.00914	1.848	0.173											Between Groups	2	0.00811	0.00405	1.054	0.36			Between Groups	2	0.00685	0.00343	2.068	0.144			Between Groups	2	0.0198	0.00992	1.486	0.242			Between Groups	2	0.247	0.123	11.632	<0.001
Residual	33	0.163	0.00495					The differences in the median values among the treatment groups are greater than would be expected by chance; there is a statistically significant difference (P = 0.004)								Residual	33	0.127	0.00385					Residual	31	0.0514	0.00166					Residual	31	0.207	0.00668					Residual	32	0.339	0.0106
Total	35	0.182														Total	35	0.135						Total	33	0.0582						Total	33	0.227						Total	34	0.586
								To isolate the group or groups that differ from the others use a multiple comparison procedure.
The differences in the mean values among the treatment groups are not great enough to exclude the possibility that the difference is due to random sampling variability; there is not a statistically significant difference (P = 0.173).																The differences in the mean values among the treatment groups are not great enough to exclude the possibility that the difference is due to random sampling variability; there is not a statistically significant difference (P = 0.360).								The differences in the mean values among the treatment groups are not great enough to exclude the possibility that the difference is due to random sampling variability; there is not a statistically significant difference (P = 0.144).								The differences in the mean values among the treatment groups are not great enough to exclude the possibility that the difference is due to random sampling variability; there is not a statistically significant difference (P = 0.242).								The differences in the mean values among the treatment groups are greater than would be expected by chance; there is a statistically significant difference (P = <0.001).
Power of performed test with alpha = 0.050: 0.183								All Pairwise Multiple Comparison Procedures (Tukey Test):								Power of performed test with alpha = 0.050: 0.057								Power of performed test with alpha = 0.050: 0.220								Power of performed test with alpha = 0.050: 0.122								Power of performed test with alpha = 0.050: 0.982
The power of the performed test (0.183) is below the desired power of 0.800.								Comparison	Diff of Ranks	q	P	P<0.050				The power of the performed test (0.057) is below the desired power of 0.800.								The power of the performed test (0.220) is below the desired power of 0.800.								The power of the performed test (0.122) is below the desired power of 0.800.
Less than desired power indicates you are less likely to detect a difference when one actually exists. Negative results should be interpreted cautiously.								WT 1 d PC vs pRB8c 1 d PC	170	4.658	0.003	Yes				Less than desired power indicates you are less likely to detect a difference when one actually exists. Negative results should be interpreted cautiously.								Less than desired power indicates you are less likely to detect a difference when one actually exists. Negative results should be interpreted cautiously.								Less than desired power indicates you are less likely to detect a difference when one actually exists. Negative results should be interpreted cautiously.								All Pairwise Multiple Comparison Procedures (Holm-Sidak method):
								WT 1 d PC vs ΔpetL 1 d PC	79	2.165	0.277	No																												Overall significance level = 0.05
								ΔpetL 1 d PC vs pRB8c 1 d PC	91	2.493	0.182	No
																																								Comparisons for factor:
																																								Comparison	Diff of Means	t	P	P<0.050
								Note: The multiple comparisons on ranks do not include an adjustment for ties.																																pRB8c 14 d PC vs. WT 14 d PC	0.181	4.397	<0.001	Yes
																																								pRB8c 14 d PC vs. ΔpetL 14 d PC	0.171	3.87	0.001	Yes
																																								ΔpetL 14 d PC vs. WT 14 d PC	0.0106	0.245	0.808	No
Expanding leaves 8 d time point								Expanding leaves 14 d time point								Expanding leaves 35 d time point
One Way Analysis of Variance								One Way Analysis of Variance								One Way Analysis of Variance
Normality Test (Shapiro-Wilk):	Passed	(P = 0.574)						Normality Test (Shapiro-Wilk):	Passed	(P = 0.758)						Normality Test (Shapiro-Wilk):	Passed	(P = 0.241)
Equal Variance Test (Brown-Forsythe):	Passed	(P = 0.680)						Equal Variance Test (Brown-Forsythe):	Passed	(P = 0.637)						Equal Variance Test (Brown-Forsythe):	Passed	(P = 0.258)
Group Name	N	Missing	Mean	Std Dev	SEM			Group Name	N	Missing	Mean	Std Dev	SEM			Group Name	N	Missing	Mean	Std Dev	SEM
WT PC	8	0	0.622	0.0663	0.0234			WT PC	16	0	0.809	0.101	0.0252			WT PC	8	0	1.604	0.231	0.0816
ΔpetL PC	12	0	0.547	0.0575	0.0166			ΔpetL PC	13	0	0.626	0.0712	0.0198			ΔpetL PC	8	0	1.365	0.116	0.0411
pRB8c PC	10	0	0.521	0.0689	0.0218			pRB8c PC	15	0	0.645	0.089	0.023			pRB8c PC	8	0	1.51	0.139	0.0493
Source of Variation	DF	SS	MS	F	P			Source of Variation	DF	SS	MS	F	P			Source of Variation	DF	SS	MS	F	P
Between Groups	2	0.0483	0.0241	5.933	0.007			Between Groups	2	0.308	0.154	19.465	<0.001			Between Groups	2	0.232	0.116	4.031	0.033
Residual	27	0.11	0.00407					Residual	41	0.325	0.00792					Residual	21	0.603	0.0287
Total	29	0.158						Total	43	0.633						Total	23	0.834
The differences in the mean values among the treatment groups are greater than would be expected by chance; there is a statistically significant difference (P = 0.007).								The differences in the mean values among the treatment groups are greater than would be expected by chance; there is a statistically significant difference (P = <0.001).								The differences in the mean values among the treatment groups are greater than would be expected by chance; there is a statistically significant difference (P = 0.033).
Power of performed test with alpha = 0.050: 0.761								Power of performed test with alpha = 0.050: 1.000								Power of performed test with alpha = 0.050: 0.525
All Pairwise Multiple Comparison Procedures (Holm-Sidak method):								All Pairwise Multiple Comparison Procedures (Holm-Sidak method):								All Pairwise Multiple Comparison Procedures (Holm-Sidak method):
Overall significance level = 0.05								Overall significance level = 0.05								Overall significance level = 0.05
Comparisons for factor:								Comparisons for factor:								Comparisons for factor:
Comparison	Diff of Means	t	P	P<0.050				Comparison	Diff of Means	t	P	P<0.050				Comparison	Diff of Means	t	P	P<0.050
WT PC vs. pRB8c PC	0.101	3.354	0.007	Yes				WT PC vs. ΔpetLPC	0.183	5.515	<0.001	Yes				WT PC vs. ΔpetLPC	0.239	2.818	0.031	Yes
WT PC vs. ΔpetLPC	0.075	2.576	0.031	Yes				WT PC vs. pRB8c PC	0.165	5.151	<0.001	Yes				pRB8c PC vs. ΔpetLPC	0.145	1.711	0.193	No
pRB8c PC vs. ΔpetLPC	0.0265	0.97	0.341	No				pRB8c PC vs. ΔpetLPC	0.0185	0.549	0.586	No				WT PC vs. pRB8c PC	0.0938	1.107	0.281	No
Developing leaf 36 d time point
One Way Analysis of Variance
Normality Test (Shapiro-Wilk):	Passed	(P = 0.962)
Equal Variance Test (Brown-Forsythe):	Passed	(P = 0.117)
Group Name	N	Missing	Mean	Std Dev	SEM
WT PC	8	0	1.137	0.153	0.0539
ΔpetL PC	8	0	0.916	0.158	0.0558
pRB8c PC	7	0	0.991	0.0587	0.0222
Source of Variation	DF	SS	MS	F	P
Between Groups	2	0.202	0.101	5.64	0.011
Residual	20	0.358	0.0179
Total	22	0.56
The differences in the mean values among the treatment groups are greater than would be expected by chance; there is a statistically significant difference (P = 0.011).
Power of performed test with alpha = 0.050: 0.716
All Pairwise Multiple Comparison Procedures (Holm-Sidak method):
Overall significance level = 0.05
Comparisons for factor:
Comparison	Diff of Means	t	P	P<0.050
WT PC vs. ΔpetLPC	0.221	3.307	0.011	Yes
WT PC vs. pRB8c PC	0.146	2.109	0.093	No
pRB8c PC vs. ΔpetLPC	0.0752	1.086	0.291	No

## Sheet: Figure 10H
Supplemental Data, Gao et al., (2022). Cold acclimation by plastid translation. The Plant Cell
Supplemental Data Set S4. One Way ANOVA reports generated by SigmaPlot14 software.
in vivo accumulation of the PSI reaction center (P700) of mature, explanding and developing leaves of wild-type, ΔpetL and pRB8c plants after cold shift
Mature leaves 0 d time point								Mature leaves 1 d time point								Mature leaves 2 d time point								Mature leaves 4 d time point								Mature leaves 8 d time point								Mature leaves 14 d time point
One Way Analysis of Variance								One Way Analysis of Variance								One Way Analysis of Variance								One Way Analysis of Variance								One Way Analysis of Variance								One Way Analysis of Variance
Normality Test (Shapiro-Wilk):	Passed	(P = 0.260)						Normality Test (Shapiro-Wilk):	Failed	(P < 0.050)						Normality Test (Shapiro-Wilk):	Passed	(P = 0.401)						Normality Test (Shapiro-Wilk):	Failed	(P < 0.050)						Normality Test (Shapiro-Wilk):	Passed	(P = 0.653)						Normality Test (Shapiro-Wilk):	Failed	(P < 0.050)
Equal Variance Test (Brown-Forsythe):	Passed	(P = 0.332)						Kruskal-Wallis One Way Analysis of Variance on Ranks								Equal Variance Test (Brown-Forsythe):	Passed	(P = 0.391)						Kruskal-Wallis One Way Analysis of Variance on Ranks								Equal Variance Test (Brown-Forsythe):	Passed	(P = 0.098)						Kruskal-Wallis One Way Analysis of Variance on Ranks
Group Name	N	Missing	Mean	Std Dev	SEM			Group	N	Missing	Median	0.25	0.75			Group Name	N	Missing	Mean	Std Dev	SEM			Group	N	Missing	Median	0.25	0.75			Group Name	N	Missing	Mean	Std Dev	SEM			Group	N	Missing	Median	0.25	0.75
WT 0 d P700	12	0	2.163	0.293	0.0846			WT 1 d P700	12	0	2.2	1.778	2.428			WT 2 d P700	12	0	1.861	0.377	0.109			WT 4 d P700	12	0	1.45	1.31	1.66			WT 8 d P700	10	0	1.297	0.253	0.0801			WT 14 d P700	13	0	1.5	1.365	1.775
ΔpetL 0 d P700	12	0	1.918	0.415	0.12			ΔpetL 1 d P700	12	0	1.43	1.228	2.235			ΔpetL 2 d P700	12	0	1.641	0.328	0.0946			ΔpetL 4 d P700	12	0	1.185	1.002	1.557			ΔpetL 8 d P700	14	0	1.212	0.268	0.0716			ΔpetL 14 d P700	10	0	1.51	1.295	1.67
pRB8c 0 d P700	12	0	2.227	0.307	0.0885			pRB8c 1 d P700	12	0	2.065	1.952	2.22			pRB8c 2 d P700	12	0	1.791	0.275	0.0794			pRB8c 4 d P700	10	0	1.43	1.385	1.51			pRB8c 8 d P700	10	0	1.281	0.183	0.0578			pRB8c 14 d P700	12	0	1.345	1.23	1.49
Source of Variation	DF	SS	MS	F	P			H = 5.893 with 2 degrees of freedom. (P = 0.053)								Source of Variation	DF	SS	MS	F	P			H = 4.091 with 2 degrees of freedom. (P = 0.129)								Source of Variation	DF	SS	MS	F	P			H = 4.829 with 2 degrees of freedom. (P = 0.089)
Between Groups	2	0.639	0.319	2.719	0.081											Between Groups	2	0.303	0.152	1.398	0.261											Between Groups	2	0.0499	0.025	0.428	0.656
Residual	33	3.877	0.117													Residual	33	3.579	0.108													Residual	31	1.81	0.0584
Total	35	4.515														Total	35	3.882														Total	33	1.86
The differences in the mean values among the treatment groups are not great enough to exclude the possibility that the difference is due to random sampling variability; there is not a statistically significant difference (P = 0.081).								The differences in the median values among the treatment groups are not great enough to exclude the possibility that the difference is due to random sampling variability; there is not a statistically significant difference (P = 0.053)								The differences in the mean values among the treatment groups are not great enough to exclude the possibility that the difference is due to random sampling variability; there is not a statistically significant difference (P = 0.261).								The differences in the median values among the treatment groups are not great enough to exclude the possibility that the difference is due to random sampling variability; there is not a statistically significant difference (P = 0.129)								The differences in the mean values among the treatment groups are not great enough to exclude the possibility that the difference is due to random sampling variability; there is not a statistically significant difference (P = 0.656).								The differences in the median values among the treatment groups are not great enough to exclude the possibility that the difference is due to random sampling variability; there is not a statistically significant difference (P = 0.089)
Power of performed test with alpha = 0.050: 0.335																Power of performed test with alpha = 0.050: 0.109																Power of performed test with alpha = 0.050: 0.050
The power of the performed test (0.335) is below the desired power of 0.800.																The power of the performed test (0.109) is below the desired power of 0.800.																The power of the performed test (0.050) is below the desired power of 0.800.
Less than desired power indicates you are less likely to detect a difference when one actually exists. Negative results should be interpreted cautiously.																Less than desired power indicates you are less likely to detect a difference when one actually exists. Negative results should be interpreted cautiously.																Less than desired power indicates you are less likely to detect a difference when one actually exists. Negative results should be interpreted cautiously.
Expanding leaves 8 d time point								Expanding leaves 14 d time point								Expanding leaves 35 d time point
One Way Analysis of Variance								One Way Analysis of Variance								One Way Analysis of Variance
Normality Test (Shapiro-Wilk):	Passed	(P = 0.302)						Normality Test (Shapiro-Wilk):	Passed	(P = 0.370)						Normality Test (Shapiro-Wilk):	Passed	(P = 0.549)
Equal Variance Test (Brown-Forsythe):	Failed	(P < 0.050)						Equal Variance Test (Brown-Forsythe):	Passed	(P = 0.223)						Equal Variance Test (Brown-Forsythe):	Passed	(P = 0.695)
Kruskal-Wallis One Way Analysis of Variance on Ranks								Group Name	N	Missing	Mean	Std Dev	SEM			Group Name	N	Missing	Mean	Std Dev	SEM
								WT P700	16	0	1.47	0.188	0.047			WT P700	8	0	4.856	0.484	0.171
Group	N	Missing	Median	0.25	0.75			Δpet P700	13	0	0.688	0.179	0.0496			Δpet P700	8	0	2.365	0.567	0.2
WT P700	8	0	1.16	0.88	1.337			pRB8c P700	15	0	1.017	0.0955	0.0247			pRB8c P700	8	0	3.971	0.382	0.135
Δpet P700	12	0	0.72	0.692	0.808
pRB8c P700	10	0	0.91	0.82	0.963			Source of Variation	DF	SS	MS	F	P			Source of Variation	DF	SS	MS	F	P
								Between Groups	2	4.486	2.243	88.294	<0.001			Between Groups	2	25.519	12.759	54.487	<0.001
H = 16.829 with 2 degrees of freedom. (P = <0.001)								Residual	41	1.042	0.0254					Residual	21	4.918	0.234
								Total	43	5.527						Total	23	30.437
The differences in the median values among the treatment groups are greater than would be expected by chance; there is a statistically significant difference (P = <0.001)
								The differences in the mean values among the treatment groups are greater than would be expected by chance; there is a statistically significant difference (P = <0.001).								The differences in the mean values among the treatment groups are greater than would be expected by chance; there is a statistically significant difference (P = <0.001).
To isolate the group or groups that differ from the others use a multiple comparison procedure.
								Power of performed test with alpha = 0.050: 1.000								Power of performed test with alpha = 0.050: 1.000
All Pairwise Multiple Comparison Procedures (Dunn's Method) :
								All Pairwise Multiple Comparison Procedures (Holm-Sidak method):								All Pairwise Multiple Comparison Procedures (Holm-Sidak method):
Comparison	Diff of Ranks	Q	P	P<0.050				Overall significance level = 0.05								Overall significance level = 0.05
WT P700 vs. Δpet P700	16.104	4.008	<0.001	Yes
WT P700 vs. pRB8c P700	6.738	1.613	0.32	No				Comparisons for factor:								Comparisons for factor:
pRB8c P700 vs. ΔpetLP700	9.367	2.485	0.039	Yes				Comparison	Diff of Means	t	P	P<0.050				Comparison	Diff of Means	t	P	P<0.050
								WT P700 vs. Δpet P700	0.782	13.132	<0.001	Yes				WT P700 vs. Δpet P700	2.491	10.296	<0.001	Yes
								WT P700 vs. pRB8c P700	0.453	7.914	<0.001	Yes				pRB8c P700 vs. ΔpetLP700	1.606	6.639	<0.001	Yes
Note: The multiple comparisons on ranks do not include an adjustment for ties.								pRB8c P700 vs. ΔpetLP700	0.328	5.434	<0.001	Yes				WT P700 vs. pRB8c P700	0.885	3.658	0.001	Yes
Developing leaf 36 d time point
One Way Analysis of Variance
Normality Test (Shapiro-Wilk):	Passed	(P = 0.516)
Equal Variance Test (Brown-Forsythe):	Passed	(P = 0.910)
Group Name	N	Missing	Mean	Std Dev	SEM
WT P700	8	0	2.589	0.393	0.139
Δpet P700	8	0	0.864	0.38	0.135
pRB8c P700	7	0	1.721	0.277	0.105
Source of Variation	DF	SS	MS	F	P
Between Groups	2	11.903	5.951	46.561	<0.001
Residual	20	2.556	0.128
Total	22	14.459
The differences in the mean values among the treatment groups are greater than would be expected by chance; there is a statistically significant difference (P = <0.001).
Power of performed test with alpha = 0.050: 1.000
All Pairwise Multiple Comparison Procedures (Holm-Sidak method):
Overall significance level = 0.05
Comparisons for factor:
Comparison	Diff of Means	t	P	P<0.050
WT P700 vs. Δpet P700	1.725	9.65	<0.001	Yes
WT P700 vs. pRB8c P700	0.867	4.687	<0.001	Yes
pRB8c P700 vs. ΔpetLP700	0.858	4.635	<0.001	Yes

## Sheet: Figure 10I
Supplemental Data, Gao et al., (2022). Cold acclimation by plastid translation. The Plant Cell
Supplemental Data Set S4. One Way ANOVA reports generated by SigmaPlot14 software.
Maximum amplitude of the electrochromic absorption shift (ECST) of mature, explanding and developing leaves of wild-type, ΔpetL and pRB8c plants after cold shift
Mature leaves 0 d time point								Mature leaves 1 d time point								Mature leaves 2 d time point								Mature leaves 4 d time point								Mature leaves 8 d time point								Mature leaves 14 d time point
One Way Analysis of Variance								One Way Analysis of Variance								One Way Analysis of Variance								One Way Analysis of Variance								One Way Analysis of Variance								One Way Analysis of Variance
Normality Test (Shapiro-Wilk):	Passed	(P = 0.352)		Equal Variance Test (Brown-Forsythe):	Failed	(P < 0.050)		Normality Test (Shapiro-Wilk):	Passed	(P = 0.133)		Equal Variance Test (Brown-Forsythe):	Failed	(P < 0.050)		Normality Test (Shapiro-Wilk):	Failed	(P < 0.050)						Normality Test (Shapiro-Wilk):	Passed	(P = 0.267)						Normality Test (Shapiro-Wilk):	Failed	(P < 0.050)						Normality Test (Shapiro-Wilk):	Passed	(P = 0.297)
Kruskal-Wallis One Way Analysis of Variance on Ranks								Kruskal-Wallis One Way Analysis of Variance on Ranks								Kruskal-Wallis One Way Analysis of Variance on Ranks								Equal Variance Test (Brown-Forsythe):	Passed	(P = 0.728)						Kruskal-Wallis One Way Analysis of Variance on Ranks								Equal Variance Test (Brown-Forsythe):	Passed	(P = 0.938)
Group	N	Missing	Median	0.25	0.75			Group	N	Missing	Median	0.25	0.75			Group	N	Missing	Median	0.25	0.75			Group Name	N	Missing	Mean	Std Dev	SEM			Group	N	Missing	Median	0.25	0.75			Group Name	N	Missing	Mean	Std Dev	SEM
WT 0 d ECST	12	0	34.25	33.3	36.8			WT 1 d ECST	12	0	42.35	40.175	43.975			WT 2 d ECST	12	0	42.35	40.575	45.55			WT 4 d ECST	12	0	41.192	3.257	0.94			WT 8 d ECST	10	0	36.2	34.725	37.925			WT 14 d ECST	13	0	30.769	3.648	1.012
ΔpetL 0 d ECST	12	0	39.7	34.8	41.675			ΔpetL 1 d ECST	12	0	39.25	38.1	40.75			ΔpetL 2 d ECST	12	0	38.8	36.65	40.6			ΔpetL 4 d ECST	12	0	37.283	3.705	1.069			ΔpetL 8 d ECST	13	0	34	30.45	38.65			ΔpetL 14 d ECST	10	0	29.1	3.741	1.183
pRB8c 0 d ECST	12	0	24.6	22.75	25.6			pRB8c 1 d ECST	12	0	23.8	22.4	29.6			pRB8c 2 d ECST	12	0	14.95	14.4	16.775			pRB8c 4 d ECST	10	0	13.82	5.081	1.607			pRB8c 8 d ECST	10	0	25.75	22.875	27.575			pRB8c 14 d ECST	11	0	12.318	3.711	1.119
H = 26.426 with 2 degrees of freedom. (P = <0.001)								H = 27.984 with 2 degrees of freedom. (P = <0.001)								H = 27.278 with 2 degrees of freedom. (P = <0.001)								Source of Variation	DF	SS	MS	F	P			H = 19.584 with 2 degrees of freedom. (P = <0.001)								Source of Variation	DF	SS	MS	F	P
																								Between Groups	2	4652	2326	144.217	<0.001											Between Groups	2	2353.66	1176.83	86.163	<0.001
The differences in the median values among the treatment groups are greater than would be expected by chance; there is a statistically significant difference (P = <0.001)								The differences in the median values among the treatment groups are greater than would be expected by chance; there is a statistically significant difference (P = <0.001)								The differences in the median values among the treatment groups are greater than would be expected by chance; there is a statistically significant difference (P = <0.001)								Residual	31	499.982	16.128					The differences in the median values among the treatment groups are greater than would be expected by chance; there is a statistically significant difference (P = <0.001)								Residual	31	423.404	13.658
																								Total	33	5151.98														Total	33	2777.07
To isolate the group or groups that differ from the others use a multiple comparison procedure.								To isolate the group or groups that differ from the others use a multiple comparison procedure.								To isolate the group or groups that differ from the others use a multiple comparison procedure.																To isolate the group or groups that differ from the others use a multiple comparison procedure.
																								The differences in the mean values among the treatment groups are greater than would be expected by chance; there is a statistically significant difference (P = <0.001).																The differences in the mean values among the treatment groups are greater than would be expected by chance; there is a statistically significant difference (P = <0.001).
All Pairwise Multiple Comparison Procedures (Tukey Test):								All Pairwise Multiple Comparison Procedures (Tukey Test):								All Pairwise Multiple Comparison Procedures (Tukey Test):								Power of performed test with alpha = 0.050: 1.000								All Pairwise Multiple Comparison Procedures (Dunn's Method) :								Power of performed test with alpha = 0.050: 1.000
Comparison	Diff of Ranks	q	P	P<0.050				Comparison	Diff of Ranks	q	P	P<0.050				Comparison	Diff of Ranks	q	P	P<0.050												Comparison	Diff of Ranks	Q	P	P<0.050
ΔpetL 0 d ECST vs pRB8c 0 d ECST	262	7.179	<0.001	Yes				WT 1 d ECST vs pRB8c 1 d ECST	271.5	7.439	<0.001	Yes				WT 2 d ECST vs pRB8c 2 d ECST	267	7.316	<0.001	Yes				All Pairwise Multiple Comparison Procedures (Holm-Sidak method):								WT 8 d ECST vs pRB8c 8 d ECST	18.1	4.186	<0.001	Yes				All Pairwise Multiple Comparison Procedures (Holm-Sidak method):
ΔpetL 0 d ECST vs WT 0 d ECST	95	2.603	0.156	No				WT 1 d ECST vs ΔpetL 1 d ECST	111	3.041	0.08	No				WT 2 d ECST vs ΔpetL 2 d ECST	102	2.795	0.118	No				Overall significance level = 0.05								WT 8 d ECST vs ΔpetL 8 d ECST	4.1	1.008	0.94	No				Overall significance level = 0.05
WT 0 d ECST vs pRB8c 0 d ECST	167	4.576	0.003	Yes				ΔpetL 1 d ECST vs pRB8c 1 d ECST	160.5	4.398	0.005	Yes				ΔpetL 2 d ECST vs pRB8c 2 d ECST	165	4.521	0.004	Yes												ΔpetL 8 d ECST vs pRB8c 8 d ECST	14	3.442	0.002	Yes
																								Comparisons for factor:																Comparisons for factor:
																								Comparison	Diff of Means	t	P	P<0.050												Comparison	Diff of Means	t	P	P<0.050
Note: The multiple comparisons on ranks do not include an adjustment for ties.								Note: The multiple comparisons on ranks do not include an adjustment for ties.								Note: The multiple comparisons on ranks do not include an adjustment for ties.								WT 4 d ECST vs. pRB8c 4 d ECST	27.372	15.918	<0.001	Yes				Note: The multiple comparisons on ranks do not include an adjustment for ties.								WT 14 d ECST vs. pRB8c 14 d ECST	18.451	12.187	<0.001	Yes
																								ΔpetL 4 d ECST vs. pRB8c 4 d ECST	23.463	13.645	<0.001	Yes												ΔpetL 14 d ECST vs. pRB8c 14 d ECST	16.782	10.393	<0.001	Yes
																								WT 4 d ECST vs. ΔpetL 4 d ECST	3.908	2.384	0.023	Yes												WT 14 d ECST vs. ΔpetL 14 d ECST	1.669	1.074	0.291	No
Expanding leaves 8 d time point								Expanding leaves 14 d time point								Expanding leaves 35 d time point
One Way Analysis of Variance								One Way Analysis of Variance								One Way Analysis of Variance
Normality Test (Shapiro-Wilk):	Passed	(P = 0.697)						Normality Test (Shapiro-Wilk):	Failed	(P < 0.050)						Normality Test (Shapiro-Wilk):	Passed	(P = 0.133)
Equal Variance Test (Brown-Forsythe):	Passed	(P = 0.273)						Kruskal-Wallis One Way Analysis of Variance on Ranks								Equal Variance Test (Brown-Forsythe):	Passed	(P = 0.489)
Group Name	N	Missing	Mean	Std Dev	SEM			Group	N	Missing	Median	0.25	0.75			Group Name	N	Missing	Mean	Std Dev	SEM
WT ECST	8	0	32.763	3.806	1.345			WT ECST	16	0	32.25	27.875	34.3			WT ECST	8	0	39.95	5.42	1.916
ΔpetL ECST	8	0	30.938	3.487	1.233			ΔpetL ECST	13	0	20	15.2	22.95			ΔpetL ECST	8	0	25.887	4.661	1.648								0.75
pRB8c ECST	10	0	11.3	1.476	0.467			pRB8c ECST	15	0	9.4	7.9	12.2			pRB8c ECST	8	0	15.238	8.544	3.021								38.425
																													16.9
Source of Variation	DF	SS	MS	F	P			H = 34.873 with 2 degrees of freedom. (P = <0.001)								Source of Variation	DF	SS	MS	F	P								7.7
Between Groups	2	2612.11	1306.05	145.767	<0.001											Between Groups	2	2458.36	1229.18	29.714	<0.001
Residual	23	206.078	8.96					The differences in the median values among the treatment groups are greater than would be expected by chance; there is a statistically significant difference (P = <0.001)								Residual	21	868.707	41.367
Total	25	2818.18														Total	23	3327.07
								To isolate the group or groups that differ from the others use a multiple comparison procedure.
The differences in the mean values among the treatment groups are greater than would be expected by chance; there is a statistically significant difference (P = <0.001).																The differences in the mean values among the treatment groups are greater than would be expected by chance; there is a statistically significant difference (P = <0.001).
Power of performed test with alpha = 0.050: 1.000								All Pairwise Multiple Comparison Procedures (Dunn's Method) :								Power of performed test with alpha = 0.050: 1.000
								Comparison	Diff of Ranks	Q	P	P<0.050
All Pairwise Multiple Comparison Procedures (Holm-Sidak method):								WT ECST vs pRB8c ECST	27.258	5.904	<0.001	Yes				All Pairwise Multiple Comparison Procedures (Holm-Sidak method):
Overall significance level = 0.05								WT ECST vs ΔpetLECST	12.971	2.704	0.021	Yes				Overall significance level = 0.05
								ΔpetLECST vs pRB8c ECST	14.287	2.935	0.01	Yes
Comparisons for factor:																Comparisons for factor:
Comparison	Diff of Means	t	P	P<0.050												Comparison	Diff of Means	t	P	P<0.050
WT ECST vs pRB8c ECST	21.463	15.116	<0.001	Yes				Note: The multiple comparisons on ranks do not include an adjustment for ties.								WT ECST vs pRB8c ECST	24.713	7.685	<0.001	Yes
ΔpetLECST vs pRB8c ECST	19.637	13.831	<0.001	Yes												WT ECST vs ΔpetLECST	14.063	4.373	<0.001	Yes
WT ECST vs ΔpetLECST	1.825	1.219	0.235	No												ΔpetLECST vs pRB8c ECST	10.65	3.312	0.003	Yes
Developing leaf 36 d time point
One Way Analysis of Variance
Normality Test (Shapiro-Wilk):	Passed	(P = 0.905)
Equal Variance Test (Brown-Forsythe):	Failed	(P < 0.050)
Kruskal-Wallis One Way Analysis of Variance on Ranks
Group	N	Missing	Median	0.25
WT ECST	8	0	32.7	29.625
ΔpetL ECST	8	0	15.3	13.425
pRB8c ECST	7	0	7.3	4.7
H = 19.575 with 2 degrees of freedom. (P = <0.001)
The differences in the median values among the treatment groups are greater than would be expected by chance; there is a statistically significant difference (P = <0.001)
To isolate the group or groups that differ from the others use a multiple comparison procedure.
All Pairwise Multiple Comparison Procedures (Dunn's Method) :
Comparison	Diff of Ranks	Q	P	P<0.050
WT ECST vs pRB8c ECST	15.5	4.416	<0.001	Yes
WT ECST vs ΔpetLECST	8	2.359	0.055	No
ΔpetLECST vs pRB8c ECST	7.5	2.137	0.098	No
Note: The multiple comparisons on ranks do not include an adjustment for ties.

## Sheet: Table 1
Supplemental Data, Gao et al., (2022). Cold acclimation by plastid translation. The Plant Cell
Supplemental Data Set S4. One Way ANOVA reports generated by SigmaPlot14 software.
Absolute quantification of photosynthetic parameters 14 days after cold shift in mature leaves of wild-type, ΔpetL and pRB8c plants
12 °C
Chlorophyll a/b ratio							Chlorophyll content							FV/FM							ETRII							PSII [µmol m-2]							Cyt b6f [µmol m-2]							PC [µmol m-2]							PSI [µmol m-2]
One Way Analysis of Variance							One Way Analysis of Variance							One Way Analysis of Variance							One Way Analysis of Variance							One Way Analysis of Variance							One Way Analysis of Variance							One Way Analysis of Variance							One Way Analysis of Variance
Normality Test (Shapiro-Wilk):	Passed	(P = 0.185)					Normality Test (Shapiro-Wilk):	Passed	(P = 0.737)					Normality Test (Shapiro-Wilk):	Passed	(P = 0.200)					Normality Test (Shapiro-Wilk):	Passed	(P = 0.964)					Normality Test (Shapiro-Wilk):	Passed	(P = 0.970)					Normality Test (Shapiro-Wilk):	Passed	(P = 0.604)					Normality Test (Shapiro-Wilk):	Passed	(P = 0.218)					Normality Test (Shapiro-Wilk):
Equal Variance Test (Brown-Forsythe):	Passed	(P = 0.354)					Equal Variance Test (Brown-Forsythe):	Passed	(P = 0.478)					Equal Variance Test (Brown-Forsythe):	Passed	(P = 0.895)					Equal Variance Test (Brown-Forsythe):	Passed	(P = 0.972)					Equal Variance Test (Brown-Forsythe):	Passed	(P = 0.839)					Equal Variance Test (Brown-Forsythe):	Passed	(P = 0.223)					Equal Variance Test (Brown-Forsythe):	Passed	(P = 0.820)					Equal Variance Test (Brown-Forsythe):
Group Name	N	Missing	Mean	Std Dev	SEM		Group Name	N	Missing	Mean	Std Dev	SEM		Group Name	N	Missing	Mean	Std Dev	SEM		Group Name	N	Missing	Mean	Std Dev	SEM		Group Name	N	Missing	Mean	Std Dev	SEM		Group Name	N	Missing	Mean	Std Dev	SEM		Group Name	N	Missing	Mean	Std Dev	SEM		Group Name
WT	5	0	5.054	0.0564	0.0252		WT	5	0	158	21.323	9.536		WT	5	0	0.722	0.0327	0.0146		WT	5	0	91.24	7.543	3.373		WT	5	0	0.774	0.104	0.0463		WT	5	0	0.4	0.0566	0.0253		WT	5	0	1.806	0.196	0.0877		WT
ΔpetL	4	0	4.308	0.104	0.0519		ΔpetL	4	0	146	16.283	8.141		ΔpetL	4	0	0.63	0.0337	0.0168		ΔpetL	4	0	61.25	8.476	4.238		ΔpetL	4	0	0.537	0.0922	0.0461		ΔpetL	4	0	0.248	0.0377	0.0189		ΔpetL	4	0	1.752	0.419	0.21		ΔpetL
pRB8c	3	0	4.28	0.144	0.0833		pRB8c	3	0	153	11.756	6.787		pRB8c	3	0	0.667	0.0208	0.012		pRB8c	3	0	37.1	7.281	4.204		pRB8c	3	0	0.52	0.0608	0.0351		pRB8c	3	0	0.177	0.0208	0.012		pRB8c	3	0	1.617	0.206	0.119		pRB8c
Source of Variation	DF	SS	MS	F	P		Source of Variation	DF	SS	MS	F	P		Source of Variation	DF	SS	MS	F	P		Source of Variation	DF	SS	MS	F	P		Source of Variation	DF	SS	MS	F	P		Source of Variation	DF	SS	MS	F	P		Source of Variation	DF	SS	MS	F	P		Source of Variation
Between Groups	2	1.678	0.839	87.218	<0.001		Between Groups	2	320.303	160.151	0.499	0.623		Between Groups	2	0.0193	0.00964	10.15	0.005		Between Groups	2	5746.15	2873.07	47.087	<0.001		Between Groups	2	0.174	0.0871	10.341	0.005		Between Groups	2	0.106	0.0531	26.618	<0.001		Between Groups	2	0.068	0.034	0.399	0.682		Between Groups
Residual	9	0.0866	0.00962				Residual	9	2890.43	321.159				Residual	9	0.00855	0.00095				Residual	9	549.142	61.016				Residual	9	0.0758	0.00842				Residual	9	0.0179	0.00199				Residual	9	0.767	0.0852				Residual
Total	11	1.765					Total	11	3210.73					Total	11	0.0278					Total	11	6295.29					Total	11	0.25					Total	11	0.124					Total	11	0.835					Total
The differences in the mean values among the treatment groups are greater than would be expected by chance; there is a statistically significant difference (P = <0.001).							The differences in the mean values among the treatment groups are not great enough to exclude the possibility that the difference is due to random sampling variability; there is not a statistically significant difference (P = 0.623).							The differences in the mean values among the treatment groups are greater than would be expected by chance; there is a statistically significant difference (P = 0.005).							The differences in the mean values among the treatment groups are greater than would be expected by chance; there is a statistically significant difference (P = <0.001).							The differences in the mean values among the treatment groups are greater than would be expected by chance; there is a statistically significant difference (P = 0.005).							The differences in the mean values among the treatment groups are greater than would be expected by chance; there is a statistically significant difference (P = <0.001).							The differences in the mean values among the treatment groups are not great enough to exclude the possibility that the difference is due to random sampling variability; there is not a statistically significant difference (P = 0.682).							The differences in the mean values among the treatment groups are not great enough to exclude the possibility that the difference is due to random sampling variability; there is not a statistically significant difference (P = 0.496).
Power of performed test with alpha = 0.050: 1.000							Power of performed test with alpha = 0.050: 0.050							Power of performed test with alpha = 0.050: 0.903							Power of performed test with alpha = 0.050: 1.000							Power of performed test with alpha = 0.050: 0.909							Power of performed test with alpha = 0.050: 1.000							Power of performed test with alpha = 0.050: 0.050							Power of performed test with alpha = 0.050: 0.050
							The power of the performed test (0.050) is below the desired power of 0.800.																																			The power of the performed test (0.050) is below the desired power of 0.800.							The power of the performed test (0.050) is below the desired power of 0.800.
All Pairwise Multiple Comparison Procedures (Holm-Sidak method):							Less than desired power indicates you are less likely to detect a difference when one actually exists. Negative results should be interpreted cautiously.							All Pairwise Multiple Comparison Procedures (Holm-Sidak method):							All Pairwise Multiple Comparison Procedures (Holm-Sidak method):							All Pairwise Multiple Comparison Procedures (Holm-Sidak method):							All Pairwise Multiple Comparison Procedures (Holm-Sidak method):							Less than desired power indicates you are less likely to detect a difference when one actually exists. Negative results should be interpreted cautiously.							Less than desired power indicates you are less likely to detect a difference when one actually exists. Negative results should be interpreted cautiously.
Overall significance level = 0.05														Overall significance level = 0.05							Overall significance level = 0.05							Overall significance level = 0.05							Overall significance level = 0.05
Comparisons for factor:														Comparisons for factor:							Comparisons for factor:							Comparisons for factor:							Comparisons for factor:
Comparison	Diff of Means	t	P	P<0.050										Comparison	Diff of Means	t	P	P<0.050			Comparison	Diff of Means	t	P	P<0.050			Comparison	Diff of Means	t	P	P<0.050			Comparison	Diff of Means	t	P	P<0.050
WT vs. ΔpetL	0.747	11.345	<0.001	Yes										WT vs. ΔpetL	0.092	4.45	0.005	Yes			WT vs. pRB8c	54.14	9.491	<0.001	Yes			WT vs. ΔpetL	0.237	3.842	0.012	Yes			WT vs. pRB8c	0.223	6.849	<0.001	Yes
WT vs. pRB8c	0.774	10.805	<0.001	Yes										WT vs. pRB8c	0.0553	2.459	0.071	No			WT vs. ΔpetL	29.99	5.723	<0.001	Yes			WT vs. pRB8c	0.254	3.79	0.009	Yes			WT vs. ΔpetL	0.153	5.092	0.001	Yes
ΔpetL vs. pRB8c	0.0275	0.367	0.722	No										ΔpetL vs. pRB8c	0.0367	1.558	0.154	No			ΔpetL vs. pRB8c	24.15	4.048	0.003	Yes			ΔpetL vs. pRB8c	0.0175	0.25	0.808	No			ΔpetL vs. pRB8c	0.0708	2.077	0.068	No
24 °C
Chlorophyll a/b ratio							Chlorophyll content							FV/FM							ETRII							PSII [µmol m-2]							Cyt b6f [µmol m-2]							PC [µmol m-2]							PSI [µmol m-2]
One Way Analysis of Variance							One Way Analysis of Variance							One Way Analysis of Variance							One Way Analysis of Variance							One Way Analysis of Variance							One Way Analysis of Variance							One Way Analysis of Variance							One Way Analysis of Variance
Normality Test (Shapiro-Wilk):	Passed	(P = 0.336)					Normality Test (Shapiro-Wilk):	Passed	(P = 0.731)					Normality Test (Shapiro-Wilk):	Passed	(P = 0.106)					Normality Test (Shapiro-Wilk):	Passed	(P = 0.374)					Normality Test (Shapiro-Wilk):	Passed	(P = 0.084)					Normality Test (Shapiro-Wilk):	Passed	(P = 0.824)					Normality Test (Shapiro-Wilk):	Passed	(P = 0.304)					Normality Test (Shapiro-Wilk):
Equal Variance Test (Brown-Forsythe):	Passed	(P = 0.302)					Equal Variance Test (Brown-Forsythe):	Passed	(P = 0.456)					Equal Variance Test (Brown-Forsythe):	Passed	(P = 0.605)					Equal Variance Test (Brown-Forsythe):	Passed	(P = 0.513)					Equal Variance Test (Brown-Forsythe):	Passed	(P = 0.600)					Equal Variance Test (Brown-Forsythe):	Failed	(P < 0.050)					Equal Variance Test (Brown-Forsythe):	Passed	(P = 0.529)					Equal Variance Test (Brown-Forsythe):
Group Name	N	Missing	Mean	Std Dev	SEM		Group Name	N	Missing	Mean	Std Dev	SEM		Group Name	N	Missing	Mean	Std Dev	SEM		Group Name	N	Missing	Mean	Std Dev	SEM		Group Name	N	Missing	Mean	Std Dev	SEM		Kruskal-Wallis One Way Analysis of Variance on Ranks							Group Name	N	Missing	Mean	Std Dev	SEM		Group Name
WT	5	0	4.056	0.0305	0.0136		WT	5	0	293.68	13.637	6.099		WT	5	0	0.82	0.00707	0.00316		WT	5	0	103.08	7.321	3.274		WT	5	0	0.89	0.0616	0.0276									WT	5	0	1.586	0.252	0.113		WT
ΔpetL	5	0	3.924	0.0808	0.0361		ΔpetL	5	0	284.88	25.744	11.513		ΔpetL	5	0	0.814	0.00548	0.00245		ΔpetL	5	0	95.36	5.832	2.608		ΔpetL	5	0	0.888	0.082	0.0367		Group	N	Missing	Median	0.25	0.75		ΔpetL	5	0	1.45	0.148	0.0663		ΔpetL
pRB8c	5	0	4.006	0.13	0.0584		pRB8c	5	0	299.9	30.285	13.544		pRB8c	5	0	0.82	0.0122	0.00548		pRB8c	5	0	91.78	5.585	2.498		pRB8c	5	0	0.906	0.0966	0.0432		WT	5	0	0.45	0.425	0.465		pRB8c	5	0	1.412	0.266	0.119		pRB8c
																																			ΔpetL	5	0	0.31	0.28	0.345
Source of Variation	DF	SS	MS	F	P		Source of Variation	DF	SS	MS	F	P		Source of Variation	DF	SS	MS	F	P		Source of Variation	DF	SS	MS	F	P		Source of Variation	DF	SS	MS	F	P		pRB8c	5	0	0.33	0.29	0.34		Source of Variation	DF	SS	MS	F	P		Source of Variation
Between Groups	2	0.0444	0.0222	2.72	0.106		Between Groups	2	569.548	284.774	0.484	0.628		Between Groups	2	0.00012	6e-05	0.783	0.479		Between Groups	2	333.508	166.754	4.211	0.041		Between Groups	2	0.000973	0.000487	0.0736	0.93									Between Groups	2	0.0837	0.0418	0.802	0.471		Between Groups
Residual	12	0.098	0.00816				Residual	12	7063.8	588.65				Residual	12	0.00092	7.67e-05				Residual	12	475.228	39.602				Residual	12	0.0794	0.00662				H = 9.522 with 2 degrees of freedom. (P = 0.009)							Residual	12	0.626	0.0522				Residual
Total	14	0.142					Total	14	7633.34					Total	14	0.00104					Total	14	808.736					Total	14	0.0804												Total	14	0.71					Total
																																			The differences in the median values among the treatment groups are greater than would be expected by chance; there is a statistically significant difference (P = 0.009)
The differences in the mean values among the treatment groups are not great enough to exclude the possibility that the difference is due to random sampling variability; there is not a statistically significant difference (P = 0.106).							The differences in the mean values among the treatment groups are not great enough to exclude the possibility that the difference is due to random sampling variability; there is not a statistically significant difference (P = 0.628).							The differences in the mean values among the treatment groups are not great enough to exclude the possibility that the difference is due to random sampling variability; there is not a statistically significant difference (P = 0.479).							The differences in the mean values among the treatment groups are greater than would be expected by chance; there is a statistically significant difference (P = 0.041).							The differences in the mean values among the treatment groups are not great enough to exclude the possibility that the difference is due to random sampling variability; there is not a statistically significant difference (P = 0.930).														The differences in the mean values among the treatment groups are not great enough to exclude the possibility that the difference is due to random sampling variability; there is not a statistically significant difference (P = 0.471).							The differences in the mean values among the treatment groups are not great enough to exclude the possibility that the difference is due to random sampling variability; there is not a statistically significant difference (P = 0.631).
																																			To isolate the group or groups that differ from the others use a multiple comparison procedure.
Power of performed test with alpha = 0.050: 0.291							Power of performed test with alpha = 0.050: 0.050							Power of performed test with alpha = 0.050: 0.050							Power of performed test with alpha = 0.050: 0.502							Power of performed test with alpha = 0.050: 0.050														Power of performed test with alpha = 0.050: 0.050							Power of performed test with alpha = 0.050: 0.050
The power of the performed test (0.291) is below the desired power of 0.800.							The power of the performed test (0.050) is below the desired power of 0.800.							The power of the performed test (0.050) is below the desired power of 0.800.														The power of the performed test (0.050) is below the desired power of 0.800.							All Pairwise Multiple Comparison Procedures (Tukey Test):							The power of the performed test (0.050) is below the desired power of 0.800.							The power of the performed test (0.050) is below the desired power of 0.800.
Less than desired power indicates you are less likely to detect a difference when one actually exists. Negative results should be interpreted cautiously.							Less than desired power indicates you are less likely to detect a difference when one actually exists. Negative results should be interpreted cautiously.							Less than desired power indicates you are less likely to detect a difference when one actually exists. Negative results should be interpreted cautiously.							All Pairwise Multiple Comparison Procedures (Holm-Sidak method):							Less than desired power indicates you are less likely to detect a difference when one actually exists. Negative results should be interpreted cautiously.														Less than desired power indicates you are less likely to detect a difference when one actually exists. Negative results should be interpreted cautiously.							Less than desired power indicates you are less likely to detect a difference when one actually exists. Negative results should be interpreted cautiously.
																					Overall significance level = 0.05														Comparison	Diff of Ranks	q	P	P<0.050
																																			WT vs ΔpetL	39	3.9	0.016	Yes
																					Comparisons for factor:														WT vs pRB8c	36	3.6	0.029	Yes
																					Comparison	Diff of Means	t	P	P<0.050										pRB8c vs ΔpetL	3	0.3	0.975	No
																					WT vs. pRB8c	11.3	2.839	0.044	Yes
																					WT vs. ΔpetL	7.72	1.94	0.147	No
																					ΔpetL vs. pRB8c	3.58	0.899	0.386	No										Note: The multiple comparisons on ranks do not include an adjustment for ties.
[truncated: 5 more columns]
